# Supplementary material for: Tumor microenvironment-associated lactate metabolism regulates the prognosis and precise checkpoint immunotherapy outcomes of patients with lung adenocarcinoma
Source: Eur J Med Res. 2022 Nov 21;27:256. doi: 10.1186/s40001-022-00895-6 (PMC9677690; doi:10.1186/s40001-022-00895-6)
Supplement: Supplementary file 1 — Additional file 1: Table S1. 26_lactate_metabolism_related_genes. [file 40001_2022_895_MOESM1_ESM.xlsx]

## Sheet: lactate_gene_new_nohp
No.	Gene symbol	NCBI Gene Id
1	ACTN3	89
2	EMB	133418
3	HAGH	3029
4	HIF1A	3091
5	LDHA	3939
6	LDHB	3945
7	LDHC	3948
8	LDHD	197257
9	LDHAL6A	160287
10	LDHAL6B	92483
11	SLC5A8	160728
12	SLC5A12	159963
13	SLC16A1	6566
14	SLC16A3	9123
15	SLC16A7	9194
16	SLC16A8	160728
17	SLC25A12	8604
18	MIR210	406992
19	MRS2	57380
20	PARK7	11315
21	PER2	8864
22	PFKFB2	5208
23	PNKD	25953
24	TIGAR	57103
25	TP53	7157
26	DARS2	55157
