# Supplementary material for: Tumor microenvironment-associated lactate metabolism regulates the prognosis and precise checkpoint immunotherapy outcomes of patients with lung adenocarcinoma
Source: Eur J Med Res. 2022 Nov 21;27:256. doi: 10.1186/s40001-022-00895-6 (PMC9677690; doi:10.1186/s40001-022-00895-6)
Supplement: Supplementary file 3 — Additional file 3: Raw documents and tables in the process of data analysis. [file 40001_2022_895_MOESM3_ESM.zip]

Archive with 13 entries (13 files):
- Table/11_res_pd.csv
- Table/11_res_pd_change.csv
- Table/12patient_info_part.txt
- Table/12survale_data_part.txt
- Table/14GSVA_es_df.csv
- Table/6CNV_oncoplot.csv
- Table/6CNV_oncoplot_copyTable.csv
- Table/6CNV_oncoplot_plotData.csv
- Table/lactate_gene_new_nohp.txt
- Table/m6A_gene_list.txt
- Table/TCGA.LUAD.mutect.latic.somatic.maf
- Table/TCGA.LUAD.sampleMap%2FHiSeqV2
- Table/TCGA.LUAD.sampleMap%2FLUAD_clinicalMatrix
