# Supplementary material for: Tumor microenvironment-associated lactate metabolism regulates the prognosis and precise checkpoint immunotherapy outcomes of patients with lung adenocarcinoma
Source: Eur J Med Res. 2022 Nov 21;27:256. doi: 10.1186/s40001-022-00895-6 (PMC9677690; doi:10.1186/s40001-022-00895-6)
Supplement: Supplementary file 3 — Additional file 3: Raw documents and tables in the process of data analysis. [file 40001_2022_895_MOESM3_ESM.zip › Table/11_res_pd.csv]

	Hazard Ratio(HR)	lower 95%CI	upper 95%CI	pvalue
Predict	340	40	2900	9.9e-08
Age >60	1.2	0.86	1.6	0.3
AgeNA	0.37	0.12	1.2	0.1
Gender Male	0.98	0.74	1.3	0.87
Stage III-IV	2.1	1	4.1	0.036
StageNA	0.51	0.12	2.1	0.35
M_stage M1	0.82	0.37	1.8	0.62
M_stageNA	0.94	0.67	1.3	0.71
N_stage 2-3	0.92	0.47	1.8	0.8
N_stageNA	0.79	0.25	2.5	0.69
T_stageT1-2	0.72	0.11	4.6	0.73
T_stageT3-4	0.95	0.15	6.1	0.95
Radiation_therapy Yes	1.5	1.1	2.2	0.019
Radiation_therapyNA	1.3	0.83	2.1	0.24
