# Supplementary material for: Tumor microenvironment-associated lactate metabolism regulates the prognosis and precise checkpoint immunotherapy outcomes of patients with lung adenocarcinoma
Source: Eur J Med Res. 2022 Nov 21;27:256. doi: 10.1186/s40001-022-00895-6 (PMC9677690; doi:10.1186/s40001-022-00895-6)
Supplement: Supplementary file 3 — Additional file 3: Raw documents and tables in the process of data analysis. [file 40001_2022_895_MOESM3_ESM.zip › Table/11_res_pd_change.csv]

Class	Hazard Ratio(HR)	lower 95%CI	upper 95%CI	pvalue
Predict	340	40	2900	9.90E-08
Age
>60	1.2	0.86	1.6	0.3
<=60				Reference
Gender
Male	0.98	0.74	1.3	0.87
Female				Reference
Pathologic stage
III-IV	2.1	1	4.1	0.036
I-II				Reference
M stage
M1	0.82	0.37	1.8	0.62
M0				Reference
N stage
N 2-3	0.92	0.47	1.8	0.8
N 0-1				Reference
T stage
T1-2	0.72	0.11	4.6	0.73
T3-4				Reference
Radiation therapy
Yes	1.5	1.1	2.2	0.019
NO				Reference
