# Supplementary material for: Tumor microenvironment-associated lactate metabolism regulates the prognosis and precise checkpoint immunotherapy outcomes of patients with lung adenocarcinoma
Source: Eur J Med Res. 2022 Nov 21;27:256. doi: 10.1186/s40001-022-00895-6 (PMC9677690; doi:10.1186/s40001-022-00895-6)
Supplement: Supplementary file 3 — Additional file 3: Raw documents and tables in the process of data analysis. [file 40001_2022_895_MOESM3_ESM.zip › Table/12patient_info_part.txt]

TCGA-05-4244-01	70	MALE	Stage IV	M1	N2	T2
TCGA-05-4249-01	67	MALE	Stage IB	M0	N0	T2
TCGA-05-4250-01	79	FEMALE	Stage IIIA	M0	N1	T3
TCGA-05-4382-01	68	MALE	Stage IB	M0	N0	T2
TCGA-05-4384-01	66	MALE	Stage IIIA	M0	N2	T2
TCGA-05-4389-01	70	MALE	Stage IA	M0	N0	T1
TCGA-05-4390-01	58	FEMALE	Stage IB	M0	N0	T2
TCGA-05-4395-01	76	MALE	Stage IIIB	M0	N2	T4
TCGA-05-4396-01	76	MALE	Stage IIIB	M0	N1	T4
TCGA-05-4397-01	65	MALE	Stage IIB	M0	N1	T2
TCGA-05-4398-01	47	FEMALE	Stage IIIB	M0	N3	T4
TCGA-05-4402-01	57	FEMALE	Stage IV	M1	NX	T2
TCGA-05-4403-01	76	MALE	Stage IB	M0	N0	T2
TCGA-05-4405-01	74	FEMALE	Stage IB	M0	N0	T2
TCGA-05-4410-01	62	MALE	Stage IB	M0	N0	T2
TCGA-05-4415-01	57	MALE	Stage IIIB	M0	N2	T4
TCGA-05-4417-01	51	FEMALE	Stage IB	M0	N0	T2
TCGA-05-4418-01	69	MALE	Stage IIIA	M0	N2	T3
TCGA-05-4420-01	41	MALE	Stage IB	M0	N0	T2
TCGA-05-4422-01	68	MALE	Stage IB	M0	N0	T2
TCGA-05-4424-01	70	MALE	Stage IIB	M0	N0	T3
TCGA-05-4425-01	70	FEMALE	Stage IV	M1	N0	T2
TCGA-05-4426-01	71	MALE	Stage IB	M0	N0	T2
TCGA-05-4427-01	65	FEMALE	Stage IIB	M0	N1	T2
TCGA-05-4430-01	59	FEMALE	Stage IB	M0	N0	T2
TCGA-05-4432-01	66	MALE	Stage IIB	M0	N1	T2
TCGA-05-4433-01	82	MALE	Stage IB	M0	N0	T2
TCGA-05-4434-01	67	FEMALE	Stage IV	M1	N1	T4
TCGA-05-5420-01	67	MALE	Stage IIIA	M0	N2	T2
TCGA-05-5423-01	65	MALE	Stage IIB	M0	N1	T2
TCGA-05-5425-01	68	MALE	Stage IIB	M0	N1	T2b
TCGA-05-5428-01	57	MALE	Stage IIA	M0	N1	T1b
TCGA-05-5429-01	60	MALE	Stage IIIA	M0	N2	T3
TCGA-05-5715-01	69	FEMALE	Stage IB	M0	N0	T2a
TCGA-35-3615-01	57	MALE	Stage IB	M0	N0	T2
TCGA-35-4122-01	69	MALE	Stage IA	M0	N0	T1
TCGA-35-4123-01	38	MALE	Stage IA	M0	N0	T1
TCGA-35-5375-01	61	MALE	Stage IIIA	M0	N2	T2
TCGA-38-4625-01	66	FEMALE	Stage IB	M0	N0	T2a
TCGA-38-4625-11	66	FEMALE	Stage IB	M0	N0	T2a
TCGA-38-4626-01	57	FEMALE	[Discrepancy]	M0	N0	T2b
TCGA-38-4626-11	57	FEMALE	[Discrepancy]	M0	N0	T2b
TCGA-38-4627-01	64	FEMALE	Stage IIA	M0	N1	T1b
TCGA-38-4627-11	64	FEMALE	Stage IIA	M0	N1	T1b
TCGA-38-4628-01	65	FEMALE	Stage IIB	M0	N1	T2
TCGA-38-4629-01	68	MALE	Stage IIB	M0	N0	T3
TCGA-38-4630-01	75	FEMALE	Stage IB	M0	N0	T2
TCGA-38-4631-01	72	FEMALE	Stage IB	M0	N0	T2
TCGA-38-4632-01	42	MALE	Stage IV	M1	N1	T2
TCGA-38-4632-11	42	MALE	Stage IV	M1	N1	T2
TCGA-38-6178-01	70	FEMALE	Stage IIIA	NA	N2	T2b
TCGA-38-7271-01	72	FEMALE	Stage IA	M0	N0	T1
TCGA-38-A44F-01	80	MALE	Stage IB	M0	N0	T2a
TCGA-44-2655-01	65	FEMALE	Stage IA	M0	N0	T1
TCGA-44-2655-11	65	FEMALE	Stage IA	M0	N0	T1
TCGA-44-2656-01	59	MALE	Stage IB	M0	N0	T2
TCGA-44-2657-01	74	FEMALE	Stage IB	M0	NX	T2
TCGA-44-2657-11	74	FEMALE	Stage IB	M0	NX	T2
TCGA-44-2659-01	65	FEMALE	Stage IIB	M0	N1	T1
TCGA-44-2661-01	69	FEMALE	Stage IA	M0	N0	T1
TCGA-44-2661-11	69	FEMALE	Stage IA	M0	N0	T1
TCGA-44-2662-01	65	MALE	Stage IB	M0	N0	T2
TCGA-44-2662-11	65	MALE	Stage IB	M0	N0	T2
TCGA-44-2665-01	55	FEMALE	Stage IIB	M0	N1	T2
TCGA-44-2665-11	55	FEMALE	Stage IIB	M0	N1	T2
TCGA-44-2666-01	43	MALE	Stage IB	M0	N0	T2
TCGA-44-2668-01	51	MALE	Stage IB	M0	N0	T2
TCGA-44-2668-11	51	MALE	Stage IB	M0	N0	T2
TCGA-44-3396-01	74	FEMALE	Stage IIIA	M0	N2	T2
TCGA-44-3396-11	74	FEMALE	Stage IIIA	M0	N2	T2
TCGA-44-3398-01	77	FEMALE	Stage IA	M0	N0	T1b
TCGA-44-3398-11	77	FEMALE	Stage IA	M0	N0	T1b
TCGA-44-3918-01	60	FEMALE	Stage IA	M0	N0	T1
TCGA-44-3919-01	71	FEMALE	Stage IA	M0	N0	T1
TCGA-44-4112-01	60	FEMALE	Stage IB	M0	N0	T2a
TCGA-44-5643-01	53	MALE	Stage IIIA	M0	N2	T2b
TCGA-44-5644-01	51	FEMALE	Stage IB	NA	N0	T2a
TCGA-44-5645-01	61	FEMALE	Stage IA	NA	NX	T1
TCGA-44-5645-11	61	FEMALE	Stage IA	NA	NX	T1
TCGA-44-6144-11	58	MALE	Stage IA	M0	N0	T1a
TCGA-44-6145-01	62	FEMALE	Stage IA	M0	N0	T1
TCGA-44-6145-11	62	FEMALE	Stage IA	M0	N0	T1
TCGA-44-6146-01	64	MALE	Stage IIB	M0	N0	T3
TCGA-44-6146-11	64	MALE	Stage IIB	M0	N0	T3
TCGA-44-6147-01	67	FEMALE	Stage IA	M0	NX	T1b
TCGA-44-6147-11	67	FEMALE	Stage IA	M0	NX	T1b
TCGA-44-6148-01	60	MALE	Stage IA	M0	N0	T1b
TCGA-44-6148-11	60	MALE	Stage IA	M0	N0	T1b
TCGA-44-6774-01	56	FEMALE	Stage IIIA	M0	N2	T1
TCGA-44-6775-01	72	FEMALE	Stage IB	MX	N0	T2a
TCGA-44-6776-01	60	FEMALE	Stage IA	MX	N0	T1
TCGA-44-6776-11	60	FEMALE	Stage IA	MX	N0	T1
TCGA-44-6777-01	85	FEMALE	Stage IB	MX	NX	T2
TCGA-44-6777-11	85	FEMALE	Stage IB	MX	NX	T2
TCGA-44-6778-01	59	MALE	Stage IA	MX	N0	T1
TCGA-44-6778-11	59	MALE	Stage IA	MX	N0	T1
TCGA-44-6779-01	50	FEMALE	Stage IIB	MX	N1	T2
TCGA-44-7659-01	70	MALE	Stage IA	MX	N0	T1b
TCGA-44-7660-01	72	MALE	Stage IB	MX	N0	T2
TCGA-44-7661-01	69	FEMALE	Stage IB	M0	N0	T2a
TCGA-44-7662-01	61	MALE	Stage IB	MX	N0	T2a
TCGA-44-7667-01	49	FEMALE	Stage IIB	MX	N0	T3
TCGA-44-7669-01	59	MALE	Stage IIA	MX	N1	T1b
TCGA-44-7670-01	47	FEMALE	Stage IIA	M0	N1	T1b
TCGA-44-7671-01	64	MALE	Stage IB	M0	N0	T2a
TCGA-44-7672-01	52	FEMALE	Stage IA	M0	N0	T1b
TCGA-44-8117-01	54	FEMALE	Stage IB	M0	N0	T2a
TCGA-44-8119-01	73	MALE	Stage IIB	M0	N0	T3
TCGA-44-8120-01	58	MALE	Stage IB	M0	N0	T2a
TCGA-44-A479-01	73	FEMALE	Stage IB	MX	N0	T2
TCGA-44-A47A-01	78	FEMALE	Stage IB	MX	N0	T2a
TCGA-44-A47B-01	79	MALE	Stage IB	M0	N0	T2a
TCGA-44-A47G-01	73	FEMALE	Stage IA	M0	N0	T1
TCGA-44-A4SS-01	73	MALE	Stage IA	M0	N0	T1b
TCGA-44-A4SU-01	67	FEMALE	Stage IA	MX	N0	T1a
TCGA-49-4486-01	72	MALE	Stage IA	M0	N0	T1
TCGA-49-4487-01	72	FEMALE	Stage IA	M0	N0	T1
TCGA-49-4488-01	74	FEMALE	Stage IA	MX	N0	T1
TCGA-49-4490-01	45	FEMALE	Stage IIIA	M0	N2	T3
TCGA-49-4490-11	45	FEMALE	Stage IIIA	M0	N2	T3
TCGA-49-4494-01	77	MALE	Stage IIIA	M0	N2	T3
TCGA-49-4501-01	67	FEMALE	Stage IB	M0	N0	T2
TCGA-49-4505-01	61	FEMALE	Stage IIB	M0	N1	T2
TCGA-49-4506-01	68	FEMALE	Stage IIB	M0	N1	T2
TCGA-49-4507-01	73	FEMALE	Stage IIIA	M0	N1	T3
TCGA-49-4510-01	51	FEMALE	Stage IIB	M0	N1	T2
TCGA-49-4512-01	69	FEMALE	Stage IIIA	MX	N2	T2
TCGA-49-4512-11	69	FEMALE	Stage IIIA	MX	N2	T2
TCGA-49-4514-01	79	FEMALE	Stage IA	M0	N0	T1
TCGA-49-6742-01	70	MALE	Stage IIA	M0	N1	T2a
TCGA-49-6742-11	70	MALE	Stage IIA	M0	N1	T2a
TCGA-49-6743-01	81	FEMALE	Stage IIIA	MX	N2	T1
TCGA-49-6743-11	81	FEMALE	Stage IIIA	MX	N2	T1
TCGA-49-6744-01	64	FEMALE	Stage IIA	MX	N1	T2a
TCGA-49-6744-11	64	FEMALE	Stage IIA	MX	N1	T2a
TCGA-49-6745-01	82	MALE	Stage IIIA	M0	N2	T2a
TCGA-49-6745-11	82	MALE	Stage IIIA	M0	N2	T2a
TCGA-49-6761-01	68	FEMALE	Stage IIIA	MX	N2	T1
TCGA-49-6761-11	68	FEMALE	Stage IIIA	MX	N2	T1
TCGA-49-6767-01	46	FEMALE	Stage IIB	MX	N0	T3
TCGA-49-AAQV-01	63	FEMALE	Stage II	MX	N1	T1
TCGA-49-AAR0-01	57	MALE	Stage IA	MX	N0	T1
TCGA-49-AAR2-01	64	MALE	Stage IB	MX	N0	T2
TCGA-49-AAR3-01	69	MALE	Stage IIB	MX	N1	T2
TCGA-49-AAR4-01	51	MALE	Stage IIIA	MX	N2	T2
TCGA-49-AAR9-01	61	MALE	Stage IIB	MX	N0	T3
TCGA-49-AARE-01	51	FEMALE	Stage IA	MX	N0	T1
TCGA-49-AARN-01	56	FEMALE	Stage IA	MX	N0	T1
TCGA-49-AARO-01	39	FEMALE	Stage IA	MX	N0	T1a
TCGA-49-AARQ-01	41	FEMALE	Stage I	MX	N0	T2
TCGA-49-AARR-01	68	MALE	Stage IA	MX	N0	T1
TCGA-4B-A93V-01	52	FEMALE	Stage IA	M0	N0	T1b
TCGA-50-5044-01	72	FEMALE	Stage IIIB	M0	N1	T4
TCGA-50-5045-01	57	FEMALE	[Discrepancy]	M0	N1	T2
TCGA-50-5049-01	70	MALE	Stage IA	M0	N0	T2
TCGA-50-5051-01	42	FEMALE	Stage IIIA	M0	N2	T2
TCGA-50-5055-01	79	FEMALE	Stage IIA	M0	N1	T1
TCGA-50-5066-01	72	MALE	Stage IB	M0	N0	T2
TCGA-50-5066-02	72	MALE	Stage IB	M0	N0	T2
TCGA-50-5068-01	59	FEMALE	Stage IIB	MX	N1	T2
TCGA-50-5072-01	74	MALE	Stage IIIA	M0	N2	T2
TCGA-50-5930-01	47	MALE	Stage IIIA	M0	N2	T2
TCGA-50-5930-11	47	MALE	Stage IIIA	M0	N2	T2
TCGA-50-5931-01	75	FEMALE	Stage IB	M0	N0	T2
TCGA-50-5931-11	75	FEMALE	Stage IB	M0	N0	T2
TCGA-50-5932-01	75	MALE	Stage IIB	M0	N1	T2
TCGA-50-5932-11	75	MALE	Stage IIB	M0	N1	T2
TCGA-50-5933-01	72	MALE	Stage IIIB	M0	N2	T4
TCGA-50-5933-11	72	MALE	Stage IIIB	M0	N2	T4
TCGA-50-5935-01	86	FEMALE	Stage IA	M0	N0	T1
TCGA-50-5935-11	86	FEMALE	Stage IA	M0	N0	T1
TCGA-50-5936-01	58	MALE	Stage IIIA	M0	N2	T2
TCGA-50-5936-11	58	MALE	Stage IIIA	M0	N2	T2
TCGA-50-5939-01	85	MALE	Stage IB	M0	N0	T2
TCGA-50-5939-11	85	MALE	Stage IB	M0	N0	T2
TCGA-50-5941-01	55	FEMALE	Stage IIIA	M0	N2	T2a
TCGA-50-5942-01	67	FEMALE	Stage IA	M0	N0	T1
TCGA-50-5944-01	69	FEMALE	Stage IA	M0	N0	T1
TCGA-50-5946-01	62	MALE	Stage IA	MX	N0	T1
TCGA-50-5946-02	62	MALE	Stage IA	MX	N0	T1
TCGA-50-6590-01	72	FEMALE	Stage IB	M0	N0	T2
TCGA-50-6591-01	63	FEMALE	Stage IV	M1	N0	T2
TCGA-50-6592-01	71	FEMALE	Stage IB	M0	N0	T2
TCGA-50-6593-01	49	FEMALE	Stage IIIA	M0	N2	T1
TCGA-50-6594-01	79	FEMALE	Stage IIIA	M0	N2	T3
TCGA-50-6595-01	74	FEMALE	Stage IIIA	M0	N2	T2
TCGA-50-6595-11	74	FEMALE	Stage IIIA	M0	N2	T2
TCGA-50-6597-01	79	FEMALE	Stage IB	M0	N0	T2
TCGA-50-6673-01	84	FEMALE	Stage I	M0	N0	T1
TCGA-50-7109-01	60	MALE	Stage IA	M0	N0	T1
TCGA-50-8457-01	63	FEMALE	Stage IA	M0	N0	T1a
TCGA-50-8459-01	68	MALE	Stage IIB	M0	N0	T3
TCGA-50-8460-01	74	MALE	Stage IA	M0	N0	T1a
TCGA-53-7624-01	40	FEMALE	Stage IV	M1	N0	T2
TCGA-53-7626-01	76	FEMALE	Stage IIA	M0	N1	T1
TCGA-53-7813-01	51	FEMALE	Stage IIIB	M0	N0	T4
TCGA-53-A4EZ-01	63	MALE	Stage IIA	MX	N1	T2a
TCGA-55-1592-01	65	MALE	Stage IA	M0	N0	T2
TCGA-55-1594-01	68	MALE	Stage IIIA	M0	N2	T2
TCGA-55-1595-01	74	FEMALE	Stage IA	M0	N0	T1
TCGA-55-1596-01	55	MALE	Stage IIB	M0	N1	T2
TCGA-55-5899-01	58	MALE	[Discrepancy]	M0	N1	T1a
TCGA-55-6543-01	60	FEMALE	Stage IA	MX	N0	T1b
TCGA-55-6642-01	63	MALE	Stage IB	MX	N0	T2
TCGA-55-6712-01	71	MALE	Stage IIA	MX	N1	T2a
TCGA-55-6968-01	61	MALE	Stage IV	M1	N0	T1
TCGA-55-6968-11	61	MALE	Stage IV	M1	N0	T1
TCGA-55-6969-01	52	MALE	Stage IB	M0	N0	T2
TCGA-55-6969-11	52	MALE	Stage IB	M0	N0	T2
TCGA-55-6970-01	67	FEMALE	Stage IIIA	MX	N2	T2
TCGA-55-6970-11	67	FEMALE	Stage IIIA	MX	N2	T2
TCGA-55-6971-01	59	FEMALE	Stage IB	MX	N0	T2
TCGA-55-6971-11	59	FEMALE	Stage IB	MX	N0	T2
TCGA-55-6972-01	72	MALE	Stage IB	M0	N0	T2
TCGA-55-6972-11	72	MALE	Stage IB	M0	N0	T2
TCGA-55-6975-01	61	MALE	Stage IIB	M0	N1	T2
TCGA-55-6975-11	61	MALE	Stage IIB	M0	N1	T2
TCGA-55-6978-01	81	MALE	Stage IIA	MX	N0	T2b
TCGA-55-6978-11	81	MALE	Stage IIA	MX	N0	T2b
TCGA-55-6979-01	59	FEMALE	Stage IIB	M0	N1	T2
TCGA-55-6979-11	59	FEMALE	Stage IIB	M0	N1	T2
TCGA-55-6980-01	56	MALE	Stage IA	M0	N0	T1
TCGA-55-6980-11	56	MALE	Stage IA	M0	N0	T1
TCGA-55-6981-01	53	FEMALE	Stage IIIA	M0	N2	T1
TCGA-55-6981-11	53	FEMALE	Stage IIIA	M0	N2	T1
TCGA-55-6982-01	79	FEMALE	Stage IIB	M0	N1	T2
TCGA-55-6982-11	79	FEMALE	Stage IIB	M0	N1	T2
TCGA-55-6983-01	81	MALE	Stage IIB	M0	N1	T2
TCGA-55-6983-11	81	MALE	Stage IIB	M0	N1	T2
TCGA-55-6984-01	71	FEMALE	Stage IIB	M0	N1	T2
TCGA-55-6984-11	71	FEMALE	Stage IIB	M0	N1	T2
TCGA-55-6985-01	58	FEMALE	Stage IB	MX	N0	T2
TCGA-55-6985-11	58	FEMALE	Stage IB	MX	N0	T2
TCGA-55-6986-01	74	FEMALE	Stage IB	M0	N0	T2
TCGA-55-6986-11	74	FEMALE	Stage IB	M0	N0	T2
TCGA-55-6987-01	77	MALE	Stage IA	M0	N0	T1
TCGA-55-7227-01	77	MALE	Stage IIIA	MX	N1	T3
TCGA-55-7281-01	70	FEMALE	Stage IA	M0	N0	T1b
TCGA-55-7283-01	76	FEMALE	Stage IIIA	MX	N2	T3
TCGA-55-7284-01	74	MALE	Stage IIB	MX	N0	T3
TCGA-55-7570-01	60	MALE	Stage IA	MX	N0	T1a
TCGA-55-7573-01	72	FEMALE	Stage IA	MX	N0	T1b
TCGA-55-7574-01	64	FEMALE	Stage IB	M0	N0	T2a
TCGA-55-7576-01	54	MALE	Stage IB	M0	N0	T2a
TCGA-55-7724-01	76	FEMALE	Stage IB	MX	N0	T2a
TCGA-55-7725-01	68	FEMALE	Stage IA	MX	N0	T1a
TCGA-55-7726-01	72	FEMALE	Stage IA	MX	N0	T1b
TCGA-55-7727-01	70	MALE	Stage IIIA	MX	N2	T1a
TCGA-55-7728-01	64	FEMALE	Stage IB	MX	N0	T2a
TCGA-55-7815-01	76	MALE	Stage IB	MX	N0	T2a
TCGA-55-7816-01	49	FEMALE	Stage IV	MX	NX	TX
TCGA-55-7903-01	64	MALE	Stage IA	MX	N0	T1b
TCGA-55-7907-01	77	MALE	Stage IIA	MX	N1	T2a
TCGA-55-7910-01	50	FEMALE	Stage IIA	M0	N0	T2b
TCGA-55-7911-01	70	FEMALE	Stage IA	MX	N0	T1a
TCGA-55-7913-01	61	FEMALE	Stage IA	MX	N0	T1b
TCGA-55-7914-01	71	FEMALE	Stage IIA	MX	N1	T1b
TCGA-55-7994-01	81	MALE	Stage IIB	MX	N0	T3
TCGA-55-7995-01	73	FEMALE	Stage IA	M0	N0	T1b
TCGA-55-8085-01	64	MALE	Stage IA	M0	N0	T1b
TCGA-55-8087-01	59	FEMALE	Stage IB	MX	N0	T2a
TCGA-55-8089-01	56	MALE	Stage IA	M0	N0	T1a
TCGA-55-8090-01	80	MALE	Stage IA	M0	N0	T1a
TCGA-55-8091-01	74	MALE	Stage IB	MX	N0	T2
TCGA-55-8092-01	75	MALE	Stage IIB	MX	N0	T3
TCGA-55-8094-01	51	MALE	Stage IV	M1b	N0	T2b
TCGA-55-8096-01	67	FEMALE	Stage IB	MX	N0	T2a
TCGA-55-8097-01	60	FEMALE	Stage IA	MX	N0	T1a
TCGA-55-8203-01	69	FEMALE	Stage IA	M0	N0	T1b
TCGA-55-8204-01	87	FEMALE	Stage IB	MX	N0	T2a
TCGA-55-8205-01	76	FEMALE	Stage IIA	M0	N0	T2b
TCGA-55-8206-01	56	MALE	Stage IA	M0	N0	T1b
TCGA-55-8207-01	73	MALE	Stage IB	MX	N0	T2a
TCGA-55-8208-01	73	FEMALE	Stage IA	M0	N0	T1b
TCGA-55-8299-01	61	FEMALE	Stage IA	MX	N0	T1b
TCGA-55-8301-01	58	MALE	Stage IB	MX	N0	T2a
TCGA-55-8302-01	54	MALE	Stage IB	MX	N0	T2
TCGA-55-8505-01	62	MALE	Stage IIIA	MX	N2	T1a
TCGA-55-8506-01	62	FEMALE	Stage IIB	MX	N0	T3
TCGA-55-8507-01	53	MALE	Stage IA	MX	N0	T1a
TCGA-55-8508-01	60	FEMALE	Stage IIA	MX	N1	T2a
TCGA-55-8510-01	55	FEMALE	Stage IB	MX	N0	T2a
TCGA-55-8511-01	73	FEMALE	Stage IB	MX	N0	T2a
TCGA-55-8512-01	41	MALE	Stage IV	M1b	N1	T1a
TCGA-55-8513-01	77	FEMALE	Stage IIB	MX	N0	T3
TCGA-55-8514-01	70	FEMALE	Stage IB	MX	N0	T2a
TCGA-55-8614-01	76	MALE	Stage IB	MX	N0	T2a
TCGA-55-8615-01	67	MALE	Stage IIIA	MX	N2	T3
TCGA-55-8616-01	58	FEMALE	Stage IB	M0	N0	T2a
TCGA-55-8619-01	72	FEMALE	Stage IIB	MX	N0	T3
TCGA-55-8620-01	60	MALE	Stage IV	M1b	N1	T1a
TCGA-55-8621-01	75	FEMALE	Stage IA	MX	N0	T1a
TCGA-55-A48X-01	63	FEMALE	Stage IIA	M0	N1	T1b
TCGA-55-A48Y-01	69	MALE	Stage IIA	M0	N0	T2b
TCGA-55-A48Z-01	60	FEMALE	Stage IIIB	MX	N3	T1a
TCGA-55-A490-01	78	MALE	Stage IIA	MX	N0	T2b
TCGA-55-A491-01	81	FEMALE	Stage IA	MX	N0	T1b
TCGA-55-A492-01	70	FEMALE	Stage IA	MX	N0	T1a
TCGA-55-A493-01	54	FEMALE	Stage IB	M0	N0	T2a
TCGA-55-A494-01	61	FEMALE	Stage IB	MX	N0	T2a
TCGA-55-A4DF-01	88	MALE	Stage IA	MX	N0	T1b
TCGA-55-A4DG-01	71	MALE	Stage IA	MX	N0	T1b
TCGA-55-A57B-01	80	FEMALE	Stage IA	M0	N0	T1b
TCGA-62-8394-01	65	FEMALE	Stage IIIB	M0	N2	T4
TCGA-62-8395-01	80	FEMALE	Stage IIB	M0	N0	T3
TCGA-62-8397-01	70	FEMALE	Stage IIB	M0	N0	T3
TCGA-62-8398-01	55	MALE	Stage IIIA	M0	N2	T2
TCGA-62-8399-01	62	MALE	Stage IIIA	M0	N2	T2
TCGA-62-8402-01	73	FEMALE	Stage IIIA	M0	N2	T2
TCGA-62-A46O-01	65	FEMALE	Stage IB	M0	N0	T2
TCGA-62-A46P-01	65	MALE	Stage IB	M0	N0	T2
TCGA-62-A46R-01	54	FEMALE	Stage IB	M0	N0	T2
TCGA-62-A46S-01	73	MALE	Stage IB	M0	N0	T2
TCGA-62-A46U-01	71	FEMALE	Stage IIB	M0	N1	T2
TCGA-62-A46V-01	78	FEMALE	Stage IB	M0	N0	T2
TCGA-62-A46Y-01	70	FEMALE	Stage IIIA	M0	N2	T2
TCGA-62-A470-01	84	MALE	Stage IB	M0	N0	T2
TCGA-62-A471-01	64	MALE	Stage IIB	M0	N1	T2b
TCGA-62-A472-01	70	MALE	Stage IIB	M0	N0	T3
TCGA-64-1676-01	58	MALE	Stage IA	M0	N0	T1a
TCGA-64-1677-01	77	FEMALE	Stage IIIA	M0	N2	T2
TCGA-64-1678-01	70	FEMALE	[Discrepancy]	M0	N0	T2b
TCGA-64-1679-01	58	FEMALE	Stage IIIA	M0	N2	T1
TCGA-64-1680-01	63	MALE	Stage IV	M1	N2	T2a
TCGA-64-1681-01	61	FEMALE	Stage IA	M0	N0	T1
TCGA-64-5774-01	60	MALE	Stage IB	M0	N0	T2
TCGA-64-5775-01	71	MALE	Stage IIIA	M0	N0	T4
TCGA-64-5778-01	60	MALE	Stage IB	M0	N0	T2
TCGA-64-5779-01	61	MALE	Stage IIIA	M0	N2	T2
TCGA-64-5781-01	55	FEMALE	Stage IB	M0	N0	T2
TCGA-64-5815-01	74	MALE	Stage IIB	M0	N1	T2
TCGA-67-3770-01	70	FEMALE	Stage IA	M0	N0	T1
TCGA-67-3771-01	77	FEMALE	Stage IA	M0	N0	T1
TCGA-67-3772-01	82	FEMALE	Stage IB	M0	N0	T2
TCGA-67-3773-01	84	FEMALE	Stage IB	M0	N0	T2
TCGA-67-3774-01	73	FEMALE	Stage IB	M0	N0	T2
TCGA-67-4679-01	69	MALE	[Discrepancy]	M0	N0	T3
TCGA-67-6215-01	52	FEMALE	Stage IB	M0	N0	T2a
TCGA-67-6216-01	57	FEMALE	Stage IA	M0	N0	T1a
TCGA-67-6217-01	73	FEMALE	Stage IIA	M0	N1	T2a
TCGA-69-7760-01	73	MALE	Stage IIB	M0	N0	T3
TCGA-69-7761-01	84	MALE	Stage IB	MX	N0	T2a
TCGA-69-7763-01	69	MALE	Stage IA	M0	N0	T1b
TCGA-69-7764-01	75	MALE	Stage IA	M0	N0	T1b
TCGA-69-7765-01	56	MALE	[Discrepancy]	MX	N0	T4
TCGA-69-7973-01	42	FEMALE	Stage IB	M0	N0	T2a
TCGA-69-7974-01	54	FEMALE	Stage IIIA	MX	N2	T2a
TCGA-69-7978-01	59	MALE	Stage IIB	MX	N1	T2b
TCGA-69-7979-01	71	FEMALE	Stage IB	MX	N0	T2a
TCGA-69-7980-01	70	FEMALE	Stage I	M0	N0	T1b
TCGA-69-8253-01	59	FEMALE	Stage IIA	MX	N1	T1a
TCGA-69-8254-01	85	MALE	NA	NA	NA	T2b
TCGA-69-8255-01	71	MALE	Stage IA	M0	N0	T1a
TCGA-69-8453-01	77	MALE	Stage IIB	MX	N0	T3
TCGA-69-A59K-01	60	FEMALE	Stage IIB	M0	N0	T3
TCGA-71-6725-01	48	FEMALE	Stage IB	M0	N0	T2
TCGA-71-8520-01	60	FEMALE	Stage IB	M0	N0	T2
TCGA-73-4658-01	80	FEMALE	Stage IB	M0	N0	T2
TCGA-73-4659-01	66	MALE	Stage IIIA	M0	N2	T2
TCGA-73-4662-01	65	FEMALE	Stage IA	M0	N0	T1
TCGA-73-4666-01	52	FEMALE	Stage IV	M1	N0	T1
TCGA-73-4668-01	66	FEMALE	Stage IIB	M0	N1	T2
TCGA-73-4670-01	69	FEMALE	Stage IV	M1	N0	T2
TCGA-73-4675-01	59	MALE	Stage IIIA	M0	N1	T3
TCGA-73-4676-01	45	MALE	Stage IIA	M0	N1	T2a
TCGA-73-4676-11	45	MALE	Stage IIA	M0	N1	T2a
TCGA-73-4677-01	74	MALE	[Discrepancy]	M0	N0	T2a
TCGA-73-7498-01	58	FEMALE	Stage IA	M0	N0	T1b
TCGA-73-7499-01	81	FEMALE	Stage IB	M0	N0	T2a
TCGA-73-A9RS-01	41	MALE	Stage IIB	M0	N0	T3
TCGA-75-5122-01	NA	MALE	Stage IB	M0	N0	T2
TCGA-75-5125-01	NA	MALE	Stage IIB	M0	N1	T2
TCGA-75-5126-01	NA	FEMALE	Stage IIIA	M0	N2	T3
TCGA-75-5146-01	NA	MALE	Stage IB	M0	N0	T2
TCGA-75-5147-01	NA	FEMALE	Stage IB	M0	N0	T2
TCGA-75-6203-01	NA	FEMALE	Stage IIIA	M0	N2	T2
TCGA-75-6205-01	NA	FEMALE	Stage IB	M0	N0	T2a
TCGA-75-6206-01	NA	MALE	Stage IB	M0	N0	T2
TCGA-75-6207-01	NA	MALE	Stage IIIA	M0	N2	T2
TCGA-75-6211-01	NA	FEMALE	Stage IB	M0	N0	T2
TCGA-75-6212-01	NA	FEMALE	Stage IIB	M0	N1	T2
TCGA-75-6214-01	NA	FEMALE	Stage IIIA	M0	N2	T2
TCGA-75-7025-01	NA	MALE	Stage IB	M0	N0	T2
TCGA-75-7027-01	NA	MALE	Stage IB	M0	N0	T2
TCGA-75-7030-01	NA	MALE	Stage IIB	M0	N0	T3
TCGA-75-7031-01	NA	FEMALE	Stage IB	M0	N0	T2
TCGA-78-7143-01	62	FEMALE	Stage IB	M0	N0	T2
TCGA-78-7145-01	52	FEMALE	Stage IV	M1	N1	T4
TCGA-78-7146-01	71	FEMALE	Stage IIIA	M0	N2	T2
TCGA-78-7147-01	67	FEMALE	Stage IIB	M0	N1	T2
TCGA-78-7148-01	71	MALE	Stage IIB	M0	N1	T2
TCGA-78-7149-01	71	MALE	Stage IIIB	M0	N0	T4
TCGA-78-7150-01	59	MALE	Stage IIB	M0	N1	T2
TCGA-78-7152-01	65	MALE	Stage IB	M0	N0	T2
TCGA-78-7153-01	65	FEMALE	Stage IB	M0	N0	T2
TCGA-78-7154-01	72	MALE	Stage IIIA	M0	N2	T3
TCGA-78-7155-01	68	MALE	Stage IB	M0	N0	T2
TCGA-78-7156-01	62	MALE	Stage IV	M1	N1	T4
TCGA-78-7158-01	59	FEMALE	Stage IIIB	M0	N2	T4
TCGA-78-7159-01	60	FEMALE	Stage IA	M0	NX	T1
TCGA-78-7160-01	61	MALE	Stage IV	M1	N2	T4
TCGA-78-7161-01	69	FEMALE	Stage IIB	M0	N0	T3
TCGA-78-7162-01	75	MALE	Stage IA	M0	N0	T1
TCGA-78-7163-01	60	MALE	Stage IB	M0	N0	T2
TCGA-78-7166-01	84	MALE	Stage IIB	M0	N1	T2
TCGA-78-7167-01	77	MALE	Stage IV	M1	N0	T2
TCGA-78-7220-01	53	FEMALE	Stage IIIA	M0	N2	T2
TCGA-78-7535-01	45	MALE	Stage IB	M0	N0	T2
TCGA-78-7536-01	69	MALE	Stage IIIA	M0	N2	T2
TCGA-78-7537-01	72	MALE	Stage IB	M0	N0	T2
TCGA-78-7539-01	75	FEMALE	Stage IIA	M0	N0	T2b
TCGA-78-7540-01	66	FEMALE	Stage IB	M0	N0	T2
TCGA-78-7542-01	56	MALE	Stage IB	M0	N0	T2
TCGA-78-7633-01	67	MALE	Stage IB	M0	N0	T2
TCGA-78-8640-01	59	MALE	Stage IIA	M0	N1	T1
TCGA-78-8648-01	58	FEMALE	Stage IIB	M0	N0	T3
TCGA-78-8655-01	77	FEMALE	Stage IA	M0	N0	T1
TCGA-78-8660-01	69	MALE	Stage IIB	M0	N1	T2
TCGA-78-8662-01	53	FEMALE	Stage IB	M0	N0	T2
TCGA-80-5607-01	NA	FEMALE	Stage IIB	M0	N1	T2
TCGA-80-5608-01	NA	FEMALE	Stage IA	M0	N0	T1
TCGA-80-5611-01	NA	MALE	Stage IB	M0	N0	T2
TCGA-83-5908-01	59	FEMALE	Stage IA	M0	N0	T1
TCGA-86-6562-01	52	MALE	Stage IIA	M0	N1	T2a
TCGA-86-6851-01	73	FEMALE	Stage IIA	M0	N1	T1b
TCGA-86-7701-01	66	MALE	Stage IV	M1	N0	T2
TCGA-86-7711-01	70	MALE	Stage IIA	M0	N1	T2a
TCGA-86-7713-01	70	MALE	Stage IIA	M0	N0	T2b
TCGA-86-7714-01	61	FEMALE	Stage IIIA	M0	N2	T1b
TCGA-86-7953-01	69	FEMALE	Stage IA	M0	N0	T1b
TCGA-86-7954-01	68	FEMALE	Stage IB	M0	N0	T2
TCGA-86-7955-01	62	MALE	Stage IB	M0	N0	T2a
TCGA-86-8054-01	61	MALE	Stage IIB	M0	N1	T2b
TCGA-86-8055-01	79	MALE	Stage IIA	M0	N1	T2a
TCGA-86-8056-01	63	FEMALE	Stage IIIA	M0	N0	T4
TCGA-86-8073-01	58	MALE	Stage IB	M0	N0	T2a
TCGA-86-8074-01	62	FEMALE	Stage IIA	M0	N1	T1b
TCGA-86-8075-01	66	FEMALE	Stage IB	M0	N0	T2
TCGA-86-8076-01	42	MALE	Stage IA	M0	N0	T1
TCGA-86-8278-01	63	FEMALE	Stage IIB	M0	N1	T2
TCGA-86-8279-01	46	MALE	Stage IIA	M0	N1	T2a
TCGA-86-8280-01	54	FEMALE	Stage IIA	M0	N0	T2b
TCGA-86-8281-01	75	MALE	Stage IA	M0	NX	T1
TCGA-86-8358-01	44	MALE	Stage IB	M0	N0	T2a
TCGA-86-8359-01	52	MALE	Stage IIIA	M0	N2	T3
TCGA-86-8585-01	57	MALE	Stage IB	M0	N0	T2a
TCGA-86-8668-01	61	FEMALE	Stage IA	M0	N0	T1b
TCGA-86-8669-01	64	MALE	Stage IA	M0	N0	T1b
TCGA-86-8671-01	72	FEMALE	Stage IIB	M0	N1	T2b
TCGA-86-8672-01	59	MALE	Stage IIB	M0	N0	T3
TCGA-86-8673-01	61	MALE	Stage IB	M0	N0	T2
TCGA-86-8674-01	50	MALE	Stage IIA	M0	N1	T2a
TCGA-86-A456-01	78	FEMALE	Stage IA	M0	N0	T1a
TCGA-86-A4D0-01	48	MALE	Stage IIA	M0	N0	T2b
TCGA-86-A4JF-01	56	MALE	Stage IIB	M0	N0	T3
TCGA-86-A4P7-01	63	FEMALE	Stage IB	M0	N0	T2a
TCGA-86-A4P8-01	59	FEMALE	Stage IIIA	MX	N2	T1b
TCGA-91-6828-01	70	MALE	Stage IA	M0	N0	T1a
TCGA-91-6828-11	70	MALE	Stage IA	M0	N0	T1a
TCGA-91-6829-01	78	MALE	Stage IB	MX	N0	T2
TCGA-91-6829-11	78	MALE	Stage IB	MX	N0	T2
TCGA-91-6830-01	65	FEMALE	Stage IIA	MX	N1	T1
TCGA-91-6831-01	66	MALE	Stage IB	MX	N0	T2
TCGA-91-6831-11	66	MALE	Stage IB	MX	N0	T2
TCGA-91-6835-01	81	FEMALE	Stage IA	M0	N0	T1
TCGA-91-6835-11	81	FEMALE	Stage IA	M0	N0	T1
TCGA-91-6836-01	52	FEMALE	Stage IB	MX	N0	T2
TCGA-91-6836-11	52	FEMALE	Stage IB	MX	N0	T2
TCGA-91-6840-01	59	FEMALE	Stage IA	M0	N0	T1b
TCGA-91-6847-01	62	FEMALE	Stage IB	MX	N0	T2
TCGA-91-6847-11	62	FEMALE	Stage IB	MX	N0	T2
TCGA-91-6848-01	59	MALE	Stage IIIA	MX	N2	T2
TCGA-91-6849-01	75	FEMALE	Stage IIIA	MX	N2	T2
TCGA-91-6849-11	75	FEMALE	Stage IIIA	MX	N2	T2
TCGA-91-7771-01	62	MALE	Stage IIB	MX	N0	T3
TCGA-91-8496-01	63	FEMALE	Stage IB	MX	NX	T2a
TCGA-91-8497-01	75	FEMALE	Stage IA	MX	N0	T1a
TCGA-91-8499-01	76	FEMALE	Stage IA	MX	N0	T1b
TCGA-91-A4BC-01	59	MALE	Stage IIA	MX	N0	T2b
TCGA-91-A4BD-01	78	MALE	Stage IIA	MX	N1	T1b
TCGA-93-7347-01	76	FEMALE	Stage IA	MX	N0	T1a
TCGA-93-7348-01	75	FEMALE	Stage IA	MX	N0	T1a
TCGA-93-8067-01	77	MALE	Stage IB	MX	N0	T2a
TCGA-93-A4JN-01	71	MALE	Stage IV	M1a	N0	T2a
TCGA-93-A4JO-01	70	MALE	Stage IA	MX	N0	T1a
TCGA-93-A4JP-01	64	MALE	Stage IV	M1b	NX	TX
TCGA-93-A4JQ-01	49	MALE	Stage IA	MX	N0	T1b
TCGA-95-7039-01	54	FEMALE	Stage IIB	MX	N0	T3
TCGA-95-7043-01	63	FEMALE	Stage IA	MX	N0	T1a
TCGA-95-7562-01	71	MALE	Stage IIA	M0	N1	T2a
TCGA-95-7567-01	61	MALE	Stage IIB	M0	N1	T2b
TCGA-95-7944-01	71	MALE	Stage IA	M0	N0	T1a
TCGA-95-7947-01	67	MALE	Stage IA	M0	N0	T1a
TCGA-95-7948-01	42	FEMALE	Stage IB	M0	N0	T2a
TCGA-95-8039-01	72	MALE	Stage IA	MX	N0	T1
TCGA-95-8494-01	67	MALE	Stage IIA	M0	N1	T2a
TCGA-95-A4VK-01	74	FEMALE	Stage IIIA	M0	N2	T2b
TCGA-95-A4VN-01	62	FEMALE	Stage IIA	M0	N1	T2a
TCGA-95-A4VP-01	66	FEMALE	Stage IIIA	M0	N2	T2b
TCGA-97-7546-01	76	FEMALE	Stage IA	MX	N0	T1
TCGA-97-7547-01	67	FEMALE	Stage IB	MX	N0	T2
TCGA-97-7552-01	70	MALE	Stage IB	MX	N0	T2
TCGA-97-7553-01	58	FEMALE	Stage IA	MX	N0	T1
TCGA-97-7554-01	83	FEMALE	Stage IIIA	M0	N2	T2a
TCGA-97-7937-01	65	MALE	Stage IB	MX	N0	T2a
TCGA-97-7938-01	76	FEMALE	Stage IA	MX	N0	T1a
TCGA-97-7941-01	72	FEMALE	Stage IA	MX	N0	T1b
TCGA-97-8171-01	81	MALE	Stage IV	M1a	N2	T2a
TCGA-97-8172-01	75	FEMALE	Stage IB	M0	N0	T2a
TCGA-97-8174-01	67	MALE	Stage IIA	M0	N0	T2b
TCGA-97-8175-01	55	FEMALE	Stage IB	M0	N0	T2a
TCGA-97-8176-01	63	MALE	Stage IIIA	M0	N1	T3
TCGA-97-8177-01	59	FEMALE	Stage IB	M0	N0	T2a
TCGA-97-8179-01	72	MALE	Stage IA	M0	N0	T1a
TCGA-97-8547-01	78	FEMALE	Stage IIIA	MX	N2	T2a
TCGA-97-8552-01	55	FEMALE	Stage I	MX	N0	T1a
TCGA-97-A4LX-01	81	MALE	Stage IB	M0	N0	T2a
TCGA-97-A4M0-01	60	FEMALE	Stage IB	M0	N0	T2a
TCGA-97-A4M1-01	52	FEMALE	Stage IA	M0	N0	T1a
TCGA-97-A4M2-01	66	MALE	Stage IA	M0	N0	T1a
TCGA-97-A4M3-01	69	FEMALE	Stage IA	M0	N0	T1b
TCGA-97-A4M5-01	83	MALE	Stage IA	M0	N0	T1b
TCGA-97-A4M6-01	45	FEMALE	Stage IA	M0	N0	T1a
TCGA-97-A4M7-01	74	MALE	Stage IA	M0	N0	T1b
TCGA-99-7458-01	74	FEMALE	Stage IIIA	M0	N0	T4
TCGA-99-8025-01	72	FEMALE	Stage IIIA	M0	N2	T3
TCGA-99-8028-01	50	FEMALE	Stage IA	M0	N0	T1a
TCGA-99-8032-01	61	MALE	Stage IA	M0	N0	T1a
TCGA-99-8033-01	74	FEMALE	Stage IV	M1	NX	TX
TCGA-99-AA5R-01	70	FEMALE	Stage IA	M0	N0	T1a
TCGA-J2-8192-01	65	FEMALE	Stage IIA	MX	N1	T2a
TCGA-J2-8194-01	69	FEMALE	Stage IIB	MX	N0	T3
TCGA-J2-A4AD-01	61	FEMALE	Stage IA	MX	N0	T1a
TCGA-J2-A4AE-01	77	FEMALE	Stage IA	MX	N0	T1a
TCGA-J2-A4AG-01	66	FEMALE	Stage IA	MX	N0	T1b
TCGA-L4-A4E5-01	48	FEMALE	Stage I	M0	N0	T1
TCGA-L4-A4E6-01	67	MALE	Stage IA	M0	N0	T1
TCGA-L9-A443-01	63	FEMALE	Stage IA	MX	N0	T1a
TCGA-L9-A444-01	60	FEMALE	Stage IA	MX	N0	T1a
TCGA-L9-A50W-01	75	MALE	Stage IIA	MX	N1	T1b
TCGA-L9-A5IP-01	40	FEMALE	Stage IV	M1b	N2	T3
TCGA-L9-A743-01	56	MALE	Stage IIA	M0	N1	T2a
TCGA-L9-A7SV-01	69	MALE	Stage IIA	M0	N1	T2a
TCGA-L9-A8F4-01	64	FEMALE	Stage IB	MX	N0	T2a
TCGA-MN-A4N1-01	60	MALE	Stage IIA	M0	N1	T2a
TCGA-MN-A4N4-01	57	MALE	Stage IA	M0	N0	T1b
TCGA-MN-A4N5-01	63	MALE	Stage IA	M0	N0	T1a
TCGA-MP-A4SV-01	67	MALE	Stage IB	M0	N0	T2
TCGA-MP-A4SW-01	53	MALE	Stage IIB	M0	N1	T2
TCGA-MP-A4SY-01	61	MALE	Stage IIB	M0	N1	T2
TCGA-MP-A4T4-01	68	FEMALE	Stage IIB	M0	N1	T2
TCGA-MP-A4T6-01	76	FEMALE	Stage IIIA	MX	N2	T1
TCGA-MP-A4T7-01	75	FEMALE	Stage IV	M1	N0	T2
TCGA-MP-A4T8-01	68	MALE	Stage IIIA	M0	N2	T2
TCGA-MP-A4T9-01	54	FEMALE	Stage IIIA	MX	N2	T2
TCGA-MP-A4TA-01	75	FEMALE	Stage IA	M0	N0	T1
TCGA-MP-A4TC-01	77	MALE	Stage IIIA	M0	N2	T1
TCGA-MP-A4TD-01	71	MALE	Stage IIIA	M0	N2	T2
TCGA-MP-A4TE-01	56	MALE	Stage IIA	MX	N0	T2b
TCGA-MP-A4TF-01	58	FEMALE	Stage IIA	M0	N0	T2b
TCGA-MP-A4TH-01	70	FEMALE	Stage IA	M0	N0	T1a
TCGA-MP-A4TI-01	72	MALE	Stage IIA	M0	N1	T2a
TCGA-MP-A4TJ-01	62	FEMALE	Stage IA	M0	N0	T1
TCGA-MP-A4TK-01	56	FEMALE	Stage IIB	MX	N1	T2
TCGA-MP-A5C7-01	76	FEMALE	Stage IB	M0	N0	T2
TCGA-NJ-A4YF-01	50	FEMALE	Stage IA	M0	N0	T1
TCGA-NJ-A4YG-01	65	MALE	Stage IB	M0	N0	T2
TCGA-NJ-A4YI-01	87	FEMALE	Stage IIIA	M0	N2	T2
TCGA-NJ-A4YP-01	52	MALE	Stage IB	M0	N0	T2a
TCGA-NJ-A4YQ-01	69	FEMALE	Stage IA	M0	N0	T1b
TCGA-NJ-A55A-01	76	FEMALE	Stage IB	M0	N0	T2
TCGA-NJ-A55O-01	56	FEMALE	Stage IIA	M0	N1	T1b
TCGA-NJ-A55R-01	67	MALE	Stage IA	MX	N0	T1b
TCGA-NJ-A7XG-01	49	MALE	Stage IIIA	M0	N1	T4
TCGA-O1-A52J-01	74	FEMALE	Stage IA	MX	N0	T1
TCGA-S2-AA1A-01	68	FEMALE	Stage IA	M0	N0	T1b
