# Supplementary material for: Tumor microenvironment-associated lactate metabolism regulates the prognosis and precise checkpoint immunotherapy outcomes of patients with lung adenocarcinoma
Source: Eur J Med Res. 2022 Nov 21;27:256. doi: 10.1186/s40001-022-00895-6 (PMC9677690; doi:10.1186/s40001-022-00895-6)
Supplement: Supplementary file 3 — Additional file 3: Raw documents and tables in the process of data analysis. [file 40001_2022_895_MOESM3_ESM.zip › Table/14GSVA_es_df.csv]

	TCGA-69-7978-01	TCGA-62-8399-01	TCGA-78-7539-01	TCGA-50-5931-11	TCGA-73-4658-01	TCGA-44-6775-01	TCGA-44-2655-01	TCGA-44-3398-01	TCGA-62-8397-01	TCGA-53-A4EZ-01	TCGA-50-7109-01	TCGA-38-6178-01	TCGA-86-8056-01	TCGA-55-1592-01	TCGA-86-A4JF-01	TCGA-69-7974-01	TCGA-86-A456-01	TCGA-49-4512-11	TCGA-97-8547-01	TCGA-55-1595-01	TCGA-49-6743-11	TCGA-NJ-A4YP-01	TCGA-05-4424-01	TCGA-97-A4M7-01	TCGA-44-2668-01	TCGA-NJ-A55A-01	TCGA-44-6148-11	TCGA-50-5939-11	TCGA-05-5420-01	TCGA-55-1594-01	TCGA-44-2659-01	TCGA-78-7162-01	TCGA-38-4632-01	TCGA-49-6761-01	TCGA-91-6828-01	TCGA-05-4418-01	TCGA-99-AA5R-01	TCGA-55-7903-01	TCGA-55-A492-01	TCGA-55-8616-01	TCGA-86-7954-01	TCGA-05-4433-01	TCGA-69-8253-01	TCGA-86-8674-01	TCGA-69-7765-01	TCGA-86-8672-01	TCGA-MP-A4T6-01	TCGA-97-7547-01	TCGA-55-7911-01
HALLMARK_TNFA_SIGNALING_VIA_NFKB	0.178027445	0.130743721	0.106543656	0.523976395	0.523427188	-0.179899603	-0.075074567	0.054988087	-0.354716936	-0.498243618	-0.347783103	-0.359321769	-0.032111768	-0.329929759	0.283292408	0.336258366	0.40811697	-0.226798085	-0.279125902	-0.286654217	0.371085412	-0.022003185	-0.206632705	-0.101159862	0.540434482	-0.322760352	-0.207640197	0.456035824	0.105521142	-0.516557832	-0.365774874	-0.341410277	0.245677746	0.36102756	0.299674175	0.252426242	0.264039242	-0.081218171	-0.458547459	-0.419747181	-0.294341286	0.063575878	-0.105303076	0.002514506	-0.002450583	0.079378421	-0.402393531	-0.311929747	0.034640987
HALLMARK_HYPOXIA	0.167320267	0.006705197	-0.270521684	0.107947196	0.251098567	-0.143081735	-0.182753654	0.252376706	-0.081189832	-0.240896429	-0.173855823	-0.075852752	-0.350882803	-0.20695528	0.088219257	0.012308499	-0.144155702	-0.153246396	-0.044134046	-0.284504404	0.130013597	-0.050914096	0.048535731	-0.255500418	0.30533963	-0.398346756	-0.188591507	0.055208688	-0.067484096	-0.208036766	-0.257201655	-0.165245306	0.051015698	0.152023799	0.017937352	0.154742635	-0.034399837	-0.068856654	-0.268097329	-0.189495592	-0.420843371	-0.205706741	0.202227305	-0.02881206	0.218449635	0.048131578	-0.406502633	-0.163238185	-0.305449999
HALLMARK_CHOLESTEROL_HOMEOSTASIS	-0.338878185	0.056658205	-0.151048435	0.213929459	-0.010321707	-0.127430453	-0.030831081	-0.137443193	-0.111014834	-0.082734808	-0.149237701	-0.355301409	-0.24146136	0.015762832	0.148974667	-0.133859667	0.19058725	0.163214066	-0.128442098	-0.354846368	0.1799057	0.197896216	0.191897171	-0.425700011	-0.105498493	-0.490433932	-0.171981493	0.162296481	0.271577967	-0.170887912	-0.394218577	-0.053929743	0.262783978	-0.180981673	0.07701863	-0.004978805	-0.178736119	-0.184527242	0.018210641	-0.089006366	-0.414884325	0.162698175	0.28443697	0.191346925	0.174309628	0.187953302	-0.353011612	-0.147341534	-0.16916506
HALLMARK_MITOTIC_SPINDLE	0.140927572	0.187473491	-0.265630665	-0.225124972	-0.202393448	0.101881597	-0.402902536	-0.499389426	-0.207792605	0.109423206	-0.014455714	-0.073477636	-0.220024945	-0.223158501	0.164096998	0.31559428	-0.386515102	-0.473240872	-0.136803739	0.070782398	-0.280549523	-0.06143412	0.22285788	-0.28617641	0.324937684	-0.346382065	-0.291952433	-0.19652893	-0.338837863	0.031320874	-0.250474853	-0.227157652	-0.10430292	0.110998798	0.180589206	-0.193892899	-0.314191667	0.190358163	-0.440813629	-0.060830574	0.018268705	0.24266433	-0.220361186	-0.204016254	-0.070685825	0.033091946	-0.398917804	-0.218270076	0.148710506
HALLMARK_WNT_BETA_CATENIN_SIGNALING	-0.05015197	0.045035847	-0.018894878	0.162001636	0.140906084	-0.193040749	-0.224081881	-0.540656028	-0.172836974	0.217162997	0.127198188	0.20996228	-0.308396487	-0.246146122	-0.066367099	-0.318304533	-0.216259134	-0.107194128	-0.06092247	0.029370083	0.095672826	0.095939846	0.052049233	-0.166490086	-0.094775693	0.002575349	0.085073217	0.257176833	-0.335639434	-0.188626927	-0.056340441	0.170976342	-0.256264226	-0.037482463	-0.137370749	-0.294904793	0.276640647	-0.170384268	0.01959828	-0.143186106	-0.250402918	-0.093302269	0.150083705	0.202588419	-0.08000015	0.094598181	-0.412399017	-0.142024672	-0.32855234
HALLMARK_TGF_BETA_SIGNALING	-0.035716097	0.100073771	-0.184785706	0.358478456	0.369098025	0.001690654	0.015615932	-0.180131714	-0.075903922	-0.415844372	-0.022435367	-0.064020743	-0.175589254	-0.31998876	-0.299768854	0.25864032	-0.213245891	-0.107629136	-0.20986276	-0.165782714	0.330567854	-0.29890939	-0.052658156	-0.270523833	0.058214857	-0.373395454	0.132055662	0.517603541	-0.371283588	-0.314325592	-0.050964648	0.1329199	-0.14574097	-0.031368003	0.224908479	-0.234790044	0.046931337	-0.234326242	-0.357690835	-0.329795453	-0.431378854	0.067604391	0.084541651	-0.04873139	-0.122070913	-0.031959201	-0.414521218	0.087826638	-0.357568229
HALLMARK_IL6_JAK_STAT3_SIGNALING	0.399556175	-0.195530145	-0.042148252	0.24759502	0.458911757	-0.056796847	-0.063333776	0.281753078	-0.301445955	-0.504771545	-0.148592987	-0.325663665	-0.217684104	-0.222212571	0.246567471	0.334746083	0.175757555	0.119905626	-0.298827767	-0.145314081	0.035033958	-0.070097135	-0.081124029	0.244147897	0.577322705	-0.142034271	-0.11885714	0.190034992	0.428898942	-0.388740729	-0.093733149	-0.153686263	0.32074004	0.115598426	0.280905734	0.164711684	0.284283651	-0.054012789	-0.507050065	-0.421046812	0.220530406	0.301968027	-0.340196385	-0.310666342	0.167114924	0.104931578	-0.383139772	-0.299805019	0.222214424
HALLMARK_DNA_REPAIR	-0.34830394	-0.019947991	-0.086371617	-0.321378774	-0.035601615	-0.335051904	0.12265733	-0.014882559	-0.11868268	0.078873499	-0.063690682	-0.243063542	-0.42117391	-0.227583936	0.228880276	-0.222575938	-0.216726325	-0.128847571	-0.150102892	-0.03931544	-0.294101307	-0.066883605	-0.175193305	-0.377458815	-0.10356653	-0.359137998	-0.497303038	-0.426940823	0.245281106	0.116089771	-0.241634489	-0.221478306	0.281065409	0.123674417	-0.228385455	0.25848608	-0.319743932	0.079669545	0.147377308	-0.147793714	-0.188207915	-0.209380289	0.014436895	0.184321865	-0.320146804	0.136203178	-0.147064767	-0.297069977	0.005072043
HALLMARK_G2M_CHECKPOINT	0.140471436	0.242889543	-0.385840544	-0.528610701	-0.188820813	0.122328542	-0.53482605	-0.456996436	-0.39099646	0.374725765	0.35318783	-0.23221129	-0.45038029	0.045517092	0.494564935	0.288665962	-0.475767456	-0.522845726	-0.373464186	0.263982158	-0.516862411	0.04633237	0.356400279	-0.466015305	0.476168474	-0.525828058	-0.586431891	-0.519484938	0.074699702	0.347031934	-0.365220975	-0.425033557	0.318618157	0.348949333	0.243689827	0.157802145	-0.557009571	0.411773467	-0.531545059	-0.369419262	0.185270272	0.148044932	-0.407456862	-0.185177806	-0.083545022	0.295567658	-0.475363605	-0.468201133	0.357918115
HALLMARK_APOPTOSIS	0.046873193	-0.091695071	0.049392464	0.241838712	0.337031668	-0.127782156	0.10041835	0.148600427	0.039227234	-0.396391469	-0.29807401	-0.21506772	-0.165392565	-0.228580299	-0.029433894	0.226595653	0.121859337	0.08103687	-0.081064275	-0.205627625	0.203623472	-0.079541006	-0.068630165	-0.232693275	0.293817776	-0.31594103	-0.177680676	0.179232813	0.090835929	-0.328078707	-0.130793036	-0.078609746	0.194986981	0.029053228	-0.031411956	0.066527437	-0.056523261	-0.027918849	-0.276935389	-0.278960427	-0.139273901	0.043576673	-0.071299319	-0.123440744	0.028880163	0.114181169	-0.378331848	-0.138778421	0.071723049
HALLMARK_NOTCH_SIGNALING	0.001113803	-0.0590136	-0.076896714	0.078077796	0.306824668	-0.204795295	-0.278941885	-0.1633082	-0.108512315	-0.217298814	-0.185727564	0.043539182	-0.277661086	-0.29448504	-0.159612322	-0.156020306	-0.401349889	0.010150329	0.174565877	0.062802107	0.219164025	0.13978414	0.245517095	-0.186152524	0.124882727	-0.098682826	0.015951859	0.284802262	-0.394474456	-0.233081823	0.153545983	-0.064146368	-0.113447988	-0.18613734	-0.181108631	-0.287588445	-0.036266305	-0.183465906	-0.054767512	-0.158969375	0.05852233	0.087685516	-0.01652594	-0.07011179	0.142836065	-0.072693215	-0.106926208	0.225216883	-0.15994986
HALLMARK_ADIPOGENESIS	-0.302274918	-0.141695574	-0.000607364	0.194350893	0.142977535	-0.336446285	0.259504054	0.07014697	0.2483768	-0.094269353	-0.162178761	-0.204288529	-0.2535064	-0.164309654	-0.016912115	-0.140363336	-0.022975424	0.265660399	-0.185076909	-0.257701867	0.281167457	-0.047307558	-0.04976953	-0.383585626	-0.200110098	-0.343663536	-0.177092709	0.072389498	0.12838256	-0.189623983	-0.19594882	0.14745522	0.228280404	-0.19262011	-0.129764342	0.270319531	-0.160140155	-0.126245107	0.331055525	-0.020060757	-0.338687809	-0.109846447	0.214718541	0.199152805	-0.159294716	0.042447199	-0.36399076	0.002937465	-0.238833594
HALLMARK_ESTROGEN_RESPONSE_EARLY	-0.214988168	-0.062656579	0.023421272	0.145094927	0.129739336	-0.109300429	-0.010070454	-0.251831402	0.015023035	-0.063503672	-0.198430672	0.001195606	-0.001953855	-0.114819772	0.042414079	0.023271374	-0.059955664	-0.170145856	-0.110086381	0.002336823	0.088308609	-0.042474191	0.141389547	-0.243214372	-0.097569411	-0.079390941	0.046191568	0.143508151	-0.392814223	-0.182659538	-0.067564384	0.16516878	-0.142862104	-0.025931647	0.115140457	0.01665283	-0.170733622	-0.097040981	-0.056283228	0.055520095	-0.381013474	0.162435942	0.083763429	-0.111198074	0.182058861	-0.034419458	-0.270891893	0.236469806	-0.173905332
HALLMARK_ESTROGEN_RESPONSE_LATE	-0.245993672	-0.111395419	-0.098098187	-0.053075392	-0.014725936	-0.177355726	0.086705425	0.004874022	-0.046793982	-0.018991192	-0.196845847	-0.123496299	-0.241546676	-0.124572589	0.060706024	-0.01207095	-0.104952067	-0.017231485	-0.076787683	-0.113988935	-0.029019471	-0.029605748	0.131710867	-0.260294086	-0.051111496	-0.240536049	-0.097332558	-0.062519746	-0.160723576	-0.132984362	-0.228158612	0.088262814	0.068781061	-0.013007256	-0.015192825	0.147562621	-0.154065472	-0.139832033	0.022151671	-0.088246471	-0.246490838	0.191427277	0.128607323	0.114459581	0.006390803	0.029590771	-0.273076755	-0.074251097	-0.104276252
HALLMARK_ANDROGEN_RESPONSE	-0.172082399	-0.105682974	-0.272595491	0.240271491	0.169178701	-0.118071534	-0.110058989	-0.258128319	-0.140628018	-0.218111666	-0.079819577	0.076478473	0.089813277	-0.167421594	0.053978932	-0.0437462	-0.094903708	0.093852594	-0.280315313	-0.168960585	0.148105161	-0.221616381	0.240893201	-0.378952073	0.092380657	-0.353038002	-0.215798393	0.24370443	0.074329039	-0.267830798	-0.103550627	0.056923701	0.069617101	-0.222785426	0.242948908	-0.165680259	-0.355302371	-0.215007131	-0.269938142	-0.094447985	-0.11793483	0.156192173	-0.034451398	-0.125758946	0.189102743	-0.038976871	-0.373360544	0.24595633	-0.305368067
HALLMARK_MYOGENESIS	-0.13231465	-0.008957731	-0.125632681	0.360136105	0.254048978	-0.066622411	0.042313364	0.106270241	0.031408664	-0.134285716	-0.224860083	0.00924644	-0.202804546	-0.209642647	-0.07857013	-0.132930376	0.204499577	0.210983106	0.14225971	0.020432219	0.295355639	-0.117153727	0.079233586	0.087068414	-0.165831817	0.221117021	0.313049861	0.357424481	-0.369070593	-0.262494826	-0.037797605	0.172284949	-0.215387221	-0.083842878	-0.189820404	-0.266523588	0.410385581	-0.275496367	0.044277814	0.031979738	-0.344079691	-0.257394749	-0.044877057	-0.168466054	0.054090355	-0.00160977	-0.269433134	0.032253568	-0.367007444
HALLMARK_PROTEIN_SECRETION	-0.208439397	-0.246550735	0.020515329	0.107170631	-0.033366911	-0.190862795	0.05484931	0.03407014	0.148890304	-0.092631137	0.127936599	-0.007873754	0.123707541	0.023004574	-0.003569757	-0.019878691	-0.253637654	0.094186788	-0.156583905	-0.255477197	-0.022190612	-0.287666053	-0.016823518	-0.368909106	0.145589354	-0.402289325	-0.232289635	-0.00064916	-0.000537038	0.177960849	0.014386985	0.049145686	0.073939844	0.013911286	0.195561815	-0.012387779	-0.45477949	-0.061956865	-0.076836057	-0.292957745	-0.135364555	0.155812241	0.17116202	-0.012912148	0.081953733	-0.167481677	-0.331186149	0.161008716	-0.291417765
HALLMARK_INTERFERON_ALPHA_RESPONSE	0.257542901	-0.472678093	0.404076516	0.093629026	-0.148554127	0.04288153	-0.111004569	-0.09939134	-0.403765709	-0.357701892	-0.280609207	0.184906719	-0.38635103	-0.42782562	0.542202864	0.201655181	0.518259934	0.237718518	-0.131689508	-0.198149173	-0.046269804	-0.195845645	0.075077081	-0.29840563	0.482293863	-0.271490075	-0.167480809	0.002339564	0.466926844	-0.558180616	-0.053631334	-0.254538405	0.088435653	0.171574341	-0.101753092	0.454844345	-0.042425147	0.353089703	-0.280079998	-0.500411432	0.544514088	0.348370113	-0.419725476	-0.402294799	-0.145312318	0.212589578	-0.046072911	-0.413966542	0.599026778
HALLMARK_INTERFERON_GAMMA_RESPONSE	0.367253188	-0.365995975	0.346183044	0.17177424	0.204003545	0.093973983	-0.128967277	0.123830903	-0.405751214	-0.423581833	-0.222263475	-0.05531123	-0.334827535	-0.43816614	0.458040713	0.223668361	0.375941799	0.258316744	-0.234341341	-0.234325455	0.096819424	-0.163948341	-0.087823963	-0.091950696	0.510539526	-0.238896126	-0.220512469	0.035858515	0.477777321	-0.483098226	0.087403638	-0.214511009	0.169143856	0.27714539	0.063415485	0.402265892	0.080497375	0.244647618	-0.414960574	-0.472704956	0.433694737	0.2499862	-0.392607071	-0.397524643	0.018592018	0.229761218	-0.200453471	-0.346714184	0.482411035
HALLMARK_APICAL_JUNCTION	0.118959321	0.01384604	-0.15476343	0.154463732	0.307396204	0.096760034	-0.10166498	0.013544673	-0.058780799	-0.380828264	-0.279307782	0.205307911	-0.10484576	-0.299100685	-0.132576777	0.017477991	-0.089479066	0.000147069	0.12784809	-0.107779823	0.138268293	-0.089974462	-0.009244217	0.000972215	0.259333046	0.007574574	0.076748932	0.199151907	-0.357953334	-0.264810295	-0.00953347	0.109754269	-0.067081559	0.049326853	-0.135602609	-0.108872645	0.11425909	-0.140574112	-0.170187465	-0.01283248	-0.241918754	-0.020617283	-0.086901937	-0.290371968	0.080768499	-0.035643544	-0.30273272	0.169884211	-0.237478719
HALLMARK_APICAL_SURFACE	0.095314892	-0.101400001	-0.239078634	0.304331555	0.116031066	0.051574209	-0.056198996	0.012080799	-0.035698195	-0.279736745	-0.329043652	0.135338549	-0.315788138	-0.141704824	-0.113355448	-0.10179632	-0.076086952	0.292840171	0.094620085	-0.055236539	0.300025907	-0.131379056	0.263248281	-0.110246196	0.159654792	0.097711441	0.193703684	0.355295287	-0.163372852	-0.338986633	-0.088024008	0.377005998	-0.051719911	0.03975085	-0.065392852	0.050508111	0.361534578	-0.133115662	-0.252524201	-0.139753258	-0.250325288	0.194723963	0.024765312	-0.150332039	0.071134087	0.075133584	-0.308376082	-0.002592447	-0.193670669
HALLMARK_HEDGEHOG_SIGNALING	-0.105982088	-0.227614674	-0.423413761	0.123443836	0.183493372	0.189171913	-0.354834732	-0.138231343	-0.021394092	-0.410057064	-0.066041921	0.307194801	0.081400085	-0.224591057	-0.341316272	-0.259915558	-0.237412661	0.025887623	0.231174874	0.070382319	0.353288738	-0.112465822	0.00148066	0.310590935	-0.026935077	0.166981072	0.405284821	0.364024855	-0.440060803	-0.360326881	0.130963891	0.136079632	-0.34680992	-0.046713807	0.009115986	-0.454940708	0.306451089	-0.240060394	-0.342277857	0.099411992	-0.05602697	-0.243125119	-0.334668547	-0.337268886	0.34568816	-0.228448083	-0.187658582	0.233993448	-0.492250374
HALLMARK_COMPLEMENT	0.261842605	-0.287810884	0.014330951	0.157786925	0.337696574	0.107855816	-0.098641698	0.290982345	-0.107368545	-0.330513318	-0.183100114	-0.224158801	-0.162009803	-0.117366422	-0.052338693	0.129139407	0.105149098	0.248339941	-0.067761495	-0.277288969	0.112884042	-0.102039817	0.052992732	0.025484965	0.338397416	-0.241376582	0.025467002	0.181363858	0.332463032	-0.25091258	-0.142089063	-0.045548986	0.06642673	0.052078482	0.204841226	0.115754497	0.159744123	-0.174242056	-0.217405698	-0.335863944	0.098608887	0.271435267	-0.104400271	-0.222350265	0.154100344	0.06342104	-0.369625085	-0.191980003	-0.065902587
HALLMARK_UNFOLDED_PROTEIN_RESPONSE	-0.070791893	-0.083098877	-0.145696592	-0.306352776	-0.008750575	-0.411503374	-0.111369438	-0.154756441	-0.215341345	0.022186499	0.104186754	-0.063419141	-0.25413228	-0.342705375	0.254865845	-0.262504344	-0.02819998	-0.264952227	-0.13556694	-0.228602362	-0.365772002	-0.016842358	-0.091928251	-0.458321558	0.136266933	-0.49749297	-0.504688587	-0.354343007	0.189723809	0.131661588	-0.113601039	-0.084801602	0.247856713	0.281638011	-0.089241405	0.224511485	-0.485740749	-0.006457842	-0.073405428	-0.232826144	-0.177247763	-0.100145522	0.233281982	0.218772002	-0.036947275	0.180524556	-0.380271998	-0.07922358	-0.002367239
HALLMARK_PI3K_AKT_MTOR_SIGNALING	-0.030194853	-0.053307664	0.112322613	-0.128466457	0.01996811	-0.143718217	-0.18170132	-0.118712997	-0.156750327	-0.065386014	-0.101106603	-0.117344189	0.009445005	-0.219574141	0.158024419	-0.076577603	-0.128675805	-0.091839161	-0.327782291	-0.093415106	-0.00354489	-0.163925339	-0.037706072	-0.228005627	0.260005699	-0.315964431	-0.281263321	-0.140242878	0.122676838	-0.011526495	0.02557378	0.077411546	0.074293364	0.063754703	0.190215702	0.265230567	-0.268978253	-0.051411848	-0.204425926	-0.248319877	0.000467339	-0.060813135	-0.226095859	-0.045296565	-0.182717132	0.134569715	-0.245281948	-0.052276271	0.057467433
HALLMARK_MTORC1_SIGNALING	-0.133038741	-0.267533259	-0.212397649	-0.325901407	0.081314655	-0.146738678	-0.131255932	-0.054758741	-0.095638078	0.170316762	-0.021995156	-0.201139156	-0.352115658	-0.144852311	0.239666716	-0.087258811	-0.165622924	-0.195125456	-0.144610481	-0.258636081	-0.221485866	-0.138867755	0.010648852	-0.417992808	0.207384515	-0.51952407	-0.520801221	-0.354241416	0.249206723	0.193462406	-0.259288258	-0.123314441	0.313071594	0.08724509	0.061016174	0.305494188	-0.51379175	-0.016004063	-0.11768956	-0.31875099	-0.213651485	-0.075083697	0.047878229	0.113507425	-0.078027644	0.302906954	-0.478363329	-0.133702285	-0.084281186
HALLMARK_E2F_TARGETS	-0.043763157	0.202148811	-0.381498288	-0.557642587	-0.208464544	0.139984892	-0.442831063	-0.383696374	-0.422690687	0.447040482	0.290889114	-0.31003228	-0.496341934	0.088521323	0.47314106	0.243205238	-0.438465328	-0.477393169	-0.317877118	0.306520809	-0.545399264	0.01097763	0.300022725	-0.508739054	0.433086357	-0.545053549	-0.637220619	-0.582518655	0.215295041	0.397037175	-0.406676099	-0.477923028	0.389482128	0.265509608	0.010973355	0.187095608	-0.582918476	0.403854941	-0.416942426	-0.304753894	0.134252821	-0.116123005	-0.448666459	-0.057184333	-0.245057994	0.367863402	-0.446401459	-0.529087196	0.393746593
HALLMARK_MYC_TARGETS_V1	-0.323535424	-0.025905295	-0.041614791	-0.463342424	0.023471607	-0.406469936	-0.017206584	-0.118576426	-0.147291109	0.166001638	0.07157743	-0.123604535	-0.454747426	-0.306709997	0.28946141	-0.177034433	-0.320125522	-0.085226427	-0.369068589	-0.002336231	-0.379537544	0.090496206	0.018113359	-0.543505742	0.155605868	-0.520150272	-0.587733334	-0.541558718	0.298934258	0.131761837	-0.222075106	-0.232640286	0.376912634	0.340019525	-0.105046937	0.359354186	-0.545683392	0.15821609	0.024912583	-0.2497857	-0.252466838	-0.17110409	0.154403704	0.172352234	-0.143606223	0.294140737	-0.459196358	-0.363354965	0.173048025
HALLMARK_MYC_TARGETS_V2	-0.237259027	0.077132296	-0.098023684	-0.487677459	0.012401957	-0.421091413	-0.259200853	-0.454286522	-0.159147167	0.402750657	0.039844474	0.07113397	-0.465161499	-0.34422678	0.412758229	-0.100794406	-0.127736625	-0.422774728	-0.146673595	0.118041808	-0.452820008	0.308310005	-0.056994153	-0.545845212	0.16783543	-0.531921739	-0.662572393	-0.535168423	0.191410212	0.004650548	-0.24439142	-0.255246556	0.330010169	0.39607477	-0.051824637	0.338507801	-0.528727047	0.238681004	-0.148063555	-0.077308838	-0.281379504	-0.210020956	0.275476421	0.345173181	-0.255640412	0.436926352	-0.29064992	-0.22165482	0.128999477
HALLMARK_EPITHELIAL_MESENCHYMAL_TRANSITION	0.379523582	-0.003029888	-0.426036716	0.036204858	0.588611803	0.508222591	-0.269740187	0.445456737	-0.322571468	-0.558571732	-0.180387854	0.405774487	-0.450061876	-0.389326145	-0.338338098	-0.09225624	-0.267231473	-0.014911374	0.46537815	0.171845755	0.234077214	0.407485079	0.060075915	-0.090999157	0.522630386	-0.149907513	0.014753723	0.287578165	-0.272183786	-0.317940539	0.05144339	-0.210490664	0.047124315	0.057464508	-0.04166259	-0.000755177	-0.016504199	-0.488641977	-0.538013251	-0.337008522	-0.360365519	-0.451665799	-0.267574241	-0.325390433	0.436870668	0.392312529	-0.643000861	-0.241824374	-0.480363804
HALLMARK_INFLAMMATORY_RESPONSE	0.310672717	-0.090053541	0.005451026	0.34563715	0.444069543	0.161135882	-0.164572873	0.285522482	-0.276177181	-0.494479856	-0.258504897	-0.250811442	-0.084819695	-0.265305557	0.112691296	0.281889038	0.198521885	0.150718947	-0.078720194	-0.294049354	0.267402801	-0.121918929	0.048942155	0.110605053	0.508522221	-0.180697629	-0.003256354	0.336076928	0.372449723	-0.398046301	-0.170966293	-0.200830534	0.267604137	0.22731789	0.323441704	0.167273332	0.209868171	0.017855144	-0.505820104	-0.425550049	0.113649356	0.212426334	-0.315773453	-0.407582234	0.152848482	-0.007123938	-0.330034637	-0.222647108	0.166562861
HALLMARK_XENOBIOTIC_METABOLISM	-0.183588579	-0.143343259	-0.070282089	0.102680337	0.036428658	-0.089260381	0.251003303	0.245795555	0.189321778	0.000384686	-0.213626839	-0.204754987	-0.185813314	-0.023823066	-0.107937769	-0.062530511	0.116518441	0.180166954	-0.13489779	-0.262915005	0.096458926	-0.150890693	-0.086513502	0.079269622	-0.122340476	-0.196326346	0.00557944	0.104873236	0.28903203	-0.072447528	-0.015366729	0.169059207	0.048237755	-0.277581661	-0.04701253	0.262603912	-0.059328453	-0.303503118	0.245654443	-0.024903855	-0.164158787	0.116842614	0.121273923	0.157367341	-0.24772167	0.047683418	-0.193701328	-0.146706306	-0.310172682
HALLMARK_FATTY_ACID_METABOLISM	-0.449505347	-0.139179463	-0.018474072	0.117110248	-0.106108573	-0.310659638	0.369601841	0.122725149	0.223065307	0.014302286	-0.164384875	-0.319011345	-0.145433351	0.050845756	-0.141967535	-0.142090037	0.118499483	0.270227109	-0.21992046	-0.283686548	0.128890741	-0.099952629	-0.010958267	-0.279249831	-0.266727025	-0.301876908	-0.234305717	-0.110257418	0.246980028	-0.084279134	-0.136898402	0.254341016	0.081113612	-0.304544251	-0.010525408	0.169936147	-0.158802032	-0.2017023	0.428791641	-0.176269002	-0.233893306	-0.011164722	0.155523167	0.236105445	-0.253590973	-0.084599768	-0.174915128	0.021474206	-0.21083356
HALLMARK_OXIDATIVE_PHOSPHORYLATION	-0.561573014	-0.276474244	0.087161598	-0.097759033	0.069232919	-0.480805896	0.285292954	0.131434281	0.251786888	0.188030141	-0.01260981	-0.402321457	-0.411279232	-0.254614676	0.086598396	-0.402796096	-0.213893076	0.296932675	-0.300193381	-0.23242238	0.033919844	-0.074170766	-0.194432835	-0.521487237	-0.149976071	-0.509756258	-0.505320184	-0.363235908	0.425995187	-0.012135749	-0.229949861	-0.00463192	0.394283172	-0.055924473	-0.267070598	0.470626219	-0.418386378	-0.107949386	0.360878346	-0.121001404	-0.34644651	-0.233060897	0.259604352	0.362480334	-0.384935259	0.071542556	-0.403169923	-0.134941393	-0.130464342
HALLMARK_GLYCOLYSIS	0.066614573	-0.122247027	-0.097955427	-0.413243067	0.186626915	0.022198003	-0.146888138	0.126303685	0.134591894	0.035175781	-0.084640862	0.057736229	-0.299520611	-0.004817084	0.278287537	0.039316204	-0.196456581	-0.345154616	0.196981583	-0.190389516	-0.344505159	0.029873562	0.110396238	-0.228695143	0.192505496	-0.444545556	-0.456521633	-0.448728801	-0.04949525	-0.039243248	-0.227141313	-0.205518976	0.197314856	0.080867377	-0.073438746	0.274938543	-0.439243925	0.100114439	-0.076861689	-0.045352278	-0.175216058	-0.092324098	0.147096417	0.078573507	0.10885478	0.202138699	-0.207426571	-0.050391774	-0.228551241
HALLMARK_REACTIVE_OXYGEN_SPECIES_PATHWAY	-0.124315607	-0.41140363	-0.147662938	-0.097615867	0.157051051	-0.418852812	0.38618761	-0.072075118	0.153186905	0.220186422	-0.29368982	-0.378646759	-0.352503187	-0.385395194	0.190727503	-0.084274762	0.015174041	0.075691067	-0.202041565	-0.456715599	-0.106894007	-0.298421293	-0.165620909	-0.456246259	0.167988492	-0.526029257	-0.421908547	-0.228412167	0.198522063	-0.032094537	-0.3591952	0.287784387	0.255201568	0.03591694	-0.192991466	0.313342116	-0.369711705	-0.085624881	0.405363377	-0.315201697	-0.148422217	-0.056485659	0.389886012	0.376615507	-0.170566593	0.307944554	-0.448791559	0.108813982	-0.170625949
HALLMARK_P53_PATHWAY	-0.240884339	-0.252944623	0.045940791	0.20149541	0.198381452	-0.261707639	0.257709897	0.094220601	0.019036051	-0.201122175	-0.329858045	-0.207244318	-0.107270816	-0.285712282	-0.157854344	-0.022560732	0.098900228	-0.105139922	-0.093623074	-0.180371827	0.095144563	-0.007955026	-0.243905413	-0.169028192	0.036677978	-0.291703862	-0.266871126	0.010022616	-0.174150865	-0.316026475	-0.258427837	-0.025486407	-0.024665361	0.065372875	-0.076249064	0.165545313	-0.149465515	-0.101272211	0.07035714	-0.133157703	-0.277152727	0.040616613	0.154019234	0.20933545	-0.238575127	0.069328844	-0.200990946	-0.140906036	-0.209616093
HALLMARK_UV_RESPONSE_UP	-0.18387164	-0.157664906	-0.035097846	0.149279851	0.234570067	-0.097048586	0.038067123	-0.066299271	-0.142381136	-0.062369316	-0.122112289	-0.000865646	-0.135655316	-0.130335938	0.036415408	-0.050260512	0.039985265	-0.05794825	-0.158788006	-0.16911521	0.054502206	0.06510713	0.071764094	-0.323549475	0.244979851	-0.373795089	-0.231378036	0.082060225	0.043217141	-0.086710292	-0.11118574	-0.069167453	0.219443187	0.107273142	-0.036468174	0.05305436	-0.036590581	-0.209001163	-0.053934747	-0.318414951	-0.166222814	-0.067842753	0.029365533	0.20179676	-0.160900736	0.05964692	-0.332048518	-0.014162264	-0.130124419
HALLMARK_UV_RESPONSE_DN	0.0649776	0.008176636	-0.292367338	0.283880616	0.274677627	0.164397915	-0.139846367	-0.003377804	-0.263749637	-0.434128936	-0.128652998	0.197675938	-0.147996464	-0.222152552	-0.30470904	-0.123313429	-0.201053984	0.042486139	-0.059118622	-0.052027455	0.385230184	-0.083010056	0.155467732	-0.262528279	0.162920589	0.019156503	0.248087724	0.395526596	-0.3872493	-0.358735469	0.051051745	0.178319046	-0.271982219	-0.079146509	0.216074673	-0.30069085	0.027192427	-0.252724947	-0.364097924	-0.200703818	-0.296962724	0.08993245	-0.046311278	-0.192006071	0.288633057	-0.156423645	-0.398776676	0.186725678	-0.317458174
HALLMARK_ANGIOGENESIS	0.280902087	-0.173227911	-0.387084292	0.144183481	0.539836678	0.248300527	-0.391002459	0.395690481	-0.086419386	-0.402080354	0.008904035	0.130430652	-0.366870685	-0.272321667	-0.002467848	0.183090389	-0.139738887	0.205657416	0.411555407	-0.04778018	0.321733196	0.22213689	-0.051716147	0.18554017	0.555341563	-0.365905332	0.009868314	0.275500978	-0.113261355	-0.373012347	-0.196372788	-0.162816457	0.133276381	0.12295923	0.117529879	-0.158849157	0.063408109	-0.408615235	-0.183981962	-0.332680965	-0.231587216	-0.33333705	0.099774753	-0.211055628	0.412495653	0.150892503	-0.580684861	-0.386572535	-0.274974663
HALLMARK_HEME_METABOLISM	-0.123354873	-0.187231847	-0.080538015	0.160758193	0.088643932	-0.229279035	0.201792408	-0.003980985	0.016287147	-0.126541037	-0.109074863	-0.065747888	-0.029543504	-0.002469689	-0.027966504	-0.034796603	0.017879522	0.070603157	-0.181088616	-0.232861284	0.143554055	-0.246326532	-0.033891028	-0.203222804	-0.108180048	-0.248183852	0.033947333	0.109855359	-0.077747272	-0.231970076	0.076956766	0.182513401	0.075140579	-0.086709479	0.045570793	-0.004331554	-0.016967553	-0.030555866	0.053697212	-0.116057979	-0.2015177	0.033993167	-0.004890906	0.052987367	-0.125304515	-0.113306356	-0.205001565	0.112097526	-0.197895159
HALLMARK_COAGULATION	0.003496956	-0.135053199	-0.137088565	0.179775931	0.339269013	0.065438773	0.152253036	0.326588285	0.112552397	-0.21932073	-0.262084761	-0.023866368	-0.013011613	-0.051529575	-0.242937742	-0.025396573	0.258040404	0.073367051	0.186202829	-0.146838192	0.137644523	0.073353058	-0.059702629	0.159702577	0.020247444	-0.147433205	0.010816576	0.194245035	0.144381852	0.024830043	-0.103757555	0.041334289	0.045342994	-0.134946611	-0.010926802	0.009569755	0.077005373	-0.297791327	0.038899429	-0.23830664	-0.124669482	0.131147682	0.093932102	0.079765413	0.183819297	-0.014874767	-0.316841012	-0.159891973	-0.197032843
HALLMARK_IL2_STAT5_SIGNALING	0.22386239	-0.246156708	0.136583789	0.205403763	0.385870743	0.047993374	-0.108170317	0.186087989	-0.120201936	-0.293176906	-0.189359884	-0.254144855	-0.247742479	-0.315778738	0.129639076	0.135901236	0.007525698	0.092799584	-0.164243512	-0.171407185	0.158971247	-0.071854669	-0.048477074	0.020460797	0.277371369	-0.255237592	-0.159149337	0.131531049	0.143619675	-0.261004494	-0.071408184	0.053236385	0.174284409	0.024978312	0.246967747	0.087619771	0.079639912	-0.116185114	-0.322406329	-0.331394595	-0.055031598	0.126298994	-0.135897619	-0.30121551	0.133988936	-0.067097019	-0.329461189	-0.149100076	0.017668954
HALLMARK_BILE_ACID_METABOLISM	-0.269653398	-0.230452426	-0.006104882	0.123657906	-0.081338692	0.006704849	0.222383541	0.002098893	0.07820608	0.062943502	-0.079205674	-0.222021469	-0.052696954	0.149282023	-0.251123101	-0.127271954	0.06462931	0.312445248	-0.046533129	-0.178414489	0.219121629	-0.233348667	0.062922233	-0.036017624	-0.248080263	0.133722851	0.241576158	0.132069974	0.10062975	-0.025863729	0.068511897	0.195425937	-0.089753798	-0.345180577	0.056701967	-0.165628101	0.003362847	-0.20913484	0.054516478	-0.078416047	-0.129769765	-0.053446721	-0.100665774	-0.056044498	-0.223793782	-0.148467369	-0.087970761	0.136681037	-0.101263655
HALLMARK_PEROXISOME	-0.279057837	-0.211966384	-0.057203226	-0.149153996	-0.020098283	-0.229416507	0.215893497	-0.036995537	0.174108401	0.058113412	-0.172110096	-0.034286521	-0.163042287	-0.054989087	-0.057726126	-0.188147253	-0.012796194	0.154483194	-0.13014615	-0.155541034	0.004155437	-0.110891269	0.039757244	-0.200044139	-0.204292919	-0.043677392	-0.042200907	-0.236825624	0.076469266	-0.060719212	-0.066676894	0.124496276	0.097703538	-0.223099638	-0.009842379	-0.197676018	-0.29005678	-0.17277656	0.089793388	-0.001544818	-0.257196165	-0.047691206	-0.004900338	0.119961263	-0.17125413	-0.131309827	-0.014771087	0.210569663	-0.137661178
HALLMARK_ALLOGRAFT_REJECTION	0.474318068	-0.332692019	0.312222426	0.072625655	0.435022705	0.053954931	-0.147968873	0.289863864	-0.287333187	-0.463178048	-0.055956419	-0.374679225	-0.159198201	-0.372040004	0.239065135	0.265866939	0.04309631	0.262829519	-0.31657203	-0.185481688	0.073504688	-0.12336866	-0.095188981	0.259730264	0.468081721	0.042844941	-0.263113365	-0.07925923	0.543861079	-0.284269355	0.251226014	0.094625645	0.291032263	0.277694404	0.337490058	0.295096325	0.312021816	0.098668672	-0.463361758	-0.405459147	0.312026863	0.230116872	-0.415266621	-0.510057927	0.19375963	0.293611831	-0.321097196	-0.182961495	0.355690272
HALLMARK_SPERMATOGENESIS	0.224940851	0.109970538	-0.040063843	-0.126094238	-0.114550638	0.117519281	-0.093332633	-0.079133955	-0.197062402	0.200405146	0.229476441	-0.130465193	-0.043986403	0.208503635	0.120941246	0.206723378	-0.173900494	-0.121753531	-0.185407213	0.006332038	-0.161317704	-0.2953265	0.306844204	-0.109865516	0.152512836	0.041305734	1.40E-05	-0.164021711	0.210327159	0.289895716	-0.058838948	0.036832054	0.261740118	0.138960042	0.130806421	0.137997744	-0.179212849	-0.078808054	-0.21703285	-0.014773275	0.220412887	-0.069984557	-0.166851765	-0.149363789	0.138751412	-0.082200274	-0.133958073	-0.272617741	0.012298882
HALLMARK_KRAS_SIGNALING_UP	0.228729374	-0.144015523	-0.133302113	0.18247119	0.40779326	0.238892313	-0.051053905	0.371859476	-0.043838338	-0.418055944	-0.196651086	-0.120709755	6.77E-05	-0.142028342	-0.155361832	0.083553288	0.01326689	0.168470621	0.045575455	-0.113388752	0.301945064	-0.123707289	0.127588529	0.067693989	0.30122141	-0.194753401	0.111736167	0.266694076	0.213756691	-0.256579185	0.020958035	-0.011360442	0.085389841	0.051692274	0.103687902	0.187105914	0.125743621	-0.169087905	-0.379198841	-0.317665121	-0.112173799	0.124158161	-0.1042889	-0.345701522	0.111411003	-0.111830067	-0.393558614	0.027316731	-0.169408589
HALLMARK_KRAS_SIGNALING_DN	-0.141222165	0.007531815	-0.021439706	-0.036970257	-0.021335316	0.004746962	0.000793138	-0.010016663	-0.004494559	-0.097189325	-0.268797309	0.10819008	0.077259237	0.104868668	0.141455352	-0.021822566	-0.042036115	0.05999318	-0.098022252	0.064957217	-0.023091559	-0.033788408	0.13322518	0.294612353	-0.181101962	0.254704131	0.214624488	0.046848882	-0.135628658	0.033119263	-0.060812714	0.0866476	-0.049400353	0.025825406	-0.155111879	-0.074928707	0.124286428	-0.221967112	-0.034568941	0.145412302	0.006892405	-0.06759526	0.004138926	0.034982902	-0.073567889	-0.144752424	0.139343909	-0.077292794	-0.041651111
HALLMARK_PANCREAS_BETA_CELLS	0.077208773	0.184804898	0.141302574	0.118762904	-0.069821325	-0.173069908	0.006294549	0.306854607	-0.035909012	-0.000260887	0.062036241	0.047113422	-0.07867375	0.00801585	0.107786482	-0.193301054	-0.239063138	0.155705647	0.145720578	-0.030940463	0.193942963	0.011495623	-0.021740707	0.108382842	-0.008637485	0.376039021	0.342574785	0.034311817	0.224621723	0.222656767	0.130716355	0.087758537	-0.25541702	-0.152140619	0.097255114	-0.033182964	-0.148199546	-0.194543551	0.359615018	0.201106648	0.036956677	0.355434544	0.138243279	0.444128469	0.200694215	-0.133948324	-0.008172942	0.192749267	-0.316956385
Risk Score	0.501092221	0.363170497	0.270399969	0.300381224	0.412111042	0.320454634	0.382141399	0.41268792	0.362745299	0.408052254	0.308703683	0.348504778	0.294903781	0.44295172	0.344513154	0.417372739	0.323536969	0.344330348	0.323687511	0.343915429	0.348785468	0.361869691	0.345169056	0.286241593	0.423266626	0.253760663	0.270583347	0.313110285	0.453569048	0.415609753	0.365612398	0.34610234	0.47139527	0.419215424	0.330948161	0.490713167	0.239198648	0.442847232	0.311305679	0.333869215	0.370819414	0.378725104	0.370422031	0.35022076	0.482031744	0.353117376	0.232101835	0.294159633	0.37786796
[truncated: 527 more columns]
