# Supplementary material for: Tumor microenvironment-associated lactate metabolism regulates the prognosis and precise checkpoint immunotherapy outcomes of patients with lung adenocarcinoma
Source: Eur J Med Res. 2022 Nov 21;27:256. doi: 10.1186/s40001-022-00895-6 (PMC9677690; doi:10.1186/s40001-022-00895-6)
Supplement: Supplementary file 3 — Additional file 3: Raw documents and tables in the process of data analysis. [file 40001_2022_895_MOESM3_ESM.zip › Table/lactate_gene_new_nohp.txt]

ACTN3
EMB
HAGH
HIF1A
LDHA
LDHB
LDHC
LDHD
LDHAL6A
LDHAL6B
SLC5A8
SLC5A12
SLC16A1
SLC16A3
SLC16A7
SLC16A8
SLC25A12
MIR210
MRS2
PARK7
PER2
PFKFB2
PNKD
TIGAR
TP53
DARS2
