# Supplementary material for: Tumor microenvironment-associated lactate metabolism regulates the prognosis and precise checkpoint immunotherapy outcomes of patients with lung adenocarcinoma
Source: Eur J Med Res. 2022 Nov 21;27:256. doi: 10.1186/s40001-022-00895-6 (PMC9677690; doi:10.1186/s40001-022-00895-6)
Supplement: Supplementary file 3 — Additional file 3: Raw documents and tables in the process of data analysis. [file 40001_2022_895_MOESM3_ESM.zip › Table/m6A_gene_list.txt]

METTL3
METTL14
WTAP
KIAA1429
ZC3H13
RBM15
RBM15B
METTL16
ZCCHC4
METTL5
FTO
ALKBH5
YTHDC1
YTHDC2
YTHDF1
YTHDF2
YTHDF3
IGF2BP1
HNRNPA2B1
HNRNPC
FMR1
LRPPRC
ELAVL1
