# Supplementary material for: Tumor microenvironment-associated lactate metabolism regulates the prognosis and precise checkpoint immunotherapy outcomes of patients with lung adenocarcinoma
Source: Eur J Med Res. 2022 Nov 21;27:256. doi: 10.1186/s40001-022-00895-6 (PMC9677690; doi:10.1186/s40001-022-00895-6)
Supplement: Supplementary file 3 — Additional file 3: Raw documents and tables in the process of data analysis. [file 40001_2022_895_MOESM3_ESM.zip › Table/TCGA.LUAD.sampleMap%2FHiSeqV2]

sample	TCGA-69-7978-01	TCGA-62-8399-01	TCGA-78-7539-01	TCGA-50-5931-11	TCGA-73-4658-01	TCGA-44-6775-01	TCGA-44-2655-01	TCGA-44-3398-01	TCGA-62-8397-01	TCGA-53-A4EZ-01	TCGA-50-7109-01	TCGA-38-6178-01	TCGA-86-8056-01	TCGA-55-1592-01	TCGA-86-A4JF-01	TCGA-69-7974-01	TCGA-86-A456-01	TCGA-49-4512-11	TCGA-97-8547-01	TCGA-55-1595-01	TCGA-49-6743-11	TCGA-NJ-A4YP-01	TCGA-05-4424-01	TCGA-97-A4M7-01	TCGA-44-2668-01	TCGA-NJ-A55A-01	TCGA-44-6148-11	TCGA-50-5939-11	TCGA-05-5420-01	TCGA-55-1594-01	TCGA-44-2659-01	TCGA-78-7162-01	TCGA-38-4632-01	TCGA-49-6761-01	TCGA-91-6828-01	TCGA-05-4418-01	TCGA-99-AA5R-01	TCGA-55-7903-01	TCGA-55-A492-01	TCGA-55-8616-01	TCGA-86-7954-01	TCGA-05-4433-01	TCGA-69-8253-01	TCGA-86-8674-01	TCGA-69-7765-01	TCGA-86-8672-01	TCGA-MP-A4T6-01	TCGA-97-7547-01	TCGA-55-7911-01
ARHGEF10L	9.9898	10.4257	9.6264	8.6835	9.2078	10.0039	9.3263	9.0249	10.5411	10.8969	8.3280	10.1085	9.8309	9.8350	9.1896	9.5956	9.8279	9.1634	10.5851	8.5408	8.9927	9.6503	9.6254	10.2422	9.4032	9.5119	9.7012	9.4661	9.1234	8.9967	10.1741	8.4739	9.5173	9.2793	9.9636	9.3177	10.1249	9.9064	8.2538	10.3265	10.0645	9.5391	9.2264	9.5918	9.2911	9.6238	10.8609	10.7044	9.0005
HIF3A	4.2598	11.6239	9.1362	9.4824	5.0288	4.0573	5.5335	5.7347	6.6477	8.0041	6.5878	8.4848	5.8095	9.3605	4.0828	6.2188	5.7767	6.2717	3.1144	9.6835	7.3216	2.7747	10.0584	6.9730	3.8726	7.0458	9.2364	9.4982	5.2702	9.6963	7.6397	9.0669	2.4823	9.3196	6.5483	5.5908	10.1424	3.7502	10.2445	9.8233	8.4198	6.8667	7.6366	9.1257	6.6475	2.1587	10.7767	5.1169	4.1199
RNF17	0.4181	0.0000	1.1231	0.8221	0.0000	1.0069	0.6021	0.0000	0.0000	0.0000	0.0000	0.0000	0.4291	1.5333	0.0000	0.3717	2.1855	0.8929	0.8205	0.6874	0.0000	0.0000	1.2809	1.8393	0.0000	0.9063	0.0000	0.0000	0.0000	0.4783	0.0000	0.0000	0.0000	0.0000	0.0000	0.4140	0.0000	0.0000	2.0751	0.6090	0.0000	0.8690	0.0000	0.0000	0.6997	0.7596	0.7924	0.0000	2.6522
RNF10	10.3657	11.5489	11.6692	11.7341	11.6209	11.1721	11.9169	11.3274	12.3611	12.3762	11.9017	11.6661	11.8358	11.2115	12.2896	11.6195	11.6909	11.1293	11.6445	11.8052	11.7512	11.8183	11.8235	11.9913	11.4589	11.6884	11.7513	11.7499	11.1278	11.7323	12.1342	11.8571	11.6067	11.7253	11.6445	12.2293	11.7986	11.7747	12.0760	11.9382	12.3662	11.3975	11.6830	12.0313	11.8315	12.5477	12.4092	11.0821	11.2092
RNF11	11.1718	11.0200	10.4679	11.6787	11.3414	11.0969	11.4044	11.4975	11.2828	10.3068	10.5777	10.7372	11.3053	11.2596	10.7452	10.6604	11.2818	12.3760	10.6122	11.2625	11.9639	10.2685	10.7714	10.6960	11.1915	10.7243	11.4405	11.5767	10.6223	11.2307	11.2521	11.2021	11.1729	11.2184	10.6846	10.8525	10.8996	10.7767	10.0366	10.5728	11.1946	10.2644	10.5315	9.7233	11.3333	10.6031	9.7511	11.1727	10.2787
RNF13	10.5897	9.2843	10.4649	11.5412	10.9376	10.9337	11.2143	11.8045	9.8282	10.7939	10.8456	9.9862	10.9446	10.9153	10.2960	10.4500	10.9833	12.1246	10.2360	10.7735	11.7077	10.0608	10.7083	10.3067	10.8651	10.1974	10.9777	11.0960	12.2369	11.3606	10.2923	10.7971	11.0299	9.9968	11.0707	10.7328	10.6515	10.3867	10.4296	9.8481	10.1033	10.7959	10.2386	9.7658	10.5648	10.5067	9.4005	10.4605	10.1178
GTF2IP1	12.2708	12.1540	12.6559	11.9285	12.0539	12.6491	12.0091	11.3422	12.5190	12.2179	12.4960	12.1141	12.4177	12.3768	12.0250	12.2389	12.3753	11.9187	12.1310	11.9990	11.9993	12.1080	11.4815	12.9054	11.3604	12.2800	12.5128	12.1118	10.9597	11.6825	13.0626	12.2005	11.5052	11.2822	12.0119	11.6294	12.1910	12.2420	12.6032	12.5240	12.3427	12.1339	12.2710	12.3169	12.7365	12.5379	13.2816	11.7111	11.6197
REM1	4.7670	5.7125	4.3943	5.9466	6.0942	4.3707	4.8946	5.3666	2.7739	4.2848	4.6321	4.0532	3.4196	4.3756	4.2601	5.3462	4.4397	6.5607	3.2367	5.4705	6.1070	4.9650	4.3605	5.3863	3.8454	6.2179	7.0328	6.2659	3.6594	3.0136	4.6548	5.2874	2.9786	3.0588	4.2868	3.4987	6.9186	3.0830	5.9803	3.5885	2.7267	3.4486	4.2039	3.4000	3.1882	4.5771	3.6680	4.6976	2.5254
MTVR2	0.0000	0.4628	0.3725	0.8221	0.0000	0.0000	0.0000	0.0000	0.0000	0.0000	0.6872	0.0000	0.0000	0.6241	0.5290	0.3717	2.1855	0.0000	0.8205	1.1511	0.0000	0.0000	0.5623	0.5157	0.0000	0.0000	0.5566	0.0000	0.0000	0.0000	0.4081	0.0000	0.0000	0.0000	0.0000	0.7353	1.0606	1.3189	0.0000	0.0000	0.3421	1.4076	0.6521	0.0000	0.6997	0.0000	0.0000	0.9072	1.3706
RTN4RL2	8.2023	5.5819	3.5365	3.3528	7.4156	7.7107	5.3257	5.1916	6.6892	5.3201	7.6477	5.7138	5.1415	6.7964	9.2081	10.5944	6.5705	5.8469	8.2423	8.4618	5.5397	8.1956	8.0886	7.2626	5.5501	6.6023	4.6171	4.8361	6.1276	9.6666	5.7362	4.9713	8.2615	6.5224	7.4601	3.5811	5.4558	8.1396	5.7120	8.0847	5.3811	3.4486	4.3923	6.1206	8.4432	4.9448	7.5292	7.0620	9.6642
C16orf13	9.3140	9.6117	9.9987	9.1316	10.4791	9.0972	9.4922	9.5729	9.7398	8.9801	9.6021	9.0302	8.8629	8.5705	10.7329	10.0125	9.8668	9.7547	9.5657	10.1141	8.9132	10.0148	9.2963	9.2936	9.0318	8.9305	8.6447	8.4366	8.7916	9.6687	9.2795	9.0758	10.3764	10.3943	8.6975	9.2789	9.6616	9.8318	11.4658	10.3517	9.1057	8.8104	10.2054	10.1353	9.2839	10.0629	10.1276	9.7826	9.4628
C16orf11	0.7420	0.4628	0.0000	0.8221	0.0000	0.0000	0.0000	0.0000	0.0000	0.0000	0.0000	0.8319	0.0000	0.8575	0.5290	0.0000	0.6704	0.0000	0.0000	0.0000	0.0000	0.0000	0.0000	0.0000	0.6284	0.0000	0.0000	0.0000	0.0000	0.4783	0.0000	0.0000	0.0000	0.0000	0.0000	0.0000	0.0000	0.0000	0.0000	1.3649	0.0000	0.8690	0.0000	0.0000	0.0000	0.0000	0.7924	0.0000	0.0000
FGFR1OP2	9.1572	8.6108	8.3573	9.3896	8.9933	8.7951	8.5831	9.5525	8.6683	8.4183	9.1892	8.5312	9.2371	11.8185	8.7414	9.3566	9.0314	9.2694	8.6079	9.7500	9.5104	8.6425	9.0252	8.9718	9.0378	8.7342	9.0908	9.5128	10.2431	9.7200	9.0425	8.6472	9.2823	8.2155	9.7045	9.4883	9.0581	8.7943	7.7061	8.5646	8.7043	9.3692	8.1344	7.6068	9.0727	8.3303	7.7090	8.2390	9.2601
TSKS	4.3339	3.6696	2.5867	2.0258	1.7231	2.0104	0.8294	0.8926	1.9707	0.0000	1.1508	1.7399	1.2545	3.9396	1.2196	1.6123	2.9080	2.6186	1.7216	1.1511	2.1704	1.4743	1.2809	2.1499	0.8630	2.1689	2.2529	3.0619	2.1954	4.3956	0.4081	0.4499	0.0000	0.0000	1.8177	2.8708	3.8104	0.9975	1.6519	1.3649	2.1631	2.9282	1.5850	2.4586	0.0000	1.2546	2.6981	1.6728	0.0000
ATRX	10.8502	9.7638	10.6139	10.6209	10.4872	10.9939	10.3634	10.1830	10.3924	10.2167	10.3995	11.0904	11.1877	9.8144	10.4018	11.1509	10.4746	10.3930	10.3049	10.0043	10.5510	10.3118	10.9723	10.1497	10.3409	10.4518	11.0179	11.0576	9.0929	10.6218	11.0693	10.7300	9.0832	10.9019	11.3309	9.3824	10.3366	10.4191	9.6451	10.2149	11.0057	10.8467	9.9343	10.0951	11.1281	9.1547	10.1318	11.3208	10.6567
PMM2	10.2895	10.0682	10.5399	9.4445	10.6870	10.7099	10.0248	10.2289	9.4813	10.2525	10.3829	10.7929	10.3569	10.4200	11.5168	9.8137	10.5673	9.0752	10.4995	9.8641	9.1223	11.2309	9.6629	10.4257	10.4629	9.3151	8.6842	8.9491	10.9106	10.3373	10.5023	9.7962	10.3226	10.7525	9.4292	10.2425	9.4573	9.7641	10.2380	10.3274	9.9851	10.0787	10.9181	10.8875	10.4620	10.6829	10.9073	11.0538	9.9931
LOC100272146	5.6753	4.8761	4.2896	2.9841	3.5055	5.1427	5.4843	5.4954	3.8216	5.3758	5.4297	5.2646	5.4119	5.7777	4.5601	5.4468	6.5341	5.8252	5.4561	5.7577	4.2636	6.0453	3.7938	6.0514	4.8085	5.9383	5.0243	3.9728	4.1704	5.6923	5.7798	4.6524	4.9459	6.4395	6.0218	4.3652	5.8980	6.2045	6.7204	4.1543	4.9528	5.3163	5.8183	5.4869	5.3111	5.1836	6.3029	4.6976	7.1076
ASS1	9.9619	11.5983	10.8998	10.7339	10.8762	11.4750	12.4060	11.8488	12.2457	11.1265	9.3757	12.7659	11.6183	11.7346	12.7566	10.1147	10.7435	11.6465	10.7190	11.4580	11.2490	12.8680	11.1365	9.8725	10.6242	10.9425	10.0876	10.5142	12.4172	7.5032	10.4190	11.0130	12.3246	11.3973	9.6631	13.6416	11.7695	13.0658	10.6700	12.6352	10.4007	13.2256	13.0173	12.4707	11.5398	11.1114	10.3020	12.7272	11.5149
NCBP1	9.9738	9.6004	9.5243	8.7338	9.4275	10.0329	9.5093	9.9534	8.5098	9.6290	9.6999	8.9923	9.6975	9.6541	10.0380	9.7353	8.6734	9.4587	9.1159	9.5290	8.9787	9.8351	9.6742	9.3093	10.0656	9.7340	9.2086	9.1558	9.8528	10.0634	9.3650	9.5129	9.2458	9.9163	10.0255	9.2379	9.3608	9.4981	8.7429	9.2440	9.7784	9.7474	9.7285	9.0573	10.0321	9.2304	8.1695	9.4837	9.8528
ZNF709	5.5669	5.9340	5.7865	5.4598	5.6902	6.3973	6.1322	7.3170	6.4451	5.6825	6.0103	6.3180	6.5994	6.7427	5.5012	5.7365	5.9104	6.3647	5.4810	6.1034	6.3980	5.2321	6.1019	6.1937	4.8771	7.4653	7.4567	5.9169	6.4267	6.2494	6.9570	6.1249	5.7069	5.1483	6.3392	4.6778	6.1723	6.9139	5.6518	6.2399	6.2667	5.5882	5.0318	5.1639	6.5547	5.0083	7.1224	6.3875	6.4630
ZNF708	7.4719	8.5006	6.7927	6.5298	6.4669	7.2425	6.4078	8.0418	6.0275	6.7070	7.2040	7.0618	8.1657	7.2961	7.0456	7.5897	6.8548	7.1096	7.4248	7.1985	7.2961	6.8686	8.3575	7.8672	6.8294	7.5883	7.4215	6.9698	7.7172	7.5249	7.8587	6.5253	6.3852	6.8132	7.6230	6.0475	7.6689	7.4379	5.9556	7.1365	7.2922	6.5731	6.9358	6.2646	7.6803	6.8058	7.9713	6.7580	8.5147
RBM14	10.0535	10.2088	10.1849	9.7852	9.5426	9.9343	9.7171	9.1466	9.9729	10.3852	9.8302	9.6220	9.7957	9.9926	10.1735	10.1453	10.0764	9.2593	9.9725	10.4737	9.3149	9.9886	9.7961	10.2133	10.1033	10.3168	10.1447	9.5720	9.4052	10.1351	10.0638	9.8552	9.1539	10.3513	9.8866	9.7302	10.1429	10.4078	9.8060	10.3038	10.3968	9.8917	10.0095	10.4931	10.0711	10.1230	10.5349	9.6906	10.3230
NCBP2	11.1945	10.2150	10.2732	10.2928	10.7142	10.5841	11.0522	10.6167	10.0785	10.9740	11.4600	10.6467	10.7750	10.6771	11.3522	9.9645	11.0818	10.6423	10.6750	11.3801	10.3674	10.9744	10.7054	10.3028	10.9597	10.5883	10.1529	10.1798	10.2378	11.2222	10.3556	10.2311	9.8421	11.6203	10.2821	10.6246	10.1988	11.1851	10.3631	10.0280	10.4245	10.4792	10.5184	10.6855	10.9484	11.3403	9.8889	10.5617	11.1453
DISC1	7.3116	6.2167	7.7765	6.3648	7.0934	7.9532	7.9910	6.8051	7.1260	6.7551	7.4754	7.3371	7.5658	7.7367	6.7155	7.9673	7.3597	6.3496	7.5060	7.2370	7.1401	8.0274	9.6115	8.9048	8.3093	8.0403	7.1992	7.6620	6.6704	7.5597	8.1336	7.9960	5.6856	5.6627	8.7350	7.3738	7.2628	5.6675	7.8533	6.1143	8.5199	7.6331	7.8092	5.9448	7.0703	7.6076	8.3389	8.7626	7.1076
CAMK1	8.8684	8.7829	9.5645	8.8436	9.6542	9.3336	8.2786	9.4759	8.7181	8.6467	8.3482	7.3752	8.0829	8.2397	7.8832	9.2997	8.4833	8.9247	8.7972	8.6502	8.4585	7.6817	8.4740	8.5274	7.4471	8.3922	8.2769	8.5977	8.9538	7.9112	8.1515	8.4466	9.7411	8.8395	8.7642	8.0768	9.1207	9.1871	8.3506	7.8936	8.2391	7.6512	7.9507	7.8821	7.8254	7.8391	7.9252	7.3546	8.5804
RPL37	12.8064	14.5183	14.4971	12.8963	14.5225	12.7875	13.5590	14.0057	14.0738	13.8774	14.2303	13.5961	13.0112	12.9041	13.1313	13.1813	13.2547	13.9941	14.1232	13.8602	13.2987	14.3213	13.3253	13.3085	13.7028	13.0839	12.5384	12.7790	13.7261	12.9823	14.0355	13.6534	14.8514	14.5255	12.7421	13.9289	13.7788	14.4146	14.2626	14.8816	13.2330	12.8559	14.3311	13.3246	14.1647	14.1490	13.0490	13.1877	13.7627
SPR	9.1908	9.0918	10.1406	8.7416	9.8941	9.1787	11.2309	9.8860	10.1655	10.2756	8.4157	9.5186	9.4895	9.7886	10.1960	10.0097	9.9092	9.8872	10.2063	10.2784	9.0510	10.2991	10.2764	9.0035	8.1856	9.3377	9.3375	8.8468	10.5440	9.2496	9.3607	10.0261	10.6237	9.7587	9.2215	11.2500	9.3071	9.2441	11.2324	10.3563	8.9973	9.8141	10.2733	10.5164	9.7502	9.4897	9.9339	11.3590	9.9841
ZNF700	7.8134	7.2471	7.2711	7.2796	7.3911	7.8338	7.2053	8.8998	7.3491	8.3486	7.9407	7.6711	8.4291	7.9469	8.7710	7.9587	8.2216	7.4223	8.5501	8.8417	7.6779	8.2472	6.7518	9.0557	7.3738	8.9663	7.9552	7.4458	8.5269	7.4163	8.7335	7.0876	7.2946	8.1084	7.7581	7.8139	8.9529	9.1897	7.9692	7.7571	7.5834	7.5967	7.6199	7.1334	8.4612	7.4734	9.0819	7.3865	9.0688
ZNF707	7.6943	7.6838	7.4640	7.0893	6.9081	7.5490	7.1538	5.9398	7.8375	8.9991	7.5048	8.6648	7.5392	7.8672	7.0504	7.4366	8.3103	6.3343	7.9744	8.2882	6.6094	7.7460	7.4705	7.5072	8.4289	7.7258	7.4911	7.0520	7.4482	7.6317	7.5892	7.7559	7.7386	8.6697	8.7548	7.1217	8.7496	8.0256	7.6184	9.4251	8.4696	7.9159	7.6220	8.5947	6.6653	8.1833	8.8009	7.9985	7.7976
CAMK4	5.2346	3.0983	4.3112	3.4574	4.5509	4.5678	3.8020	4.1105	3.4879	1.5691	3.7229	3.3730	4.0820	3.2311	3.0925	4.1970	3.4666	4.9538	3.8097	3.7563	4.1543	3.6653	3.2600	4.8111	4.9036	4.8996	3.9630	4.0812	5.4872	3.7209	4.7099	5.2039	3.3471	3.0588	4.2868	4.3179	5.5254	3.5803	1.0505	2.7607	4.6487	3.7438	3.0753	1.4256	3.6131	4.1957	3.4438	3.2197	5.2073
ZNF704	6.2916	8.6205	7.6103	8.5089	6.1063	7.4608	6.2934	6.3261	6.8621	7.0659	8.4027	8.0394	7.9842	8.2082	5.9259	6.4154	6.7791	6.7564	5.7304	7.4906	8.1529	6.0397	9.1683	6.7664	5.7389	7.2251	8.9875	9.0621	4.5469	8.0866	8.1503	7.6909	3.4516	7.1550	9.2871	4.6205	7.5610	7.3079	4.4870	8.5786	8.4455	7.1530	5.5458	6.4052	6.7845	4.6184	7.3881	8.6126	5.7226
LOC339240	0.0000	0.0000	0.3725	0.0000	0.0000	0.0000	0.0000	0.0000	0.0000	0.8375	0.0000	0.8319	0.0000	0.3455	0.0000	0.0000	2.3618	0.8929	0.8205	0.3843	0.0000	0.5927	0.0000	0.5157	0.6284	0.9063	0.0000	0.0000	0.0000	0.8369	0.0000	0.0000	0.0000	0.7935	0.0000	0.7353	0.0000	0.0000	2.6682	0.6090	0.0000	0.0000	0.0000	0.0000	0.0000	0.0000	0.7924	0.9072	0.6122
GOLGA6B	0.4181	1.0940	0.6682	1.3426	0.6557	1.5942	1.3526	0.8926	0.0000	2.0522	0.6872	0.0000	0.0000	0.8575	0.9153	0.3717	1.9845	0.0000	1.7216	0.6874	1.2634	1.3359	0.9659	2.1499	0.3481	1.8570	0.9572	1.5047	0.0000	1.1238	0.4081	0.0000	1.3387	0.0000	0.0000	1.2200	0.6256	0.9975	0.0000	0.6090	1.2253	0.8690	0.6521	0.0000	0.0000	1.9153	3.7089	0.5238	2.9767
RNF115	9.1062	9.4456	9.8133	8.1712	9.4275	9.2073	9.3222	9.7761	8.2784	10.0553	7.9190	9.4185	9.2196	9.2410	9.6214	9.1187	8.2072	8.3053	8.7936	8.7248	8.4816	8.4744	9.4209	8.9164	9.5585	9.0941	8.6069	8.2605	9.7915	9.3373	9.1984	8.7756	9.4431	9.2844	9.0442	9.1489	8.3448	8.8215	8.5211	9.8374	9.6540	8.0067	9.9856	8.5565	9.5205	9.1156	9.5183	9.2113	8.1885
RNF112	3.6745	3.0332	1.4685	4.5406	3.6447	2.3330	2.2096	5.2251	2.4275	5.4939	2.9471	3.7528	2.6315	4.1522	4.1918	2.9561	3.9806	4.6921	2.6695	3.0574	3.6898	3.0649	2.1165	5.4444	4.0494	3.4082	5.1444	5.1164	0.0000	5.1850	3.3439	3.2901	2.2701	3.9695	3.3589	2.4990	5.7013	3.5803	4.0473	3.3116	2.4723	2.3596	3.7625	1.4256	3.9408	4.0823	1.8326	2.0228	3.3200
ZC3H14	10.2305	10.4663	9.9407	10.5925	10.0865	9.9086	10.1785	9.5582	10.4462	9.5319	9.9245	10.1497	9.3371	9.7396	10.2208	9.7265	10.0993	9.9461	10.0294	9.7500	10.3544	10.1321	10.1617	9.9283	10.1583	10.2728	10.4592	10.4911	10.1598	10.6917	9.8433	10.4263	9.0187	9.5836	9.9925	10.0520	9.9179	10.3695	9.7707	9.7911	10.3970	9.9359	10.2736	10.2562	9.6495	9.7911	10.1491	8.7032	10.3012
SPN	9.8258	7.5181	9.7904	10.4968	9.2493	9.8624	8.1953	9.4243	9.1777	7.0531	8.3198	7.1595	9.2674	8.8489	7.8174	9.3139	8.6123	9.8108	8.6958	8.3489	10.8065	7.6991	9.2037	9.9985	9.1080	9.2115	10.9800	11.0074	9.2411	7.9806	9.3368	8.7623	8.0571	8.2402	9.5050	7.9693	9.7821	8.4441	7.1860	7.1526	9.2091	10.0302	7.7860	5.4869	8.4714	7.9805	8.7318	8.3262	9.0459
HMGCLL1	2.7476	5.8513	3.8334	4.9874	3.6447	2.9188	4.8820	4.7841	2.7739	4.1313	2.2207	3.1376	4.3007	5.1665	3.4838	3.3792	3.6813	6.4520	0.8205	3.9107	6.8297	1.6005	4.0643	4.3763	2.0960	4.3386	6.6822	6.5841	2.8610	2.4125	6.2577	4.6938	2.2701	3.8277	4.6674	2.5815	5.8030	2.3179	3.8470	5.4091	2.4723	3.3350	2.8651	0.0000	3.6131	0.0000	1.9737	4.7454	2.9767
NACAP1	6.1279	7.0511	7.3823	6.5536	6.7474	5.9324	6.7508	6.7615	7.9181	6.8999	7.0597	6.5031	6.9214	6.1462	6.8153	6.2357	7.3649	6.9588	6.9580	7.1925	6.9652	7.8402	6.3497	6.6723	6.8329	7.1293	6.7019	6.0562	6.9602	6.6218	6.6064	6.8383	6.5707	7.5432	5.9839	7.8825	6.3070	7.7195	8.1323	7.1203	6.1246	6.7717	6.7453	7.2011	6.9245	7.4450	6.3746	6.5378	7.1350
LRRTM1	0.0000	0.4628	4.7506	0.8221	6.8005	7.7819	2.2882	6.3641	0.0000	0.0000	0.6872	6.1057	4.9446	0.6241	2.9343	0.3717	0.0000	3.1230	4.8368	1.3369	4.3651	3.0204	4.1048	3.3860	3.1563	2.4252	1.7459	0.6893	0.9222	0.0000	2.7833	0.7923	0.8194	4.7760	1.8177	0.0000	1.3943	0.0000	1.3823	4.0207	0.6184	0.0000	1.7162	1.4256	2.5835	0.0000	0.0000	3.2197	3.7747
GRIN1	6.6074	5.4257	4.9563	0.0000	7.3510	3.5361	3.3311	2.4013	3.2867	6.0426	6.9922	3.6668	2.9871	6.6832	6.0468	6.8679	2.5189	2.4018	2.2721	3.9396	0.7658	3.8545	2.4032	5.6436	6.0672	3.7267	2.8320	1.1539	1.4803	0.4783	2.3923	2.3291	6.4113	7.9969	5.8429	3.2186	3.1927	3.6392	3.6762	3.4567	1.5227	2.3596	2.0506	4.5187	6.5925	3.2197	6.8569	7.2929	2.9767
RBMY1A3P	0.0000	0.0000	0.0000	0.0000	0.0000	0.0000	0.0000	0.0000	0.0000	0.0000	0.0000	0.0000	0.0000	0.0000	0.0000	0.0000	0.0000	0.0000	0.0000	0.0000	0.0000	0.0000	0.0000	0.0000	0.0000	0.0000	0.0000	0.0000	0.0000	0.0000	0.0000	0.0000	0.0000	0.0000	0.0000	0.0000	0.0000	0.0000	0.0000	0.0000	0.0000	0.0000	0.0000	0.0000	0.0000	0.0000	0.0000	0.0000	0.0000
DHX8	10.4265	9.9252	10.3315	9.5739	10.3642	10.5727	10.0554	9.4404	9.2242	9.7709	10.0285	10.2767	10.2041	10.4242	9.8533	11.2545	9.7299	9.2226	10.1970	10.5997	9.8517	9.9455	11.0629	10.0039	10.2571	10.2429	10.0251	10.0408	9.5197	10.7977	10.0227	10.3890	9.4062	9.6483	10.5032	10.1147	9.8103	10.7131	9.3694	10.2137	10.2030	10.6207	10.0273	9.7433	10.1986	9.5309	10.1876	10.5588	10.6572
DHX9	11.7287	12.6079	11.9970	11.6077	11.8960	12.1381	11.7098	11.1160	11.5568	11.6773	11.8433	12.0377	11.5013	12.0756	12.2767	12.0346	11.6740	11.5359	11.6060	12.0762	11.5326	12.0843	12.3514	11.7027	12.3447	12.0201	11.6845	11.6318	11.4497	12.1224	11.8259	12.0896	11.6605	11.8368	12.1963	11.5189	11.5299	12.3937	11.5118	12.0708	12.3673	11.8290	12.0090	12.0840	12.1850	11.3287	11.7868	12.1046	12.2097
LOC441204	4.2083	3.7529	4.8424	6.4305	4.4782	5.1008	4.1565	4.9532	4.5171	3.4377	2.9471	4.6543	4.4905	3.6597	3.5938	3.4194	6.0327	4.9931	5.5297	5.3243	5.3546	3.7765	3.6369	5.8185	3.7608	3.5224	4.8469	5.8723	3.9374	4.5244	5.0602	4.8113	0.8194	7.2896	4.1566	3.4556	6.6721	4.2047	2.7849	5.1775	3.2973	3.4486	3.1234	1.6998	5.2883	3.4198	3.2903	3.5241	4.2459
TCOF1	10.9759	10.1084	10.7185	9.4207	9.8632	10.1488	9.2898	9.3054	10.0046	10.5236	10.3288	10.7431	9.0834	9.6833	10.9677	10.5558	9.7676	8.4253	10.4044	11.4550	9.0025	10.3986	10.2787	9.8323	10.7321	9.8963	9.8970	9.6110	8.9951	9.9751	9.7484	10.0011	9.5906	10.9768	10.0612	9.6694	9.8901	10.6884	10.1188	9.7057	11.2048	10.1483	10.5738	10.4315	9.4502	10.6486	9.8287	10.0877	10.4021
LRRTM3	1.7458	2.0092	0.0000	0.0000	1.4468	0.0000	0.0000	1.6514	0.0000	0.0000	0.0000	0.0000	0.0000	0.3455	0.0000	0.0000	0.0000	0.8929	0.0000	0.0000	1.2634	0.0000	0.0000	0.0000	0.0000	0.0000	6.6689	0.6893	2.4529	2.0513	0.0000	0.0000	0.0000	0.0000	0.0000	0.7353	0.6256	0.0000	1.0505	2.2254	0.3421	0.0000	0.3626	0.0000	1.1689	0.0000	0.0000	0.0000	0.0000
NUP98	11.5715	10.7984	10.9995	11.3929	10.9167	11.3630	11.1513	10.7015	10.5227	10.6712	11.5922	11.3159	11.2996	11.5281	11.5761	11.3623	10.5171	10.5112	10.8196	10.7725	10.8602	11.0740	12.0188	11.0472	11.7008	11.2059	11.0338	11.2205	11.0075	11.7651	11.5891	11.2755	10.1348	11.0166	11.3986	11.1666	10.7589	10.3873	10.5845	11.3923	11.7053	11.3310	11.1894	11.0143	11.4849	11.2817	11.1043	11.1839	11.1520
XPC	9.8338	9.2163	10.0441	10.3449	9.3982	10.0123	10.6451	9.3372	9.7545	8.9677	10.2435	9.1380	10.1776	9.8380	8.6168	9.9319	10.0686	9.4464	10.1056	10.4188	9.9833	9.7431	9.9971	9.7860	8.8779	10.4328	10.5715	10.2040	8.8119	9.0490	9.9305	10.0251	8.8158	9.2844	10.1977	9.2326	10.2985	9.8568	9.9680	9.3769	9.3050	10.0129	9.8640	9.8008	9.6235	9.1459	9.8005	10.0755	9.8607
SLC12A2	9.3502	10.1054	10.9388	10.3043	10.9248	10.9864	8.3624	9.2312	9.4427	10.7606	11.1790	11.2910	11.2669	10.9542	10.1546	10.1435	10.4516	10.2632	9.9445	12.4859	10.4000	9.0324	11.0048	10.6780	9.2356	10.2177	10.0706	10.3788	7.9013	11.2910	9.8006	10.1604	10.9395	9.6244	11.8512	8.4688	10.1664	9.9851	8.9335	9.8073	10.6251	11.9170	9.9079	6.9488	10.6282	8.1236	9.1345	11.4451	9.3375
GRINA	12.3642	11.6933	12.0916	11.9036	12.0175	11.6906	11.9733	11.9445	12.4560	13.0250	12.0612	12.4236	11.4567	12.0715	11.9699	11.9034	12.8353	11.4071	11.9027	11.5339	11.8114	12.8975	12.2148	11.6573	13.2397	11.5263	11.6662	12.1444	12.2486	11.8351	11.4616	12.4301	12.7754	13.0781	12.6817	12.0383	12.0839	11.6565	12.9540	13.2928	12.7912	11.5962	12.6499	12.8058	11.8397	12.7836	11.4147	12.2967	12.2485
LRRTM2	3.1811	3.0332	1.7469	4.0984	1.4468	2.3330	2.8510	1.8358	2.4275	1.1245	2.5562	0.8319	2.3666	1.8901	2.1838	2.8424	2.7896	3.3821	2.6695	3.3870	6.2860	3.1906	3.5805	2.5178	2.9678	4.0648	3.8732	4.3211	2.8610	2.8658	2.7833	2.9234	2.0210	1.6780	2.5971	1.9969	3.3546	2.5808	0.6188	2.7607	2.0742	2.7624	1.9475	1.0869	2.0430	2.3668	2.6981	2.7420	4.0754
NUP93	9.7405	9.8951	9.5303	9.3780	9.3596	9.3491	9.3465	9.6050	8.9195	9.5675	9.9978	10.1878	9.2658	9.9413	10.3904	9.7665	9.4575	9.6903	9.7920	9.6444	9.5714	9.4485	10.4472	10.1906	10.5202	9.6486	9.3584	9.4268	9.8189	10.3211	9.7653	9.8371	9.8882	9.8406	9.7559	9.2429	9.6548	9.7837	9.1215	9.5425	9.9707	9.5439	9.7320	9.6864	9.7163	9.6711	10.7958	9.5455	9.7013
HAP1	2.9495	3.3862	1.6144	4.4922	3.1787	2.7121	1.4920	1.1921	1.2986	1.3638	5.4700	0.8319	1.7761	4.4842	1.6847	1.1215	2.1855	3.3821	0.8205	2.6990	1.9264	1.6005	3.3300	3.0541	2.8083	3.9057	3.0931	4.0812	2.1954	7.0346	1.3975	2.1020	4.4861	3.2927	3.5781	5.4662	3.6323	1.8038	3.8998	2.5178	3.3738	2.1063	1.0995	1.0869	1.1689	2.3668	1.6762	2.6444	2.5254
KLRA1	4.5563	4.7601	5.0100	4.0322	2.3299	4.5367	3.4035	6.4931	4.6063	5.0558	4.0228	3.9837	5.7364	4.6797	3.7444	3.9723	6.3371	3.2584	6.4268	7.6482	4.2636	5.9238	3.2600	7.3412	4.7943	5.9587	5.1251	4.0812	4.3071	4.4995	4.9877	3.0562	4.6267	2.6166	3.9364	4.6008	5.3445	7.1139	4.3421	3.7661	4.6018	4.8629	4.6438	4.6211	5.4618	3.9591	5.9654	4.0667	6.9376
CAMKV	0.0000	3.4374	0.6682	0.0000	1.1048	1.3302	0.8294	0.0000	0.0000	0.8375	0.0000	0.0000	0.7595	0.0000	0.0000	0.0000	1.4722	1.4403	0.0000	0.3843	0.7658	1.0117	0.5623	0.0000	0.8630	0.0000	0.0000	0.0000	0.0000	0.4783	0.0000	0.0000	0.8194	1.3025	0.0000	0.7353	0.0000	0.5833	0.6188	0.0000	1.7691	0.0000	0.6521	0.0000	0.0000	0.7596	0.7924	2.0228	0.0000
SPPL3	10.7305	9.8882	10.6776	10.3860	10.1361	9.8880	10.3266	9.9672	10.0550	11.0957	10.2427	10.0587	10.1226	10.0359	10.1834	9.8594	10.2735	10.3604	10.3351	10.6957	10.4029	9.9286	11.0431	10.6303	10.2442	10.3741	10.1642	10.2040	9.4214	10.9882	10.6449	10.5536	10.6173	10.5199	10.4914	10.4627	10.1793	10.5254	10.2691	9.9574	10.6370	9.4786	9.7494	10.2469	10.2820	10.1188	10.7367	9.7173	9.7867
GOLIM4	11.3756	10.2867	8.7887	9.8020	9.9260	10.6344	9.3945	9.9709	9.3618	9.2620	9.0044	9.6064	9.7030	9.6627	9.3273	9.5596	8.4704	9.1784	10.5316	9.6312	10.3490	9.5740	10.0119	9.4613	10.1448	8.8671	10.5603	10.8128	8.5919	10.2586	9.9339	10.1847	9.3549	9.9027	9.7404	8.1148	9.5406	8.9183	5.6364	7.8876	9.4785	10.0762	8.9521	8.3557	9.7873	9.5295	8.7256	9.6809	8.9780
ZNF646	9.7939	9.2417	9.2034	8.6480	9.3507	9.4986	8.3670	7.5158	9.0364	8.0326	9.4162	9.6795	9.2121	9.5093	9.1212	8.8840	9.1785	7.3783	9.0084	9.2143	8.4210	9.3642	8.8168	9.4900	9.0318	9.3781	9.3931	9.1734	7.6736	9.9212	9.4651	8.9046	7.5689	9.7365	9.4348	8.3207	9.0148	8.6567	8.2048	8.9132	9.9202	9.8141	9.1530	8.7250	8.9560	8.7434	10.1219	9.4682	8.7823
OPA3	8.9658	9.6421	8.9391	9.0587	8.4427	9.0250	8.3338	8.5034	8.5098	9.4311	8.8995	8.6868	9.1189	8.8060	9.1258	9.4229	8.4583	7.7497	8.8354	8.8038	8.8706	9.0738	8.9945	8.7890	8.5219	8.9587	9.1766	9.1750	8.6509	9.1936	9.2364	8.4379	8.0899	8.7407	8.9711	9.3445	8.9080	9.1460	8.9954	8.5845	8.6254	9.2626	10.2351	9.4296	8.9812	9.0397	8.8658	9.4266	8.9719
OPA1	10.9903	9.4964	9.3090	9.9348	10.3898	10.5650	10.1781	9.9709	9.8189	11.0988	10.4776	10.4443	10.5670	10.3800	10.5885	9.9894	10.0438	9.9807	10.1196	10.2890	9.9903	9.9782	10.8666	10.2011	11.4719	10.4688	10.0225	10.1506	9.4271	11.0218	9.8242	9.8120	9.6754	10.7499	10.2525	9.9107	9.7919	10.3948	9.4052	9.5354	10.3678	10.7315	9.6518	9.5141	10.5116	10.1622	9.0760	10.6287	9.9735
RHEB	10.7565	10.6003	10.7475	10.1313	11.4171	10.5500	10.6514	11.2775	10.8481	12.1418	11.4625	10.4067	10.5964	10.8081	10.8866	10.8293	10.9062	11.0719	10.2632	10.4647	10.3605	10.1308	10.3484	9.9820	10.3551	10.1780	9.5840	9.9650	11.1855	10.3287	13.0627	10.2675	12.2703	10.4376	10.6860	10.7232	10.0149	11.1171	11.3861	10.5728	10.7547	9.8259	10.3580	10.2589	11.2190	10.6018	10.1831	10.4274	11.4734
RAB40C	8.9754	10.4760	10.0372	9.5024	10.7367	10.0972	10.2471	8.6505	9.7074	9.5838	10.4800	10.9955	9.4586	10.1639	11.1401	10.1296	10.0454	8.9575	10.2542	11.5973	8.9319	10.9177	9.5449	10.6122	8.9593	9.8764	9.6042	9.2127	9.3967	9.9886	10.1967	10.0281	8.9667	9.7720	9.6854	9.9721	10.0516	9.9872	11.0472	10.9133	9.5383	9.5116	11.3915	11.2738	9.2037	9.9861	11.4990	10.3555	9.4300
RAB40B	7.3193	7.9540	10.1395	8.3033	8.3668	8.6826	8.6177	8.1458	8.8344	9.1605	9.1922	7.4951	9.0574	8.1571	6.7982	7.9084	9.3544	8.4217	8.6904	9.1669	8.0613	7.9405	8.6910	7.8672	6.5046	8.4286	8.3502	7.9851	6.8637	8.4563	8.9906	8.7684	7.0334	7.0066	9.1182	7.4137	8.3828	9.0864	9.2565	9.3140	8.5532	9.1135	8.4328	8.8931	7.7902	6.8925	8.3454	8.2843	8.3562
RAB40A	2.1252	2.8179	3.3407	5.6918	2.6272	3.8708	3.8286	3.1225	1.2986	2.7022	3.3438	3.8340	3.3230	2.6188	2.6588	1.1215	4.4785	4.3112	3.8097	2.6990	4.8585	3.6361	2.9398	3.9645	3.1114	3.1486	5.6015	4.6374	3.0286	3.1476	4.5174	3.2901	2.6674	4.2729	3.3589	2.8038	4.9220	1.3189	4.4870	1.6326	2.9923	2.7624	1.5850	0.6435	3.6848	1.2546	4.7734	0.9072	3.9329
COL7A1	7.5097	5.7125	5.4499	2.9841	4.4782	8.7951	6.8317	7.5656	4.3203	8.8533	4.7349	7.4117	5.0081	5.9455	7.0838	7.0453	6.0713	3.4961	10.1236	6.3283	3.5241	8.6416	3.3968	8.2210	10.0168	9.4502	5.9370	3.1640	2.6713	7.1227	4.4543	2.9913	4.2744	7.9116	4.9682	8.7089	7.2000	5.7895	5.1408	6.9407	6.6207	4.0620	6.5078	5.6411	5.9869	11.2797	5.4892	4.2438	5.8862
MDP1	6.7103	6.2469	7.3968	7.0868	7.2699	6.8855	7.7170	9.0490	7.1179	7.2821	7.1659	6.9943	6.1920	7.1743	7.2880	6.9226	6.8284	8.7087	7.8388	7.3621	7.7108	6.6340	6.7950	7.7240	7.4282	7.6229	7.3249	7.1028	8.7739	7.1988	7.2814	7.1426	8.1171	6.5337	6.8980	7.3266	7.6022	7.3253	8.3115	7.4846	6.3170	6.8467	6.9546	5.8560	6.8490	6.7035	8.9815	6.6417	7.5319
GTSE1	7.4774	7.0877	5.9807	2.2751	6.8445	8.0221	5.0605	6.3790	5.9949	8.7880	6.8620	6.7107	5.2766	7.8705	8.3374	8.6591	5.8817	4.6921	7.7098	7.7499	3.0005	7.5892	7.6352	6.9631	9.0159	5.0968	3.7270	2.9519	7.0699	8.3749	5.9266	5.4532	8.3316	7.3685	7.5076	7.6893	5.8581	7.7263	4.9032	6.1360	7.9243	7.1362	5.6397	7.0685	6.9319	7.9363	6.6144	4.7688	8.0077
FAM183A	4.0993	2.4695	3.0642	1.3426	3.2676	5.0357	3.9544	4.8921	3.0530	0.0000	6.3057	2.8560	5.3641	2.6810	0.5290	5.4661	4.3588	8.7377	2.0229	2.5566	2.5612	0.0000	3.8426	6.9779	1.2417	9.7236	8.8352	2.8330	2.4529	2.6112	1.2064	4.4500	5.2656	0.7935	2.1266	2.5815	1.6652	0.0000	4.4521	6.6850	4.1147	3.5538	1.9475	4.8064	2.0430	0.0000	5.9738	1.6728	2.7687
ARFRP1	9.9658	9.1390	9.6178	9.3663	9.2329	9.5968	9.3822	8.6116	10.3348	9.5524	8.4910	9.0996	8.8171	9.1065	8.9340	9.7587	9.3174	9.4969	9.9887	9.0404	8.8021	10.0887	8.5143	9.8981	9.5596	9.7011	9.3656	9.0471	8.4027	9.2764	8.8485	8.9839	8.8898	9.5430	9.2813	9.3057	10.2658	9.5553	10.0203	9.9972	10.1322	9.2914	10.1956	9.4644	8.6253	9.5800	10.2682	9.1358	9.1742
OVCH1	0.0000	0.8126	0.0000	5.0886	1.4468	3.3343	2.7983	4.0743	3.0530	0.0000	1.1508	0.0000	2.5485	1.5333	0.0000	0.3717	0.6704	5.8682	2.6695	0.3843	6.9733	0.5927	3.0267	2.2832	0.8630	0.9063	6.4688	8.5774	0.0000	0.4783	0.7258	0.0000	1.7198	0.7935	2.7850	0.0000	3.1927	0.0000	0.0000	0.6090	0.3421	0.0000	2.8073	0.0000	1.5224	0.0000	1.3009	0.9072	0.6122
FAM183B	1.8836	1.3294	1.9802	3.1178	1.1048	1.5942	1.1984	1.6514	0.0000	2.0522	1.5011	3.4777	0.0000	4.4127	2.0358	0.3717	3.9806	1.8362	4.0286	3.1094	2.7229	2.0175	0.0000	3.8402	1.0647	2.4252	1.7459	2.0224	0.9222	1.1238	4.1698	1.9735	0.0000	0.7935	0.8811	1.8714	2.4177	2.6962	4.3421	3.5241	1.5227	0.0000	1.9475	2.7271	1.1689	1.2546	4.0330	1.4598	2.2328
PSAP	15.5815	14.8534	15.5922	15.9242	15.9041	15.6191	15.5068	15.6283	15.9197	14.8963	14.8633	14.9719	16.1563	15.5015	14.4208	15.1956	15.6753	16.0859	15.2477	14.7643	15.6025	14.3122	16.1746	15.3084	15.5390	14.6432	15.3442	15.7179	16.0385	15.2022	15.5345	15.2141	15.5572	14.9650	15.3331	15.4621	15.1791	14.3905	15.2952	14.4161	16.3479	16.4711	15.1909	14.6871	15.3348	14.9128	14.3011	15.7718	15.0580
KIAA0831	8.9955	8.7312	8.7087	8.4563	8.7509	8.5195	8.8089	9.7534	9.0081	9.8150	9.3888	9.4218	9.0385	9.4653	9.0734	8.9566	9.0508	8.1873	8.7660	8.7919	8.4588	9.0407	8.6894	9.5730	9.6298	9.5410	9.2829	8.5208	9.3421	8.3085	9.2040	8.5976	8.2251	8.8387	9.5767	8.5401	9.5749	9.7532	8.7890	9.6023	8.8258	8.9029	8.8690	8.8052	9.0727	8.6014	9.9712	8.2536	9.0005
SPPL2A	9.7314	9.2667	10.1836	9.5039	9.8115	10.1236	10.4332	10.7529	8.9708	9.4203	8.9732	9.4086	9.6165	10.2859	9.7126	9.9406	9.8814	10.3194	9.5183	9.4895	9.8330	9.6935	9.4731	9.3705	10.2364	9.3551	9.4860	9.5755	11.6566	10.4629	9.1601	9.6341	10.4397	9.1493	9.7934	10.9932	9.1953	9.2664	10.3190	9.2445	10.1325	10.0460	9.9461	9.6475	9.6849	9.1353	9.3342	10.0029	9.9202
SLC46A1	10.1639	10.4389	10.3083	9.2448	9.2124	9.8395	9.5321	8.3667	9.3038	9.9323	9.8714	9.2447	10.4792	10.3837	9.2256	10.7491	10.5514	9.0708	9.7090	8.4755	9.2104	9.3603	9.6099	9.3895	8.1798	9.7262	9.7033	9.5655	8.2719	9.6272	10.6654	10.0279	8.7383	8.7648	9.1618	9.5717	9.2704	10.6987	9.4660	9.3172	9.5255	9.1951	9.6525	9.0975	10.0471	9.4944	10.8817	11.1029	9.3651
TGFBR2	12.1012	11.8855	11.8498	14.0220	12.4184	12.1355	12.3904	12.0526	12.3159	11.1234	11.1448	12.0224	12.8896	11.9307	10.2166	12.3658	12.9153	13.3686	12.0549	11.9313	13.6071	11.2569	12.3751	11.5817	11.7490	12.3375	13.6282	13.8113	10.9564	10.9831	12.6074	13.0775	12.1267	10.5456	12.8690	11.2087	12.9958	11.7297	11.2480	11.2589	11.4106	13.2730	11.6499	9.8544	12.0919	10.9878	10.4663	11.5417	12.7660
ITGA8	7.1622	7.2860	5.8468	8.6480	6.9081	6.8402	5.5967	6.6613	5.1714	2.0522	6.3057	6.8342	7.4983	7.3759	3.8808	7.2844	5.5767	7.6730	4.5838	7.4980	8.7930	5.4740	8.0424	7.9573	5.7753	8.5446	10.4549	9.5380	5.9717	4.7091	7.9028	8.4887	4.3303	3.1805	7.5143	4.4554	8.2399	2.8030	2.9933	7.1894	6.1628	7.0578	6.2560	2.1285	8.1100	2.8554	4.3241	9.8573	5.3261
ITGA9	8.5849	7.4542	7.8630	7.9737	8.9368	7.8529	7.1590	6.4584	7.9694	5.7787	8.6810	9.1813	8.2170	7.6472	6.6017	8.9343	6.5341	6.9687	6.7062	10.3217	9.5594	6.5505	9.9931	8.3271	7.1370	8.8859	8.7869	9.5813	5.6504	7.0084	9.5233	9.0728	7.5805	7.7242	9.2133	6.2996	8.1709	8.1774	7.5946	8.4545	8.3121	7.5077	7.4057	5.5226	9.2767	4.4456	7.4285	8.9969	7.6497
STK40	10.1280	11.6832	10.5589	11.3242	10.3867	10.4395	10.4261	9.7577	11.7918	10.9132	10.1450	11.5178	11.0861	10.8179	10.5655	10.1109	11.1707	10.0971	10.3005	10.2709	10.7115	10.2004	10.4373	11.0911	10.3318	10.6175	10.7382	10.9647	9.6997	11.8113	11.5689	10.4750	10.2122	11.3100	10.6801	11.6759	10.7027	10.5018	10.2666	10.8819	11.2912	11.5166	11.0523	10.4542	10.8322	10.1718	11.5157	10.9495	10.0438
MYO3B	6.1485	1.8669	0.0000	0.8221	6.1883	5.5681	4.3150	2.8922	4.6903	2.8669	3.7881	4.7410	3.5101	3.6597	5.9977	1.6123	3.5418	1.4403	6.1747	0.9378	1.9264	0.0000	2.4032	2.6222	6.9929	3.5224	2.3888	2.4027	0.9222	4.3406	1.3975	2.6141	7.5805	3.0588	0.8811	2.4990	3.1927	6.2045	2.6682	4.3152	3.2165	1.7988	0.8931	1.9300	3.3734	2.3668	2.1022	1.4598	2.9767
ATP2A1	2.9495	3.2204	2.1810	0.0000	1.7231	2.3330	2.2882	0.8926	2.4275	3.8056	3.1591	2.2928	2.0419	4.8518	5.6613	4.0253	4.5890	0.0000	3.3494	4.8467	0.7658	4.0218	3.3968	5.6059	3.2420	3.4082	2.1029	1.7867	2.1954	4.1621	1.7173	2.6141	1.7198	2.6166	2.5971	3.9347	3.4292	5.4708	2.4019	2.8684	2.7267	3.5538	1.0995	1.4256	1.5224	4.1401	4.8490	0.9072	5.2680
ATP2A2	13.2838	13.3757	12.8664	12.3293	12.7441	12.9596	13.2428	11.8210	13.0810	13.7151	13.5500	13.1133	13.2898	12.4483	13.3604	13.2309	13.0167	11.8189	12.7538	13.1690	12.0016	13.3330	13.6753	12.7775	13.4092	13.2643	12.8820	12.3271	12.0071	13.7608	13.0416	13.1735	12.1121	12.7411	13.6556	13.7812	11.9792	13.4240	12.0076	12.5583	13.9882	12.6476	12.8578	13.7971	13.6284	12.7984	12.1813	12.8623	12.5495
ATP2A3	10.3712	9.3701	10.0025	9.4839	9.8712	9.8114	9.5650	8.8173	8.8111	9.1566	9.7351	9.9762	9.6518	11.0615	10.7885	9.5409	8.5131	9.6873	8.5965	10.7770	9.4510	10.0394	11.6562	10.6968	9.4580	11.1410	10.8506	9.7354	10.5824	11.7179	9.9915	10.1446	8.7327	9.2776	12.1794	10.1208	11.5580	9.2535	10.9925	9.9258	11.2304	11.4737	9.9452	11.2933	9.6860	10.7698	10.8162	11.4110	10.4005
ITGA1	10.6302	10.2844	8.9150	10.8178	11.1165	10.2401	8.9252	13.1697	8.7242	8.3099	9.7309	10.9348	10.7229	8.7555	11.0771	10.3889	9.8190	9.9623	10.5296	10.8522	10.5829	10.9255	10.3886	10.0589	10.1004	9.8552	10.8720	11.2791	11.6049	8.6340	10.6631	10.9623	10.1782	8.5421	10.6494	9.3641	10.7836	9.0351	7.5334	8.5831	9.7591	9.6216	9.1567	8.0844	10.3873	8.2765	7.3442	10.9663	9.7613
ITGA2	11.7427	11.0071	10.1792	8.0468	13.5131	11.8855	9.0985	11.6718	13.7520	9.6376	8.0242	12.0034	12.5226	9.3455	11.7295	13.0266	10.5142	9.3398	11.0154	11.3028	9.0376	10.1047	9.5319	12.9429	12.3668	12.5340	10.2016	9.8557	8.0979	7.5999	12.4810	9.0148	10.4889	13.9072	10.3224	10.6025	9.9049	10.6683	6.6139	10.5375	8.6283	12.1326	10.2389	7.0318	10.1637	8.4862	8.5409	10.6414	9.7745
ITGA3	15.4121	12.9194	13.5769	13.8182	13.5779	12.7559	13.1154	12.8050	12.4017	10.7726	10.5475	12.7659	12.9760	12.5529	13.2029	15.0095	13.8563	12.6654	14.2963	14.6151	12.8074	12.0923	11.9329	12.7791	13.9524	12.5128	13.1441	13.3198	9.3948	12.4852	12.3766	13.3553	13.3412	14.3559	12.2053	12.0760	12.7768	15.1267	13.1562	13.4012	11.7016	13.7403	14.5857	12.6716	13.5759	12.8652	12.8262	12.8957	15.5795
ITGA4	10.2338	8.5308	8.5534	8.7838	10.3095	9.9111	8.3910	10.0537	8.1065	7.3560	8.8328	8.1751	9.6785	8.6551	8.0105	9.9847	8.8672	9.7902	7.8929	9.3468	8.3384	8.2097	9.5974	10.0025	9.1840	9.7282	9.7027	9.2001	10.3927	8.7389	9.2752	9.9103	9.3515	7.7344	10.2521	8.7979	9.8823	8.1438	6.8948	7.3238	9.7766	8.9901	7.7286	6.7315	9.1099	7.6315	7.6709	8.6727	9.5776
ITGA5	12.1095	10.7453	10.2300	12.2889	11.7552	11.3768	10.2344	11.7555	9.6691	9.1841	10.2857	11.1609	9.6311	10.0888	11.0129	10.9824	10.6199	10.2990	11.5526	10.7662	11.6998	11.7742	10.9620	11.0954	14.0234	10.0939	11.0218	12.1494	10.1496	9.5405	10.4300	11.1591	10.5883	11.8600	10.5493	11.6656	11.6150	10.0844	9.9641	10.1814	11.2896	9.9286	10.3693	9.7742	11.8732	11.4275	9.7639	9.5353	10.3976
ITGA6	11.0705	9.6152	9.9180	12.0277	10.1063	10.2444	10.1846	10.8849	10.2422	6.8760	9.6467	9.8623	11.2634	10.0340	8.8156	10.6248	9.3360	10.8292	10.2811	9.6099	12.1724	9.8557	10.5977	10.5269	11.8250	9.7340	10.6959	12.0427	9.9369	9.9621	10.3996	11.0216	9.4111	9.3652	10.1136	10.8533	10.8286	7.8405	9.1517	8.1151	9.4951	13.1862	9.8304	8.6340	10.2921	10.0925	7.8575	11.9831	8.9474
ITGA7	7.0641	8.4201	6.8528	8.5420	8.5835	6.9385	6.8928	6.5068	7.5080	7.5506	7.8933	7.8621	7.0960	7.8805	7.6557	7.6028	7.1292	7.8970	6.2050	7.3760	7.3528	7.1601	7.2076	8.6118	6.5929	8.8260	9.0427	8.4212	5.3033	5.9248	7.0806	8.2719	5.2656	5.8809	7.2607	5.6106	9.3498	6.3613	7.7712	7.5094	7.5509	6.6224	7.2384	6.2218	6.7176	6.1212	7.9307	6.5310	7.3927
TRHR	0.0000	0.0000	0.0000	0.0000	0.0000	0.0000	0.0000	0.0000	0.0000	0.0000	0.0000	0.0000	0.0000	0.0000	0.0000	0.0000	0.0000	0.0000	0.0000	0.0000	0.0000	0.0000	0.0000	0.0000	0.0000	0.0000	0.0000	0.0000	0.0000	0.0000	0.0000	0.0000	0.0000	0.0000	0.8811	0.0000	0.0000	0.0000	0.0000	0.0000	0.0000	0.0000	0.0000	0.0000	0.0000	0.0000	0.0000	0.0000	0.0000
LOC100132288	7.2284	5.5356	8.8727	8.0384	7.6894	8.0361	8.5355	8.4065	7.0801	8.5498	6.9853	8.2463	7.8756	8.6982	8.8437	6.3336	8.3448	6.8875	8.0802	7.7762	7.1039	7.3246	7.1841	8.7763	9.1865	8.7283	8.5859	6.5562	8.9670	6.5143	8.1486	7.5488	5.2940	8.0696	7.3528	8.5945	8.1267	7.3214	9.4323	8.5054	7.5915	6.6224	6.6500	8.9630	7.9517	8.7458	9.2404	4.0285	8.5436
DENND4A	9.2429	8.6288	8.1168	9.1524	8.3506	8.5792	8.7287	9.2882	8.5940	7.1117	8.4612	8.5033	9.5339	8.2310	8.3035	9.2519	8.0643	8.9698	8.3204	8.2712	9.2033	8.6507	8.4800	8.9654	8.7216	9.3969	9.5387	9.4711	9.0691	9.2968	8.4423	8.9013	8.0858	8.0969	9.0257	8.4066	8.8447	8.3387	7.3690	8.3422	8.6402	9.6182	8.1791	7.6356	9.2997	8.3302	7.9522	8.9641	9.0254
DENND4B	10.2497	11.3193	10.6082	9.6211	9.4018	9.7725	9.8282	9.1475	10.0409	12.2392	10.8507	10.0804	10.5043	10.3718	10.4111	10.0096	10.2630	8.8992	9.9589	10.0534	9.3784	10.7180	10.2607	10.5511	9.3883	10.3248	9.8401	10.1167	9.1439	9.9328	10.0371	9.6734	9.3049	10.0506	10.6904	10.3709	10.6852	10.4420	10.0532	10.0736	10.5029	10.1680	10.6800	10.5961	10.2571	10.0933	11.1449	9.8145	10.5257
DENND4C	10.9636	9.3577	9.8994	10.3885	10.2852	10.4442	9.3402	11.2463	10.1017	9.7722	10.3785	9.6864	10.2565	10.4930	9.6067	11.4381	9.9810	10.5188	9.6820	10.4140	10.5497	9.8422	10.7921	9.7655	9.4325	9.9483	10.8295	10.7495	9.2518	9.4878	10.0917	10.0636	9.3260	9.9483	10.6912	9.4381	10.1800	11.0069	8.7820	9.8324	10.2845	11.0442	10.2562	9.4436	11.0316	9.3171	9.2724	10.3670	11.4873
SWAP70	10.6413	10.8365	11.2426	11.6098	10.8806	11.4340	11.7187	10.3299	9.8489	10.8367	11.1272	10.5245	11.4735	10.8820	11.1864	10.7613	10.5926	10.5758	10.0556	10.9645	12.0734	10.9373	11.1890	11.1907	10.6766	11.1746	11.1077	11.4854	10.0025	11.2949	11.2153	11.4498	10.2507	10.7857	11.2474	10.0740	10.8827	10.2518	10.9769	10.9145	10.9294	10.7096	11.8390	10.3141	11.0915	11.0353	10.8452	11.6551	10.1979
RARRES1	9.2196	8.6856	6.6729	10.2893	9.5521	9.3975	8.7036	10.0211	5.7031	6.3514	8.2259	8.6592	8.0535	8.2382	7.1210	8.6892	8.5270	9.6616	6.4772	7.9012	9.0299	9.3213	10.0152	9.5591	9.1467	9.5991	8.5929	8.2017	10.9668	8.3192	7.5645	8.7995	9.2735	8.2782	8.1098	8.5478	9.4280	7.6316	6.8928	8.5302	7.9115	9.4985	8.2157	6.0489	8.6184	9.0264	7.3755	9.1669	7.9410
LOC100132287	8.6672	10.0281	8.2815	7.2140	6.7241	8.1378	7.3126	7.3015	8.5497	9.3385	7.5477	8.1973	8.2746	9.2051	9.4028	8.3964	8.9422	5.3369	9.0549	8.0498	6.8118	8.4908	7.5931	9.8309	8.3136	8.9383	7.7274	7.1733	6.4564	8.9721	8.0927	6.9277	5.3219	7.2760	6.9725	6.6445	8.7221	8.7714	9.0135	9.2619	9.0579	7.8960	8.4763	9.4713	8.2876	8.2505	11.2644	8.4177	8.8499
PHLDA3	10.6149	9.9748	11.4369	9.7656	10.8898	10.0738	11.5862	10.7374	11.3375	9.3021	8.7704	9.9446	10.2015	9.3823	10.6185	9.9860	10.9624	10.6744	10.8558	10.2526	9.6726	11.0743	9.2372	10.1376	10.4423	10.2707	9.7438	9.7662	9.3099	7.5644	10.4238	9.9519	11.2748	10.7958	8.9042	9.5062	10.1555	11.7186	12.0200	12.7150	10.0602	9.1412	10.4954	11.0163	10.5097	10.1958	11.3639	10.8905	10.4217
PHLDA2	8.9648	5.7229	8.3312	7.4729	9.8078	9.1249	8.7027	9.3372	10.1855	7.9152	7.9691	8.6282	8.6542	7.0023	9.4863	9.7350	8.9680	6.8770	9.6739	8.4693	5.9847	8.8054	7.7547	7.6713	10.7745	7.9412	5.0856	6.1832	6.7483	7.8806	8.6874	6.2688	9.9352	11.3470	8.4800	9.7535	7.5359	9.7665	8.3445	9.6197	8.1076	10.1346	9.4254	8.2344	9.5888	10.6976	8.4697	9.1470	10.3024
TACO1	8.7313	7.9672	9.3558	8.1163	8.6656	8.6431	9.1929	9.1520	8.7635	9.3577	8.9767	8.1104	8.5067	8.5182	8.3135	9.2526	8.6700	8.9017	8.9062	9.4901	8.2720	8.8882	9.0514	8.5974	9.4188	8.3650	8.1399	7.7590	9.6411	8.7674	8.5266	8.8768	9.6119	9.2962	8.2320	9.6312	8.2655	9.2827	9.7221	8.8636	9.1155	8.2688	8.8822	8.9318	8.3824	9.4939	8.9514	7.8477	9.8326
PMM1	8.7993	9.6414	10.0842	10.1979	9.3970	8.3491	10.5469	11.4126	9.2065	9.8713	8.7149	8.9277	8.6467	9.9997	9.3490	9.8456	10.0718	10.5554	9.1019	10.7902	10.1112	10.0320	9.1209	9.4157	9.2245	9.5325	10.4275	9.6245	9.2153	9.2791	9.4922	11.0043	10.3756	8.9042	9.1527	9.4059	9.9959	9.4327	12.4370	9.9672	9.3915	7.6391	10.3652	10.7725	8.9433	8.8404	9.0313	8.9492	9.5760
GAP43	2.5129	0.4628	0.3725	0.0000	2.8736	6.2520	1.1984	3.1917	0.0000	0.8375	0.0000	3.3730	0.4291	0.3455	1.2196	1.4665	0.0000	1.8362	3.2367	3.3443	1.9264	3.5448	1.2809	0.5157	3.2420	2.4252	2.9243	0.0000	3.1787	6.1330	5.3763	0.7923	1.7198	5.3945	0.8811	3.3181	0.6256	0.5833	0.0000	1.3649	1.6511	2.1063	2.1468	2.1285	3.5375	2.7102	0.4500	3.4682	1.8652
NENF	9.5843	9.0409	11.3812	10.0130	10.8736	9.7943	11.3227	11.1523	10.4492	9.6741	9.3770	9.2458	9.0658	9.8776	10.5056	9.7616	10.4127	11.2676	10.0844	10.0060	10.1597	10.6801	10.2891	9.7265	9.6940	9.7026	9.4650	9.6234	10.8527	9.6039	9.6080	10.6359	11.6347	9.9558	9.1050	10.5278	10.2760	10.3061	12.9687	10.8592	10.2630	8.8753	10.5028	11.7297	10.8243	9.7229	11.4116	10.2879	10.4880
SQLE	9.3803	9.6618	10.0493	10.1655	10.1551	11.5378	9.5097	8.4496	9.7249	12.3733	11.1614	9.4185	10.1073	10.8845	9.8928	9.5680	10.3868	10.4356	10.6227	11.0336	10.3435	10.5776	11.1202	9.0777	11.0766	10.3627	10.9280	10.2677	11.4142	10.1689	9.4824	10.1705	11.2766	10.1064	12.2257	9.1947	9.5983	10.4197	9.5657	11.9229	9.5661	10.5792	10.0739	10.0024	11.4467	10.3222	10.1435	11.4508	10.1743
MRPL28	9.2573	9.8265	9.8123	9.5130	10.0510	9.2711	10.2069	9.8267	9.8166	9.5809	9.9849	10.3213	8.4262	9.8916	10.5630	9.8049	9.4851	10.1061	9.9930	10.0311	9.6158	10.5108	10.2518	10.3145	10.2030	9.6920	9.2487	9.0253	10.4484	10.6264	9.9120	9.8668	10.1774	10.1903	9.2377	10.5773	10.0523	9.5457	11.4940	9.7084	9.8080	9.0293	10.0465	10.7041	9.0457	10.4887	10.6185	9.3464	10.2382
LOC100289341	4.5563	5.1152	4.1999	6.0836	6.1883	5.5213	5.2294	5.1746	5.5316	5.5913	5.2792	5.9322	3.9589	4.8107	4.9598	5.2153	5.4061	4.9133	5.9784	5.0195	5.8156	6.0673	4.6616	4.6963	6.1472	4.8567	5.2374	5.4351	5.2363	4.1301	4.7278	5.2874	6.4370	5.7689	4.9289	3.7687	5.8445	5.9723	5.6972	5.4956	3.7051	4.2617	6.5524	5.5048	5.3776	4.4456	6.2061	3.7754	6.2984
FBXL13	7.5097	4.3155	1.8683	2.9841	3.4305	3.1822	3.8802	3.7916	1.9707	0.4786	3.5076	3.9108	3.8931	2.9060	2.0358	4.5078	2.6606	4.6435	3.9593	2.0186	3.1215	1.9240	2.6423	4.1505	5.6238	6.4805	6.2980	3.3488	2.4529	2.4125	2.7833	3.3942	5.2940	7.1989	1.8177	3.6966	3.5002	3.0830	2.7849	3.7093	4.3025	2.9282	2.1468	1.6998	5.0095	7.7722	3.6680	2.1704	2.7687
FBXL12	8.2317	7.8865	7.6948	8.6996	8.3130	8.1961	7.6890	8.0834	7.7424	8.2117	7.9655	8.4880	8.3424	8.2978	8.7097	8.5445	8.3579	8.0634	8.4868	8.1966	8.5179	8.5565	7.5126	8.7289	8.7328	8.6768	8.5078	8.5399	8.3121	8.0845	8.6001	7.8366	8.5738	8.2119	7.7693	7.6373	8.6478	8.2190	8.0560	8.3631	7.9758	7.8136	8.0056	7.7568	8.5237	8.6269	9.0252	8.1283	8.5147
FBXL15	7.4360	7.8348	7.3145	8.2928	8.0251	7.0851	8.0294	7.1958	9.5534	7.6215	6.7438	7.7411	7.5841	6.4707	7.5161	7.9346	8.4510	8.8220	8.1865	7.0369	7.4657	8.6110	6.1703	8.0183	6.8838	7.6398	7.9332	7.8189	8.6315	6.9129	6.6633	7.0720	8.8944	8.1500	7.0012	8.6870	9.0088	8.1345	10.4312	8.9272	7.3596	7.7262	7.9316	8.7647	7.0178	8.5858	8.4442	7.7572	7.5677
CYP27B1	5.5358	5.7736	6.2831	4.3902	6.8373	6.2710	6.1999	7.8912	5.8563	6.1583	4.5215	5.5311	7.5552	5.9830	8.8241	6.4974	7.9066	5.5629	8.0597	4.9921	3.6093	5.8494	4.8875	7.1881	8.8216	4.6712	3.5056	3.4330	9.3794	7.8878	7.0055	5.5352	8.2935	8.6141	6.0768	6.7903	6.3556	8.6134	6.2375	6.9530	6.7590	6.1714	5.9509	5.2517	7.8577	7.3192	8.5166	6.9893	5.4182
FBXL17	8.5748	8.1703	8.8862	9.3663	9.0014	8.9723	10.0313	10.1188	9.2727	7.6099	8.4336	9.1199	8.3759	8.8025	8.4731	8.4913	8.4240	9.4517	8.1005	8.7081	9.6287	8.9173	9.1695	9.2474	9.1564	8.8965	9.5002	9.6087	9.0953	8.4319	8.9757	9.2992	8.0695	9.1019	9.2072	9.2548	8.7926	8.1345	9.1826	7.8054	9.5174	9.5503	9.3672	8.5478	8.7808	7.7019	7.2283	9.8661	9.0688
FBXL16	6.3700	6.9131	5.9807	5.7131	9.7473	8.5451	7.1616	3.9990	7.2830	3.5389	5.8209	6.5638	8.7490	8.0448	9.4961	9.3344	7.4935	7.6730	3.2367	5.1115	5.4268	5.1415	7.7862	6.7890	4.6450	7.6896	7.1184	4.3647	5.0924	5.0545	5.6449	8.2512	8.0108	8.6141	5.4292	5.7772	6.5604	8.9964	7.8802	9.5667	5.1828	4.9809	5.2641	8.4140	8.3134	6.9421	9.9225	5.0801	10.2140
FAM169A	6.4331	7.1389	4.5293	5.3822	4.6860	5.2422	7.1246	8.3471	4.6903	6.4650	6.8771	5.3220	7.8346	7.5957	4.0054	5.2931	4.7874	6.7449	6.4896	7.3302	6.1645	5.4574	7.2713	7.7279	7.5813	6.5761	6.1043	5.7463	7.4556	7.3166	5.0743	6.7819	4.6267	4.9908	7.1194	8.0974	4.9220	5.1036	4.9539	5.1350	6.2465	8.0160	6.1263	4.5187	3.6131	4.3990	5.5803	8.9129	6.8210
FAM116B	7.2979	7.0593	7.6989	6.8414	7.5634	7.8655	8.0034	8.6855	8.8436	7.3873	6.8468	7.0191	7.4732	7.4312	7.3140	8.2647	8.8154	8.0068	8.7736	8.0647	7.0515	8.1576	6.6731	8.6539	7.3157	9.7807	9.1964	7.1361	7.3487	6.6616	7.2357	7.4405	7.2225	7.0631	5.8000	7.2246	7.9416	6.6171	9.1325	8.7074	6.6555	6.7826	7.5089	8.2182	7.4525	6.8058	9.3227	7.5671	7.1777
FAM116A	8.8643	8.9109	8.9943	9.9177	9.0863	9.3547	8.7863	8.9717	7.7126	9.0068	8.9287	8.7031	9.3939	8.8405	8.4532	9.3018	9.4587	9.2593	8.8085	9.6384	9.4189	8.8608	9.3594	8.5942	8.6742	9.1683	9.5216	9.5928	8.6701	8.5874	9.0398	9.2084	9.3633	8.9731	9.7838	8.9047	9.2126	9.1113	8.8983	8.8926	8.6205	9.5503	8.1388	8.1541	9.0727	8.6091	8.0689	9.4156	8.8148
FAM169B	0.0000	0.0000	1.7469	0.0000	0.0000	1.5942	0.6021	0.8926	1.2986	3.2113	0.0000	0.0000	1.2545	0.0000	0.0000	0.3717	2.1855	0.0000	3.8097	3.6197	0.0000	0.5927	0.0000	7.3938	0.0000	0.0000	0.5566	0.0000	1.8817	2.1820	0.0000	1.3008	0.0000	0.0000	4.9289	0.9979	0.0000	0.0000	0.0000	0.0000	0.6184	4.2617	1.0995	0.0000	1.1689	0.7596	0.4500	0.0000	0.0000
RALGAPA2	9.9339	10.9069	7.9481	9.3528	9.1255	10.6043	8.4268	7.7831	9.7200	8.7357	9.8511	10.6732	11.1913	9.3881	9.6335	9.3514	8.2777	7.6486	9.2902	9.4017	9.6003	9.0839	11.5065	9.8404	8.6051	10.2819	10.2154	10.4443	7.9281	9.3495	9.8190	9.5273	7.5689	8.1462	10.1015	7.8559	9.2113	8.2757	4.8771	8.9194	10.7311	10.6047	10.0062	7.9264	9.9984	6.8236	10.0708	10.6811	8.9780
GHDC	9.9354	9.1156	10.6333	9.7770	9.7101	9.8466	10.5217	9.4738	9.4244	8.4016	7.9900	9.3700	9.3647	9.6438	9.7494	9.6168	9.2033	9.5960	10.2864	9.8154	9.7811	10.0846	9.0252	10.3629	8.4278	9.6423	9.5262	9.7632	9.5630	10.2068	9.7072	10.4182	9.3104	9.3162	9.0511	10.3504	9.7642	9.3337	10.9719	9.8887	9.6626	10.1293	10.2303	9.5524	8.7664	9.4156	10.4300	10.1496	10.0388
H19	7.7785	10.7255	4.8717	10.5824	9.6473	8.8748	7.8628	8.1283	8.1133	6.5583	12.4267	11.8116	8.0667	10.6647	7.3922	10.4019	9.2795	9.6432	10.1780	9.5693	10.1579	11.3305	12.4483	7.4586	7.3082	8.5614	9.6971	11.2094	5.6244	17.2434	9.6426	10.0180	4.9097	7.6205	12.1609	9.4702	9.8777	9.4358	7.4296	8.1608	9.1993	8.7863	8.0745	11.0167	9.5107	11.1217	7.1224	8.5072	6.3739
SDK2	5.8950	6.4468	5.8018	5.4847	6.4289	5.9084	6.4807	5.6875	7.7226	2.4135	5.3456	6.8342	6.9132	6.9273	5.4871	7.0676	5.9931	5.1752	5.1171	5.5665	5.7793	3.4474	7.2977	9.3239	6.0435	8.0259	8.0402	6.5933	4.9741	3.9213	7.0201	8.2460	4.9813	5.0559	5.7100	4.6964	7.2677	6.2896	4.2639	7.0872	6.6088	7.6511	8.0024	3.2375	6.2101	3.6759	5.5125	6.1768	5.3637
GRP	2.5954	3.0983	0.3725	3.2401	4.3210	5.9204	3.0892	7.0496	3.0530	0.0000	0.6872	2.5059	2.7100	0.6241	2.0358	2.0817	4.8180	5.2421	6.8181	6.9291	1.6326	6.4906	0.5623	4.7200	0.0000	4.8125	11.5141	2.8330	0.0000	8.4352	2.3923	3.0562	5.9223	0.7935	1.4241	1.5822	2.2631	0.0000	3.2585	7.2751	4.4686	1.7988	4.1584	4.5536	5.7227	0.7596	0.4500	0.9072	0.6122
TPRN	8.0551	9.5671	9.1823	9.2216	9.2857	9.0879	8.7407	7.5158	8.4204	10.1251	9.2868	8.6282	9.4277	8.4573	9.8155	8.4925	8.1087	9.2694	8.4650	7.9159	8.8066	9.7353	7.7159	7.7250	8.2684	8.2118	8.4053	8.4391	7.8686	7.9210	8.4916	8.2055	8.2324	9.5987	9.3330	8.2595	9.0433	9.2606	9.1187	9.8547	7.7929	9.4396	9.5438	9.0482	7.8064	8.9086	8.7831	8.1238	7.9534
THSD4	8.2138	9.1525	8.8709	9.9936	9.9771	9.1469	8.3487	7.2817	9.4275	7.3108	7.6433	8.8566	10.0747	7.4290	7.9500	9.3337	8.0869	9.1417	8.0597	8.0598	9.5034	8.1931	7.9564	8.7362	8.0391	10.0718	11.0319	10.0731	6.0517	9.5082	11.0001	9.5571	8.0363	8.3513	9.3628	8.7226	9.4016	7.5146	7.1700	8.7695	8.2399	8.3145	9.8723	7.3527	7.8144	5.4583	8.2411	9.4833	8.3256
KIAA0895L	7.3993	9.2200	7.9116	7.3628	6.8154	7.7583	7.8137	8.4551	9.3060	8.7177	7.6856	7.8975	8.7354	9.0508	8.6601	8.0530	9.5338	6.1710	9.2847	8.6933	6.7179	8.1492	6.9764	10.3411	7.4317	8.2904	7.7887	7.1046	7.2595	8.9297	8.2791	7.0759	7.1709	7.0557	8.1360	7.2088	9.3852	8.4848	10.0654	8.5919	9.0420	7.2033	8.4440	9.1925	7.4141	8.2861	10.9054	8.2030	8.6539
CHST9	4.8866	3.0332	2.1810	3.7321	4.1445	9.1039	4.2180	4.9128	0.0000	0.0000	0.0000	3.5754	7.1498	7.7846	3.0156	7.7060	1.9845	8.6326	4.3328	0.6874	3.6898	1.3359	3.1087	8.9865	1.5413	11.9133	10.7370	3.8556	1.8817	5.1374	2.7833	6.6979	4.8343	0.0000	0.8811	1.2200	1.3943	0.5833	2.5412	8.7764	4.9898	4.6419	3.7625	1.9300	3.3734	0.0000	1.0689	10.1056	1.0407
CHST8	0.4181	1.5316	1.1231	0.0000	2.3299	0.0000	1.0257	5.3666	4.3203	1.9084	1.7827	0.0000	0.7595	1.3917	2.3180	0.3717	1.4722	1.8362	0.8205	1.1511	2.8684	0.5927	5.1996	0.5157	0.0000	1.4586	2.7333	2.0224	0.9222	0.8369	1.7173	2.5252	4.9813	1.3025	0.8811	1.8714	3.1044	0.5833	1.3823	3.0623	1.0499	0.0000	0.8931	0.6435	1.1689	0.7596	0.4500	1.2098	0.6122
COL4A5	6.3758	5.9605	4.2229	9.7566	7.0589	8.5874	8.1381	7.7690	3.9633	2.5163	8.2021	8.7819	8.2469	6.4574	5.9259	6.6986	6.7868	8.7692	7.8264	8.1400	8.9463	7.8655	6.3747	10.2427	6.3872	9.8977	9.8005	9.5871	4.7525	7.5554	8.0927	8.3337	4.2744	7.5545	5.9839	6.3178	8.8137	4.4546	8.5949	7.0420	6.6555	6.0862	8.0088	8.8088	6.6475	5.0691	5.8419	6.7696	5.8067
COL4A4	7.3464	10.1093	10.0775	10.4929	7.7407	8.4955	8.4664	7.3665	10.4432	5.7368	7.8290	10.3681	11.1391	10.6575	8.0279	9.9336	10.4461	9.3848	8.0262	9.1499	10.0265	7.3016	9.7576	9.8771	5.3619	9.7778	10.5298	10.6563	6.0123	11.4156	10.4456	10.0671	8.5357	7.2415	8.8966	8.8128	10.0360	9.6388	8.8047	10.2521	7.9259	7.5273	7.2520	8.1137	7.8616	6.7231	7.8018	10.4551	9.9067
COL4A3	5.9743	8.9741	9.2730	10.4277	5.3264	6.7279	7.5878	7.8516	10.5397	5.2768	6.7273	9.0747	10.8052	8.7822	7.9551	8.4604	11.2856	8.4108	7.8743	7.5125	9.9387	3.8545	7.1982	9.1083	3.1114	9.2072	9.8899	10.4972	5.4285	9.7194	10.3408	8.5798	7.0164	5.5151	7.5341	7.7350	10.4110	9.6911	8.5020	9.7635	6.4053	6.8769	7.2136	5.8801	6.9393	5.2376	8.4259	8.8293	9.9674
COL4A2	13.7292	13.7382	11.6322	13.5209	14.5435	13.2000	12.0436	11.9612	12.3002	11.9691	13.1594	13.8047	12.2366	11.6714	13.2022	13.4242	12.7828	12.4574	13.3596	13.6322	13.4086	13.8782	13.6786	13.6850	13.9234	12.2342	13.2584	14.0353	10.7296	12.4348	13.1814	14.4204	11.8996	12.3960	13.1784	11.8198	13.7385	11.8512	12.4157	11.9229	13.1273	11.9762	12.2729	12.3374	13.3481	13.5932	11.1965	11.9798	12.3152
COL4A1	13.5411	13.7157	11.5167	12.7264	14.5984	13.0056	12.2422	12.6449	11.8916	11.6792	13.2569	13.7126	12.4077	11.6417	13.2371	13.4761	12.7496	12.6329	13.1683	13.6906	13.3535	14.0520	13.7063	13.5264	14.1413	12.0033	12.3968	13.4992	11.1456	12.1944	13.2057	14.5192	12.2796	12.1704	13.4469	11.7370	13.4042	11.8237	12.1601	11.5172	13.3641	11.6528	12.2537	12.1145	13.8517	13.4489	10.7854	11.6462	12.5078
SLC35D2	9.2171	8.8811	10.2022	8.2821	9.0319	8.4854	8.9733	9.2042	8.8017	9.5600	8.4812	7.9603	9.2313	9.5583	8.3974	8.4188	9.5785	9.8449	7.5421	8.5242	9.3322	8.5161	8.9700	8.0491	8.8526	9.0061	9.0958	8.9504	10.0975	9.1473	9.5437	9.1922	9.1488	9.4763	8.6100	9.3162	9.1656	9.4848	9.1228	9.5627	8.8164	10.5090	9.2223	8.5629	8.8409	9.0920	7.8299	8.9142	8.4464
CHST1	7.3788	6.3228	4.1766	6.8510	8.0752	6.0688	5.8181	9.2516	5.1714	4.6209	5.8517	7.2212	4.8610	5.2713	6.2367	6.1307	6.4488	5.3369	9.0424	6.3820	6.2860	7.4283	7.8472	6.8865	6.1472	5.1686	7.3813	7.1548	6.1090	11.1685	6.4800	5.5910	5.6640	6.8686	4.9289	6.1388	7.1786	5.9019	5.4893	6.1143	6.4098	4.3809	5.2205	6.9156	6.8562	6.6944	5.4534	5.0613	4.9846
ZNF879	6.5924	6.7654	6.7578	5.0886	5.1031	4.9441	6.1691	6.5796	6.3450	5.1225	6.0640	5.6253	5.4001	6.6091	5.2389	5.7523	5.4844	6.4660	4.2768	7.4178	5.8511	4.8805	6.7130	5.6185	5.6554	5.9987	6.2806	6.2774	6.4564	5.5176	8.0927	5.7949	6.5707	7.0788	5.5114	5.0403	6.3840	7.8837	4.4870	3.7661	7.8154	6.0862	3.6684	5.3935	5.7565	3.6759	5.8419	6.1592	5.9616
CHST3	10.4016	7.7153	6.3261	9.0916	8.9317	8.6967	8.1979	9.0944	9.0284	7.1199	8.1411	9.8922	6.9701	7.8789	8.5208	10.4672	8.5201	7.5130	10.1036	8.5146	7.9594	10.8173	8.3342	8.3348	10.8434	9.0614	9.1204	9.8442	6.2849	9.0713	9.0918	8.6485	9.8917	10.4215	7.5728	6.6397	9.1724	9.9758	6.9564	10.4546	7.7648	7.3190	11.1407	7.5343	11.4906	8.4293	7.3913	6.9642	8.8466
CHST2	8.1297	7.2613	8.1914	8.7824	8.2599	9.8926	7.2053	8.4156	7.7226	6.6906	9.2967	7.5799	8.2584	8.2990	9.5542	7.7321	7.0217	8.1311	10.0027	11.7942	8.7678	7.8257	9.9360	11.2081	7.9527	7.5281	8.4757	8.3660	8.9462	8.2008	9.0081	7.9689	7.2662	9.0064	10.1998	8.5478	8.6321	7.3916	6.5576	7.6059	7.9416	7.3559	8.5823	10.0306	7.7321	7.6874	8.8429	9.9509	7.2989
CHST5	1.0135	2.0160	1.6172	1.3426	1.4650	2.3330	0.6045	2.4036	2.7739	2.0522	3.8559	2.3020	2.2715	3.0614	1.4754	1.4742	3.5462	1.8534	3.5590	2.2248	0.7776	1.0117	0.9695	4.1530	1.2450	5.3998	4.6245	0.7003	0.0000	1.9105	1.2105	1.0714	0.8319	2.2336	0.8811	0.4212	2.4235	2.1660	2.2477	2.8715	1.2482	7.7349	1.1053	0.6435	2.7277	0.0000	3.3999	0.9139	1.0407
CHST4	5.7761	4.2878	0.6682	2.0258	4.3210	3.7676	4.0249	6.7443	0.0000	3.2113	0.6872	4.1194	3.5101	6.8549	5.2047	4.3504	3.3873	3.2584	3.1144	3.2080	1.2634	5.4574	4.2564	6.2518	6.6645	5.4540	4.4407	1.5047	7.3248	4.2241	3.4339	3.3942	5.4023	3.7512	1.4241	3.5811	3.5678	5.3874	1.6519	3.5885	2.2468	8.6022	3.2150	0.0000	4.7330	1.6225	2.5254	8.2741	4.6315
CHST7	6.0785	5.4257	7.3198	7.3424	6.5401	6.1633	5.6792	6.6179	8.5327	5.8882	6.0640	7.4379	5.7643	6.3514	6.9034	5.9505	6.8250	7.5856	5.8502	5.1368	7.9635	5.4490	6.1798	7.0357	6.0011	6.2678	6.9800	7.2391	5.9299	5.5176	7.1252	6.1549	6.9376	5.2067	6.0587	5.2183	7.4668	5.1036	6.3554	7.2304	6.4850	5.6128	4.7083	4.7771	5.5794	6.3094	6.0555	6.6107	4.5362
CHST6	7.0964	5.9250	3.1624	2.9841	6.3497	9.2341	5.5254	8.2326	6.0907	4.6438	3.5830	9.1480	6.5090	9.6007	6.5412	7.1020	3.9255	5.6639	10.4166	7.6171	4.2100	5.5385	6.2894	9.1526	8.0376	10.3598	9.0820	4.4879	5.8200	10.2020	6.4371	4.2144	6.4242	7.3164	8.5203	7.0402	4.7580	7.3437	2.9933	8.7747	6.8046	6.5605	3.1699	6.0242	6.4658	5.3150	8.9873	9.3190	4.5029
ITGAX	10.6084	8.9719	9.6520	11.2637	10.3848	10.8694	8.0077	9.7950	9.0992	9.2877	8.5297	8.8122	9.5299	10.6355	10.0396	10.2410	11.0877	8.9043	9.2122	9.4766	10.5031	9.0799	10.2394	10.2442	10.5197	8.9357	10.4216	9.8765	10.3489	8.5210	9.1293	8.3255	9.3800	9.2604	9.7755	9.0447	11.3574	9.3980	7.5250	8.1923	10.2633	10.7074	8.9142	7.0685	9.8035	10.1358	10.1271	8.9169	9.7996
OR8J1	0.0000	0.0000	0.0000	0.0000	0.0000	0.0000	0.0000	0.0000	0.0000	0.0000	0.0000	0.0000	0.0000	0.0000	0.0000	0.0000	0.0000	0.0000	0.0000	0.0000	0.0000	0.0000	0.0000	0.0000	0.0000	0.0000	0.0000	0.0000	0.0000	0.0000	0.0000	0.0000	0.0000	0.0000	0.0000	0.0000	0.0000	0.0000	0.0000	0.0000	0.0000	0.0000	0.0000	0.0000	0.0000	0.0000	0.0000	0.0000	0.0000
SNORD115-17	0.0000	0.0000	0.0000	0.0000	0.0000	0.0000	0.0000	0.0000	0.0000	0.0000	0.0000	0.0000	0.0000	0.0000	0.0000	0.0000	0.0000	0.0000	0.0000	0.0000	0.0000	0.0000	0.0000	0.0000	0.0000	0.0000	0.0000	0.0000	0.0000	0.0000	0.0000	0.0000	0.0000	0.0000	0.0000	0.0000	0.0000	0.0000	0.0000	0.0000	0.0000	0.0000	0.0000	0.0000	0.0000	0.0000	0.0000	0.0000	0.0000
BCL2A1	8.6236	6.3631	8.2747	8.6003	8.7470	8.5510	7.4471	9.5713	6.7686	5.8592	7.1739	5.8758	7.3802	8.3537	7.9628	8.6326	8.5247	9.6662	7.1017	6.5418	9.1107	7.2179	7.3108	7.0592	9.9903	6.9265	7.5394	8.5375	10.7914	7.2210	6.6910	6.7674	8.8944	7.8302	7.3227	8.0708	8.6123	7.3259	6.3927	5.3360	7.4963	8.7284	6.5347	5.0705	7.6493	7.4277	7.2528	6.2779	7.9191
GPSM2	9.1260	9.8294	8.7587	7.7707	8.3012	9.8272	8.6140	8.1323	9.3416	9.0947	8.3588	8.9141	9.6798	9.0704	9.0082	9.5577	9.2977	7.9981	8.2486	9.1269	8.3641	9.0288	9.2102	8.9921	9.3248	8.3849	8.1899	8.0644	7.5503	8.5331	9.3067	7.9426	9.8491	8.9456	7.8129	8.3255	7.8500	10.4674	6.8788	9.2683	8.5073	7.8680	8.4961	7.5617	9.6666	9.1168	8.7426	8.0414	9.1751
HLCS	9.5328	10.0864	9.2241	9.1532	8.4404	9.7003	9.3129	8.8960	8.9791	9.3969	9.0697	9.2914	9.0770	8.7326	8.8835	9.0444	8.7336	8.3703	9.5672	9.2364	8.8511	9.4102	8.5786	8.7946	8.8805	9.0895	9.2091	9.1596	8.2199	8.5333	9.2387	9.1191	10.2462	9.0845	8.7378	9.2334	8.9796	9.5136	9.2258	9.2320	8.9434	9.5487	9.8846	9.2521	9.8295	8.8534	9.4684	9.1223	9.2312
NOG	2.8853	2.8179	3.1624	3.7321	5.9673	6.0580	4.3150	4.6429	3.6643	1.1245	5.8517	4.9002	2.4604	4.0140	2.3180	4.7318	3.1192	4.9133	5.7915	4.4021	4.8233	4.0218	4.9332	4.1152	2.0009	2.9988	4.2751	4.7402	2.4529	3.7633	4.4106	3.3942	2.6674	4.6552	4.3477	4.1390	4.6055	4.6676	1.8790	1.8584	2.9430	2.3596	5.3271	2.9533	3.2838	4.1957	3.0565	6.3647	2.2328
LIPG	6.4827	7.2895	7.1919	8.0384	8.0283	8.1936	7.2769	7.9170	7.3620	7.0574	6.5786	7.3578	7.5472	6.6908	7.6652	6.6530	6.1212	6.3189	9.4940	6.2894	6.1360	5.7163	7.2215	9.1405	8.5899	6.2678	4.8469	7.6488	7.3955	6.3292	7.8547	7.1259	6.6164	7.2415	8.2560	6.0762	7.2778	6.4626	4.3035	6.3647	6.4007	7.1697	8.5061	4.5878	7.6312	4.9448	6.3096	7.4743	7.2794
ITGAV	13.8049	10.8121	11.3611	10.9152	13.2582	12.6434	11.3847	13.6482	10.7377	10.8208	11.3627	11.8744	12.2493	11.0085	12.5356	12.9361	11.6717	11.4448	12.0742	12.2264	11.2724	12.3457	11.7492	12.0869	13.6299	11.1887	11.3824	11.3786	11.8280	13.5372	12.4690	11.0525	14.0426	12.8977	12.6207	11.5759	10.7968	12.5410	10.0534	10.9823	12.4820	11.9783	10.8565	9.7981	12.1104	11.3963	9.9083	11.9128	13.8534
HIBCH	8.0714	8.1512	9.0150	8.6031	8.2973	8.6431	9.3465	8.4120	9.8625	9.5697	8.6419	8.8902	8.6970	9.5269	8.4856	8.5715	9.1276	8.7777	8.9039	8.6610	8.1948	9.1219	8.2554	8.7507	8.1665	8.6009	8.5805	8.2518	8.5022	9.3071	7.9814	8.9922	8.0736	8.1046	8.8181	8.7078	8.2137	8.5648	10.1531	8.6311	9.0056	8.5266	8.8306	9.7788	8.6457	8.9415	8.8291	8.6617	8.9855
ZNF703	6.4331	5.0343	5.1482	7.3695	7.2011	7.5294	5.0605	5.3962	5.9615	7.2070	6.3387	7.4443	6.7133	7.9890	5.8832	5.8945	6.3581	4.8717	7.4815	7.3520	5.2785	6.0116	7.8826	7.2464	5.8178	7.7138	7.5575	6.4389	7.0211	6.9996	5.5872	4.5659	6.5354	4.3784	6.2302	5.1658	7.0894	4.1652	4.8236	7.2354	8.2128	8.6622	6.2233	6.6670	6.0289	7.6777	7.7190	7.9328	4.7777
ITGAL	10.9051	8.6642	10.3861	10.1751	9.8765	9.9781	8.8197	8.8498	8.8017	8.2990	9.5455	7.9050	9.4168	9.1093	9.3617	10.4166	9.7289	9.8368	9.1318	9.2859	10.2881	8.9226	10.0795	10.6287	9.5741	10.5443	10.7997	10.9796	9.8886	10.1530	10.2723	9.9990	8.6690	9.5288	10.2365	9.3401	11.4038	9.4493	8.4366	8.5116	10.8548	10.1367	8.3868	7.4899	8.9687	9.4141	9.9931	9.1581	10.5524
ITGAM	10.9026	8.4640	9.6568	9.5176	10.3090	11.7949	7.6635	9.3477	10.0270	7.7510	7.9478	8.3044	9.7221	9.8730	8.7812	10.4494	9.5123	10.3661	10.5082	8.0111	9.6825	8.5070	9.6666	9.8255	10.4764	8.7980	10.5535	9.4798	9.3910	7.6087	8.8839	8.5618	9.4557	8.7965	10.2674	8.3867	9.5574	9.0930	6.7778	7.9746	10.0642	9.9420	7.6551	4.7472	8.6899	9.0264	8.9375	8.6492	8.7840
LOC286359	0.4181	0.0000	0.0000	0.0000	0.0000	0.0000	0.0000	0.0000	0.0000	0.0000	0.0000	0.0000	0.4291	0.0000	0.0000	0.0000	0.0000	0.0000	0.8205	0.3843	0.0000	0.3267	0.0000	0.0000	1.0647	0.9063	0.0000	0.6893	0.0000	0.0000	0.0000	0.0000	0.0000	0.7935	0.0000	0.0000	0.0000	0.0000	0.0000	0.0000	0.0000	0.0000	0.0000	0.0000	0.0000	0.0000	0.0000	0.0000	0.0000
HLF	6.0998	7.8083	9.5048	9.9211	8.4920	8.6540	8.5664	8.1458	11.1658	4.3419	6.1778	7.2730	10.4314	7.7378	8.9992	10.8547	9.1014	10.1393	9.9667	9.6915	10.6039	5.0338	7.9171	10.3821	4.4605	9.7517	10.6059	10.4044	6.9393	7.0128	10.9183	9.7991	8.7886	7.8115	9.1591	5.3996	9.4739	8.5648	7.5499	9.8073	7.4661	7.9010	7.9417	5.9990	7.4213	4.7356	8.0087	10.6645	8.9209
NOV	7.1622	5.3607	4.7187	7.9649	7.3510	9.4274	7.1246	7.2778	5.5316	6.2432	6.4334	7.7038	6.2644	7.7828	6.1494	6.8274	6.3684	8.5819	7.1177	7.0065	7.8188	6.5427	7.0964	6.9531	5.8386	8.1286	10.3131	8.3687	4.9324	6.6948	10.9164	7.2560	5.1146	5.2067	6.3980	5.5299	7.8996	5.8024	6.9933	6.5296	6.1135	5.9769	5.7738	5.5574	6.1979	4.6184	3.7488	7.3865	6.1772
FAM134C	11.7412	10.3928	11.7194	10.6741	10.8951	10.8632	11.2273	10.4676	10.3168	10.9429	11.1177	10.8820	10.7482	11.0431	10.4023	11.5941	11.3783	11.1739	11.2990	11.6674	10.5497	10.5798	11.4641	10.9893	10.5732	10.8982	11.0582	10.4187	10.6434	11.5112	11.1842	11.1790	10.6758	10.7125	10.8731	10.9960	10.8329	11.7888	11.4789	11.4996	10.8659	10.9665	10.9485	10.9337	11.0217	10.8790	11.3933	10.9861	11.9547
FAM134B	7.3904	7.2326	8.1797	10.1470	6.2550	8.8291	8.9203	9.2178	7.6085	7.6725	6.2373	8.0564	9.4867	6.3704	7.3692	6.4351	9.0199	10.1686	7.6939	5.4096	9.6615	7.6470	6.9483	8.9291	6.5641	8.3419	9.6873	9.4896	7.7234	5.8382	6.1084	9.5592	5.7689	7.5318	6.6844	8.2965	7.1623	8.7681	9.0090	6.0811	6.1735	9.1178	7.0980	3.3210	8.1518	5.5031	5.5125	5.1169	7.0683
FAM134A	11.9283	11.1518	11.7984	11.1158	11.1726	11.2223	11.8709	10.8972	11.5371	12.4631	11.4306	11.7175	11.3300	11.8373	11.1204	11.0773	11.3002	11.6145	11.2955	11.3457	11.1187	11.0543	11.5044	10.9260	11.4508	11.2065	11.3029	10.9491	10.8872	11.4991	11.4795	11.9170	11.7785	11.2953	11.3823	11.7156	11.0229	11.3426	11.8062	11.6231	11.0145	11.5655	11.2185	12.1242	11.4311	11.2897	11.6307	12.2904	11.3344
SERPING1	13.5516	12.1551	12.4973	13.8765	13.0512	13.1320	12.0446	12.7902	11.2581	10.3600	12.6480	12.7633	11.5780	12.2849	12.6327	12.8132	12.8228	13.3639	13.5878	12.6395	14.2727	13.2966	13.0661	13.1323	13.0124	12.6822	14.2540	14.3128	12.6136	12.2770	12.9216	13.3057	11.7035	12.4149	12.2928	12.8054	13.8119	11.9397	11.5661	12.1121	13.1180	12.1286	12.2123	11.0933	13.3912	13.5376	11.7549	12.0525	13.1215
SMAD9	3.3332	5.3339	3.7089	7.3287	4.8957	4.8959	5.3895	4.6915	3.8216	2.4135	5.0054	5.8565	4.2491	6.5849	3.3648	4.6327	4.2732	4.8717	4.3866	5.9046	6.9571	3.4806	6.3497	4.8331	4.2282	4.6712	7.5284	7.7671	2.4529	6.4702	7.3149	6.7770	2.8314	3.4939	6.0030	2.8708	6.0942	1.8038	2.2477	4.0207	6.3014	4.8213	4.4500	2.5991	4.3021	2.1587	2.2202	8.1749	3.8294
TRERF1	9.2269	6.3431	6.8783	7.2214	7.4587	7.7819	8.0813	7.3777	6.1512	7.9975	9.4705	7.3089	7.2615	8.5299	9.1940	8.8122	7.0984	7.0076	7.5121	7.7922	7.0817	7.2922	8.7688	8.2106	9.2291	8.7722	8.6208	8.0059	7.5133	8.2686	8.0453	7.9043	9.0953	8.7456	8.3705	7.1757	8.4759	6.6389	8.4028	6.3647	8.7291	9.2971	7.0707	6.7597	7.1184	9.1756	8.8092	8.3878	8.9019
LOC653501	6.5360	5.9250	6.8041	6.3648	5.5198	7.2328	7.5182	7.0955	5.7031	5.2914	5.0854	5.8370	7.1392	6.8243	5.4140	6.3648	5.9245	7.1965	4.9837	7.4152	7.1963	6.6377	5.5763	5.4156	5.5332	7.9412	7.5357	6.8826	7.3248	4.1934	6.8218	6.5870	5.5743	5.2067	5.3118	5.7596	6.2669	7.4128	6.1747	6.3180	6.3257	6.8147	6.1785	6.3860	7.0790	4.7356	6.8973	6.9642	5.6786
LRPAP1	11.2355	11.2268	11.6657	11.9435	11.2335	11.6395	12.1023	11.9902	12.5877	10.3229	11.4721	11.3798	11.1825	11.5974	11.2333	11.1578	11.7032	11.8624	11.3961	11.0011	11.7822	11.1521	11.8324	11.5471	11.3497	11.1156	11.6217	12.1219	11.6606	12.8332	10.8875	11.7317	11.0404	11.2839	11.0416	12.6024	11.4945	10.7743	14.0181	10.9597	11.3109	11.5171	13.8144	12.4409	10.9502	10.9494	12.0510	11.3786	10.7110
LQK1	2.6736	5.5119	6.1697	5.3554	6.5840	5.1427	6.8990	5.3054	5.2287	3.0832	1.7827	5.1740	7.1105	3.6285	6.6597	6.9422	5.3652	6.4235	6.6301	4.7680	5.2255	6.6560	6.8564	6.2760	5.2628	5.3025	4.8933	4.0812	4.4320	5.7775	5.5872	2.3291	5.5031	2.6166	6.1123	5.9187	5.3445	6.1346	7.4385	7.1526	5.8778	5.3163	5.3676	4.8351	3.1882	6.1067	6.3936	7.5334	5.7512
SMAD6	6.5670	8.7567	7.0896	9.9968	6.2441	6.6647	7.1219	6.8008	9.2136	4.9311	7.2853	6.5031	7.5605	7.6647	6.2111	7.7965	6.6660	7.9629	7.0774	6.2950	7.4252	6.6813	6.4940	8.2064	5.6940	6.2841	9.2992	10.7089	5.6504	6.7219	6.7448	9.0580	6.6607	6.8595	8.2158	5.8118	10.9098	5.3874	7.9568	7.2702	7.6074	8.3107	7.1541	8.6073	5.9869	6.2840	7.0122	6.7638	6.1125
SMAD7	9.5322	11.0224	9.2099	10.4532	9.2356	9.2852	9.4116	10.1513	9.8625	7.4340	9.4618	9.3700	9.0963	8.9135	8.9740	9.4691	9.6279	9.4032	9.3990	11.9357	9.5020	9.3988	8.6692	9.7662	9.3298	9.2881	10.4041	10.7418	7.9281	8.3121	10.1123	9.8881	8.3453	8.7307	9.4746	8.1078	10.2498	9.7623	8.5646	9.4887	9.0003	8.7781	9.3710	9.5240	9.4757	9.3155	8.8960	7.8909	8.9628
GOLPH3L	9.9028	9.8714	10.4840	9.4077	9.8290	9.9460	11.2844	10.6658	9.6587	12.2990	10.3891	10.3160	11.9546	10.6098	10.6778	9.7290	9.8895	10.0086	9.6766	10.4195	9.5323	11.1580	10.3838	10.4183	9.6402	10.5875	10.0034	9.4835	9.1667	10.1811	10.0818	10.2130	9.5763	10.1217	9.7333	10.1422	9.3653	9.9153	10.8113	9.8432	10.1061	10.4090	10.8296	10.6776	10.8277	12.3379	10.7857	11.9663	9.0285
SMAD1	9.2081	9.1582	8.3664	8.5028	10.6102	10.0677	10.1720	10.1420	8.9750	8.2736	9.7111	9.6349	9.7750	8.8666	9.3646	8.4819	8.1271	9.1241	9.8720	8.7830	10.1833	9.5517	9.4828	10.5490	9.4568	9.6611	9.0297	9.0202	8.7230	8.6994	8.8809	8.7439	8.8280	10.1169	9.4189	8.9597	8.7569	9.6997	7.1966	8.2432	9.0361	9.0918	9.6332	9.1658	9.8647	8.3941	9.0110	9.7638	8.8097
AFTPH	10.5430	9.9291	10.6807	10.2688	10.0479	10.3368	10.3699	10.3891	9.6998	10.6494	10.3812	10.8223	10.9195	10.9210	10.4469	10.2329	10.3591	10.2409	9.9389	10.8048	10.2337	10.0991	10.9419	10.3101	9.7454	10.5851	10.3996	10.1583	10.7097	10.8616	10.2368	10.3700	9.8847	10.2207	10.6868	10.3471	10.0866	10.3073	10.2265	10.4867	10.9611	10.5955	10.4463	10.3481	10.7031	9.7706	9.8923	11.4333	10.4806
SMAD3	10.7222	9.5963	10.2497	10.6802	11.2252	10.3084	10.6646	9.9709	11.0313	10.4650	9.6346	9.6630	11.2912	10.6244	10.0915	11.1183	9.7045	9.8794	10.4391	9.9386	10.5429	9.8617	9.7157	10.7943	11.3393	10.7632	10.8780	10.6655	9.5091	11.2550	9.6982	10.3304	10.5461	10.6147	10.5702	11.2364	10.5099	9.7673	10.0061	10.5035	10.8275	11.8640	9.8937	9.5437	10.5378	10.1070	11.0787	11.1322	9.7702
MUS81	9.2871	9.4323	9.2758	8.5946	8.7256	9.1824	8.8214	9.7281	8.9238	8.9540	8.9377	8.9253	8.9664	9.0189	8.8100	9.5940	9.1014	8.8083	9.3990	8.8311	8.6419	9.2087	8.0986	9.0298	9.4165	8.8426	8.7256	8.7288	10.0025	9.4199	8.9066	8.3304	9.0123	8.7965	8.9783	9.8987	9.5953	9.0159	9.0313	9.5687	9.3811	8.6504	9.2651	9.2667	8.1581	9.8146	9.8534	8.4844	9.2724
AMMECR1L	10.0965	9.3376	9.8693	9.1454	9.4454	9.3049	9.0613	9.2353	8.9411	10.1052	9.7006	9.7635	9.8473	9.7564	9.3490	9.4952	9.4768	8.7348	9.3957	10.5968	9.3037	9.7848	9.2798	9.2687	10.0665	9.4502	9.3758	9.4358	9.2044	9.9218	9.3571	9.4882	9.0544	10.3439	9.8861	9.6635	9.2244	10.3016	8.8705	9.9853	9.7598	9.3996	9.5137	9.2574	9.7894	9.7027	9.4617	9.7616	9.9529
IL1RAPL1	0.4181	0.0000	0.0000	0.0000	0.0000	1.5942	0.8294	0.0000	0.0000	0.0000	0.0000	0.0000	0.0000	0.0000	0.9153	0.0000	0.0000	0.8929	0.0000	0.6874	0.0000	0.0000	0.0000	0.0000	0.3481	0.0000	0.5566	0.0000	0.0000	0.0000	0.7258	0.0000	0.0000	0.0000	0.8811	0.0000	0.0000	0.0000	0.0000	0.0000	0.0000	0.8690	0.0000	0.0000	0.0000	0.0000	0.4500	0.5238	0.0000
TMPRSS11B	0.0000	0.0000	0.0000	0.0000	0.0000	0.0000	0.0000	0.0000	0.0000	0.0000	0.0000	0.0000	0.0000	0.0000	0.0000	0.0000	0.0000	0.0000	0.0000	0.0000	0.0000	0.0000	0.0000	0.0000	0.0000	0.0000	0.0000	0.0000	0.0000	0.0000	0.0000	0.0000	0.0000	0.0000	0.0000	0.0000	0.0000	0.0000	0.0000	0.0000	0.0000	0.0000	0.0000	0.0000	0.0000	0.0000	0.0000	0.0000	0.6122
IGF2R	13.0910	12.8935	13.1357	12.3054	12.0119	12.4832	11.7991	10.1718	13.1751	11.8680	11.9707	12.1794	13.3139	12.3524	11.2646	12.3971	11.1785	11.4898	11.5024	11.8708	11.9937	10.7317	13.0745	11.9512	12.5466	11.4504	12.3981	12.8920	10.0999	13.0749	12.0719	12.0930	10.5223	11.9788	13.0614	10.9142	11.5954	11.4197	10.9270	12.0326	13.4364	12.8363	11.2808	10.6349	12.2916	11.3146	11.1205	12.2426	10.5944
TMPRSS11D	1.0063	0.0000	0.3725	0.0000	1.1048	3.4048	0.3323	4.9128	0.0000	0.0000	0.0000	1.7399	0.4291	0.6241	0.0000	0.6670	0.0000	0.0000	0.0000	0.0000	0.0000	3.9991	0.0000	0.8949	3.7896	1.8570	0.0000	0.0000	0.0000	0.0000	0.4081	0.0000	0.8194	0.7935	0.8811	1.7340	1.3943	1.3189	0.0000	1.8584	0.8502	0.0000	3.4594	1.0869	1.5224	0.0000	1.5007	0.5238	2.0606
TMPRSS11F	0.0000	0.0000	0.0000	0.0000	0.0000	0.0000	0.0000	1.1921	0.0000	0.0000	0.0000	0.0000	0.4291	1.0584	0.0000	0.3717	0.0000	0.0000	0.0000	0.0000	0.0000	0.3267	0.0000	0.5157	0.0000	0.0000	0.0000	0.0000	0.0000	0.0000	0.0000	0.0000	0.0000	0.0000	0.0000	0.4140	0.0000	0.0000	0.0000	0.0000	0.0000	0.0000	0.0000	0.0000	0.0000	0.0000	0.4500	0.0000	0.0000
ZC3H10	7.5229	7.0716	7.7531	6.5653	7.5895	7.1986	7.8467	7.7943	7.5309	7.1199	7.8134	6.9928	7.6378	7.9967	7.1210	7.0645	7.5538	7.7949	7.5772	8.6566	7.2236	7.3652	7.7192	7.0452	6.8535	7.6079	8.0010	7.4956	7.8686	8.4724	7.3326	7.7138	7.3565	7.6258	7.2921	8.3723	7.4534	7.1549	8.1129	7.4193	8.9085	6.8970	6.9625	7.8547	7.1818	6.9175	7.6312	6.5513	6.7938
RAD21L1	0.7420	0.0000	0.0000	0.0000	1.9549	0.0000	0.6021	0.0000	0.0000	1.3638	0.0000	0.0000	0.0000	0.0000	0.0000	0.0000	0.0000	0.0000	0.0000	0.0000	0.0000	0.0000	0.0000	0.0000	0.0000	0.0000	0.0000	0.0000	1.8817	0.0000	0.0000	0.0000	0.0000	0.7935	0.0000	1.7340	0.0000	0.0000	0.0000	0.0000	0.3421	0.0000	0.0000	0.0000	0.6997	0.0000	0.0000	0.0000	0.6122
IL1RAPL2	3.1266	3.2778	1.4685	0.0000	0.0000	2.4707	0.6021	2.6181	0.0000	2.0522	1.7827	4.0532	3.0488	3.4613	4.1201	1.1215	3.2142	0.0000	0.0000	0.6874	0.0000	0.0000	2.4032	1.4431	0.8630	2.6427	0.5566	0.0000	0.0000	3.4880	3.3439	0.0000	0.0000	0.0000	3.7683	0.4140	0.0000	4.3875	0.0000	3.7661	4.5200	0.0000	0.3626	0.0000	0.0000	1.2546	3.4438	4.5436	0.6122
SLC36A3	0.0000	0.0000	0.6682	0.0000	0.0000	0.0000	0.0000	0.8926	0.0000	0.0000	0.6872	0.0000	0.0000	0.3455	0.0000	0.0000	0.0000	0.0000	0.0000	0.0000	0.0000	0.0000	0.0000	0.0000	0.0000	0.0000	0.5566	0.0000	0.0000	0.0000	0.4081	0.4499	0.0000	0.0000	0.0000	0.4140	0.6256	0.0000	0.0000	0.0000	0.0000	0.0000	1.2801	0.0000	0.0000	0.0000	0.4500	0.0000	0.6122
CKS1B	8.9084	9.6353	9.2055	7.3828	9.0924	8.9650	9.7201	9.3486	8.3382	11.7957	9.9182	8.9799	8.2086	9.6132	10.5663	8.9343	8.7594	9.5257	8.4270	10.0009	8.5370	9.8168	10.0506	8.4332	10.9603	8.3535	7.9552	7.5199	11.6381	9.5512	8.4177	8.5435	11.5177	10.0793	8.7235	11.2396	8.3520	10.1916	10.0454	9.4029	8.9988	9.4013	9.1753	9.9035	9.3937	9.4170	8.6033	9.1041	9.3150
SLC36A1	9.4198	7.0675	8.5635	7.8155	9.0725	9.1091	7.4103	8.8751	7.4846	7.6613	7.3021	8.6508	8.0096	8.7326	7.6620	8.7387	8.4559	7.0076	8.3814	8.3381	7.3089	8.7814	8.1455	8.3950	9.3020	8.0641	8.1181	7.5579	8.3162	8.0116	8.4491	7.9668	8.1533	8.4753	8.5913	7.3267	8.6183	8.3569	6.8666	7.6705	8.5665	9.6486	8.6780	6.6670	8.8271	8.2240	8.2235	7.4814	8.7995
ST13	11.4131	11.7149	12.4892	11.9906	11.9347	11.7716	12.6388	12.8924	12.6617	11.3841	11.7559	11.7580	11.7333	12.8098	11.5502	12.0004	12.1715	12.5952	11.8623	12.3631	12.3235	11.9765	12.5789	11.7911	11.5339	11.8698	12.0970	11.9610	11.8990	12.2127	12.0284	12.4068	11.8958	11.5592	11.7925	11.8364	11.6173	11.4995	12.6180	11.6676	11.9271	11.3217	11.4586	11.8519	12.1640	11.5141	10.2453	12.0216	11.8934
RPL31P11	1.8836	0.4628	2.6558	3.4574	1.1048	1.5942	3.1324	3.1917	0.0000	2.8669	5.1855	2.2928	4.4681	2.1758	1.2196	1.6123	1.7509	2.6186	1.3403	2.6990	4.7872	3.6361	1.7584	1.4431	2.3489	2.8318	4.2751	1.5047	4.8453	2.4125	2.6393	2.5252	2.8314	4.5234	1.8177	4.4985	1.8931	5.4213	2.5412	3.5241	0.6184	4.3809	1.9475	1.0869	3.9983	0.7596	0.4500	5.1705	5.0320
C14orf115	0.0000	0.0000	0.0000	0.0000	0.0000	0.0000	0.8294	0.0000	0.0000	0.4786	0.0000	0.0000	0.0000	0.0000	0.0000	0.3717	0.0000	0.0000	0.0000	0.0000	0.0000	0.3267	0.9659	0.5157	0.6284	0.0000	0.0000	1.1539	0.9222	0.0000	0.0000	0.0000	0.0000	0.7935	0.0000	0.0000	1.6652	0.0000	0.0000	1.0359	0.3421	1.4076	1.0995	0.0000	0.0000	0.0000	0.0000	0.0000	0.0000
ZC3H15	10.8604	9.7088	9.8283	10.0001	10.1055	10.3531	10.6985	11.2160	9.2242	10.6733	10.8735	10.4771	10.2828	10.4001	10.6895	10.5273	10.2336	10.3233	10.1315	10.3241	10.1491	10.5549	10.4462	9.8172	10.7548	10.0278	9.7295	9.7803	11.3354	11.3354	10.0322	10.2385	11.2356	10.5778	10.3627	10.9004	9.6789	10.3953	9.9587	10.0765	10.5884	10.2507	10.5150	10.2449	10.7865	10.7012	9.6116	10.5717	10.9890
TMEM213	2.4252	3.9773	4.6357	8.6994	0.6557	6.6623	7.0355	5.4396	13.3390	10.0880	3.6546	8.0678	1.7761	8.2184	6.3030	3.2515	7.7957	7.1880	3.4540	6.4265	9.2914	4.5141	4.6885	3.2623	1.0647	7.6834	6.4196	8.3758	3.4390	5.6478	9.7524	4.1264	4.1557	2.2223	2.7850	4.0258	3.5678	6.7499	5.4545	7.6582	7.8500	2.7624	3.5325	6.5124	5.1429	1.6225	4.1859	6.3717	1.3706
C14orf118	8.4665	7.9759	6.7617	7.5925	7.4868	7.3974	6.9871	7.7605	6.9154	7.5293	7.7818	7.9467	7.3742	7.3569	7.3653	7.8415	6.9337	7.0076	7.7256	7.2457	7.3528	6.7879	8.0936	7.6312	8.9553	7.2335	7.3975	7.8575	8.3040	8.4898	7.3786	6.8971	7.1699	8.2472	8.2117	7.2020	7.7106	7.9109	5.3822	7.1148	7.6348	7.3115	7.0584	6.3566	7.7321	6.6048	7.8042	6.4539	7.9097
ARTN	2.9495	5.4999	5.7236	2.0258	3.7717	2.9188	2.2096	4.8711	3.0530	6.4193	5.0054	3.9108	4.7353	4.4842	3.6457	2.2693	6.4585	1.8362	5.2681	3.9681	2.1704	4.8038	4.5486	4.2838	3.9763	3.4082	3.1705	2.4027	6.5695	3.8834	1.8541	3.1183	6.1568	1.9757	4.0869	3.8035	4.0180	3.8027	4.4521	5.7976	2.4723	2.3596	3.5325	5.3935	3.4578	4.7726	4.7926	3.2197	2.9767
ART1	0.0000	0.4628	0.9136	2.0258	0.6557	1.0069	0.3323	0.0000	0.0000	0.0000	1.1508	0.8319	1.0281	1.5333	0.9153	0.3717	0.0000	0.0000	0.0000	0.3843	0.0000	0.0000	0.5623	0.0000	0.6284	0.0000	3.0112	2.4027	0.9222	1.7478	0.4081	2.1020	0.0000	0.0000	0.8811	0.0000	0.6256	0.0000	0.0000	0.0000	0.6184	1.4076	0.6521	0.0000	0.6997	0.0000	0.0000	0.0000	0.6122
HRH3	0.7420	0.0000	0.3725	0.0000	0.0000	0.0000	0.0000	0.0000	0.0000	3.8056	1.5011	0.0000	0.0000	0.0000	0.0000	0.0000	0.0000	0.0000	0.0000	0.0000	0.0000	0.0000	0.0000	0.0000	0.3481	0.0000	0.0000	0.0000	0.0000	4.0973	0.0000	0.0000	0.0000	0.0000	0.0000	0.4140	0.0000	0.0000	0.0000	0.0000	0.0000	0.0000	0.0000	0.6435	0.0000	0.0000	0.0000	0.5238	0.0000
ART3	1.4229	0.0000	1.3061	1.3426	1.1048	0.0000	0.0000	0.5143	0.0000	0.4786	0.0000	0.8319	0.0000	0.0000	2.3180	0.0000	0.6704	1.8362	0.0000	0.6874	0.0000	0.3267	1.7584	0.0000	1.7893	0.9063	1.2705	2.0224	2.4529	0.8369	0.4081	0.7923	0.0000	1.3025	0.0000	0.9979	2.2631	0.9975	0.0000	0.6090	2.4010	0.8690	1.0995	1.0869	0.0000	1.9153	0.0000	0.0000	0.6122
HERC2P2	9.6050	10.7944	8.8434	8.1043	7.2939	9.1275	8.6801	9.2281	10.1075	10.3068	8.8565	8.6536	11.0551	9.7166	9.7300	9.2911	11.0277	6.2876	9.5555	10.3794	8.7468	10.4316	7.1506	11.1038	8.5336	9.9936	9.1976	8.6715	9.0570	9.3923	8.2697	7.0363	6.6276	6.7359	7.8817	9.0850	11.1148	10.7208	9.6354	9.4664	9.5164	7.5208	9.3080	7.8824	8.2819	9.9123	11.8165	7.3405	11.5086
ART5	1.7458	2.0092	1.4685	4.8405	2.1545	2.9188	2.1265	2.4013	1.2986	3.0147	2.8282	3.3730	2.4604	6.5395	1.8709	0.9120	2.6606	3.8788	1.3403	2.1234	2.8684	1.3359	3.3968	2.1499	1.2417	1.4586	4.5316	1.5047	3.9374	4.4995	3.1973	3.8976	1.3387	1.6780	1.8177	1.5822	3.0103	0.5833	4.4870	1.6326	3.3738	1.4076	2.1468	2.9533	2.0430	0.7596	4.0004	3.2859	2.2328
ART4	3.7842	4.2878	3.7089	5.6034	4.5150	3.5976	4.4748	5.0308	3.4879	2.7022	2.9471	3.1376	3.7885	2.8530	1.2196	2.4353	3.4666	5.0688	0.8205	3.2548	5.9194	0.5927	4.5777	4.0037	2.4241	4.8125	6.1998	6.3000	4.3709	2.3018	3.1973	4.9024	1.3387	1.6780	3.4726	3.2186	5.2653	0.9975	3.4116	4.1112	2.7267	2.1063	2.4780	0.6435	2.0430	2.3668	1.9737	4.3404	1.6390
RNF111	9.6199	9.5793	9.0840	8.8914	9.5310	9.3569	9.4875	9.7598	9.2521	8.5753	9.2868	9.0768	9.6430	10.0107	9.2559	9.6631	8.9950	9.0972	9.0796	9.3648	9.2027	9.5609	9.1908	9.0948	9.0784	9.3724	9.7852	9.5627	9.3038	10.0450	9.1107	9.3639	9.2841	9.0023	9.6128	9.6735	9.1752	9.2524	8.5399	9.2912	9.4795	10.0561	9.2305	8.8232	9.8462	9.2806	9.0867	9.6387	9.7285
TCEA2	7.4077	7.7862	7.5183	7.8639	7.8455	7.4060	9.5179	8.5034	8.4628	8.2717	7.1243	7.2730	6.9007	7.2533	8.5671	7.3689	6.8399	8.3703	8.8134	7.8333	8.3515	8.4516	8.4410	8.8760	7.1564	8.6891	8.2104	8.3253	6.5421	5.9887	7.2970	7.7387	7.4222	7.8805	8.1273	7.8392	8.9161	7.7023	8.8689	7.3970	7.1500	7.3040	9.8889	7.2446	7.0989	9.4701	8.9015	6.2615	6.9805
TCEA3	9.6211	11.4126	8.8322	9.1992	9.7356	10.0629	10.9258	10.9497	11.6723	9.9820	6.0374	10.5696	11.4199	9.8854	10.0583	9.7210	11.4893	10.3763	11.0591	8.0892	9.3995	11.3236	8.9645	10.1820	6.7801	9.6296	9.5989	9.3092	7.7655	7.9092	11.0317	10.4171	11.0108	10.1179	7.9123	6.2118	9.1199	11.0349	12.1517	11.3102	10.2839	9.9720	11.3494	11.2699	10.3947	10.2485	11.4054	11.0934	9.8591
TCEA1	10.1682	9.7302	10.7516	10.2867	10.6102	10.4834	10.8438	11.1331	10.3955	11.5268	11.5000	10.5321	12.3000	11.1971	10.1348	10.8513	10.7554	11.1909	9.8374	9.9178	10.4919	10.6407	11.3636	10.3043	11.3698	10.4117	10.1975	10.1451	11.5156	10.8610	11.2093	10.6602	11.9617	11.3851	11.1498	11.1513	9.9750	11.0492	10.5075	12.1826	10.9522	10.5090	10.4077	11.0492	10.8302	11.0849	9.7183	12.3638	10.6472
MGC57346	7.7376	6.8377	8.1259	6.7822	6.7474	7.5708	7.5381	8.1552	5.8923	7.8002	7.2740	7.0869	8.2617	7.7574	6.4709	8.8028	7.0984	6.7791	7.2971	8.6189	7.4193	6.6560	7.4192	7.4151	7.2907	7.5343	7.8590	6.9832	7.1079	8.1558	7.0122	7.2456	7.1310	6.8595	7.8610	7.4187	7.6259	8.3657	6.3742	7.9193	8.2539	7.4804	6.7024	6.9423	7.3623	6.1067	8.3306	7.4492	9.0745
COX4I2	6.2218	7.2790	5.5440	9.1356	6.8872	3.4720	7.6799	7.6294	3.4879	5.7153	6.5223	4.6543	6.1137	4.9811	6.5548	6.3954	5.9660	10.1750	4.6732	6.1783	8.9132	5.5066	6.2982	6.8168	4.5304	5.1686	7.8937	8.6140	5.6244	3.8834	5.8221	9.0331	6.4993	5.2629	5.2170	5.5607	9.1325	5.2239	9.3983	5.0460	4.9653	4.9426	6.3600	5.6247	5.8839	4.3990	4.9026	4.6730	5.6934
COX4I1	11.3812	11.3251	12.5103	11.8655	11.9338	11.2492	12.8602	12.8299	12.7349	12.3375	11.8213	11.8371	11.2557	11.8292	11.7377	11.6309	12.1270	13.3353	12.2007	11.3618	12.4308	12.3451	11.7074	12.7002	12.3656	11.9981	11.6041	11.6360	13.7470	12.0683	12.0554	12.3664	13.0375	11.8022	11.6327	12.9178	12.3107	11.8531	13.5851	11.8048	11.7550	12.0340	12.6455	12.7437	11.5865	12.3732	12.7279	11.9292	12.0169
BFAR	10.8441	10.0028	10.8909	10.8093	10.8227	10.7724	11.5883	11.5844	10.2159	9.6728	10.9342	11.1765	11.2610	11.3667	11.0663	10.3728	10.0414	11.3174	10.7571	10.8759	10.8613	12.1455	10.3884	11.1753	10.7459	10.1293	10.5169	10.4719	11.3309	10.9622	10.5265	11.5451	10.9778	10.3431	10.6479	10.5720	10.4156	10.0407	10.9537	10.4697	10.5106	10.7406	12.2524	11.6610	10.5855	10.6988	10.9004	12.2761	10.5741
ZC3H18	10.1049	10.0945	9.9596	9.8267	9.2273	9.4379	9.8152	8.6351	9.8983	9.7657	10.0920	9.9514	9.7114	10.1495	9.9610	10.2069	10.0702	8.2577	10.1036	9.8469	9.2582	9.5000	10.1393	10.2805	10.1444	10.0071	9.8719	9.7713	9.2347	10.2244	10.1444	10.0412	9.3549	9.8114	10.2018	9.7418	9.9805	9.8958	9.6557	9.7102	9.9734	10.2960	10.3311	10.2227	9.8176	10.2009	11.1012	10.0643	10.0315
TMEM212	2.2323	2.1388	0.6682	1.3426	1.7231	2.3330	1.8439	1.8358	0.0000	0.0000	1.5011	1.3562	4.1680	0.0000	0.0000	4.9256	0.0000	5.2744	1.7216	0.0000	0.0000	0.0000	0.5623	6.1420	0.6284	8.7194	7.9823	2.0224	0.0000	1.9075	0.7258	3.7087	2.6674	0.0000	0.0000	0.4140	0.0000	0.5833	1.0505	5.7561	2.4723	1.7988	1.7162	0.0000	0.6997	0.0000	1.8326	1.2098	1.0407
SNORD115-13	0.0000	0.0000	0.0000	0.0000	0.0000	0.0000	0.0000	0.0000	0.0000	0.0000	0.0000	0.0000	0.0000	0.0000	0.0000	0.0000	0.0000	0.0000	0.0000	0.0000	0.0000	0.0000	0.0000	0.0000	0.0000	0.0000	0.0000	0.0000	0.0000	0.0000	0.0000	0.0000	0.0000	0.0000	0.0000	0.0000	0.0000	0.0000	0.0000	0.0000	0.0000	0.0000	0.0000	0.0000	0.0000	0.0000	0.0000	0.0000	0.0000
TCEB3B	0.4181	0.4628	0.0000	0.0000	0.0000	0.0000	0.6021	0.0000	0.0000	0.0000	0.6872	0.8319	0.4291	0.3455	0.0000	0.3717	0.0000	0.0000	0.0000	1.1511	0.0000	0.5927	0.5623	0.5157	0.6284	0.9063	0.5566	0.0000	0.0000	3.5377	0.0000	0.4499	0.0000	0.0000	0.0000	0.0000	0.0000	0.0000	0.0000	0.0000	0.0000	0.0000	0.0000	1.0869	0.0000	0.0000	1.5007	0.0000	0.0000
SIPA1	10.8263	10.8296	10.4655	10.3312	10.8454	10.1692	9.8622	10.1088	10.4937	9.4740	9.5549	10.5510	9.1207	10.0831	10.1251	11.1054	10.4883	9.3681	10.5494	9.5860	9.3462	9.9614	10.4329	10.3629	10.6361	9.9213	9.7783	10.2799	9.6810	9.6462	10.3778	10.1092	10.0290	10.4871	9.9002	10.7138	11.3409	9.9499	9.9841	10.9121	10.6479	9.5487	10.1626	10.4548	9.7460	11.5933	10.0815	10.0808	9.8038
CRTAM	6.6123	3.9063	6.1094	5.7131	6.0065	5.3354	4.4579	7.2250	4.0924	2.7022	4.7014	4.5135	4.7724	4.9687	4.3876	5.5946	5.3652	7.3021	5.3244	4.8000	6.1216	5.4150	5.5023	5.4726	6.2124	6.1124	5.6154	6.0294	7.3801	4.1621	6.0167	5.8870	5.5743	6.2717	5.7557	5.3058	6.4924	5.6533	3.9506	4.2767	5.3340	5.9578	3.6020	3.1489	4.5140	5.0986	4.6101	4.1039	6.2887
EDA	6.0421	4.1715	7.4973	7.8686	6.4385	7.7918	6.6797	6.7672	8.7091	9.1724	4.9495	7.1674	6.9977	6.0135	2.0358	6.2130	7.1947	6.5995	7.0104	6.5699	7.0667	6.8996	7.8796	6.8918	4.0494	7.2419	8.0734	7.5950	4.0193	3.4366	5.6067	6.6088	4.7951	2.7795	7.6474	5.7772	7.6727	4.7765	6.8732	5.2785	9.1272	7.1277	5.8256	4.4084	5.2174	3.4198	8.3647	8.5330	6.4457
OR6P1	0.0000	0.0000	0.0000	0.0000	0.0000	0.0000	0.0000	0.0000	0.0000	0.0000	0.0000	0.0000	0.0000	0.0000	0.0000	0.0000	0.0000	0.0000	0.0000	0.0000	0.0000	0.0000	0.0000	0.0000	0.0000	0.0000	0.0000	0.0000	0.0000	0.0000	0.0000	0.0000	0.0000	0.0000	0.0000	0.0000	0.0000	0.0000	0.0000	0.0000	0.0000	0.0000	0.0000	0.0000	0.0000	0.0000	0.0000	0.0000	0.0000
CCDC116	2.1252	2.4695	1.4685	2.2751	0.6557	2.0104	1.1984	1.8358	2.7739	1.1245	1.1508	0.0000	1.9151	2.6188	1.2196	0.9120	2.1855	1.4403	1.3403	1.7831	1.2634	1.3359	1.2809	2.7195	1.2417	2.8318	2.2529	0.6893	0.9222	3.7633	1.9790	1.0688	1.3387	1.3025	1.8177	1.4124	3.2759	1.3189	2.4019	3.3116	2.0742	1.4076	1.5850	1.9300	1.1689	1.9153	1.5007	1.4598	1.3706
CADPS2	9.9850	9.8900	10.7134	10.3217	9.6317	10.2829	10.2291	9.5442	9.6973	10.9886	10.9445	10.5938	11.2450	11.0800	9.6559	10.1001	9.6599	10.2551	10.2873	10.8036	10.2537	10.6324	10.8647	10.6670	9.8951	10.4255	10.2102	10.2432	9.7724	9.4767	10.5380	10.6282	7.4414	9.6692	10.9389	9.3110	9.5012	10.4818	10.3453	9.6568	11.3445	10.2884	9.5505	10.1208	10.2365	9.8475	11.2388	11.4687	9.1663
CCDC114	4.7847	7.2144	5.6237	3.9628	3.1787	7.0193	5.3350	4.5404	5.0495	5.5795	7.2394	5.1425	7.3189	5.2303	3.8808	6.8460	8.3657	6.7333	5.4810	5.8369	4.2100	2.8781	4.8640	8.1616	3.2831	10.8949	10.1529	4.6725	2.8610	3.3278	3.5592	5.0689	4.0924	5.0237	2.7850	5.4877	5.4378	5.3701	5.7698	8.8571	5.7967	5.5119	4.6438	4.1589	2.8564	2.8554	8.9893	3.2859	4.9104
CCDC115	9.7049	9.2354	10.3740	10.0636	9.6484	9.4915	10.5856	10.1172	10.4552	10.6291	9.8193	9.9111	9.6629	10.0668	10.1818	9.3624	9.8033	11.1227	9.9623	9.7226	10.2595	9.3418	9.9374	9.8000	9.9283	9.8710	9.9994	9.9860	9.9447	9.4057	10.0483	10.3299	9.8203	9.7648	9.3141	10.4408	10.0501	10.3437	10.7327	10.5350	9.6449	9.8429	9.6508	9.5513	9.7216	10.0459	9.9279	10.6469	9.7031
CCDC112	8.2809	7.6047	7.8465	7.0227	7.2886	7.5873	7.5038	7.5850	6.6266	7.8650	7.6695	7.9693	7.3189	7.4692	7.4111	8.1455	7.1474	7.8170	6.5962	7.9376	7.1112	7.9817	7.5201	7.6249	7.6417	7.7727	7.7242	7.0520	7.5343	6.5927	7.2940	7.5232	7.1389	8.0735	7.9223	7.2118	7.3420	7.4544	7.3701	7.3373	7.2873	6.8667	7.8428	8.0721	7.4474	8.0983	6.8795	7.6915	8.5313
CCDC113	7.6967	8.3632	7.3746	5.7341	6.6433	7.9356	8.5040	8.0182	6.0595	8.3607	7.5383	9.0558	8.6392	8.2790	7.5369	8.4446	8.3157	8.2208	8.4837	7.5221	6.4908	7.3360	8.5786	9.8677	8.9362	11.4882	10.9532	6.7575	5.3982	8.3031	8.2357	8.0862	7.5514	7.9028	7.3676	7.4470	6.1939	8.0284	6.2679	9.1833	8.7236	7.5208	7.5224	5.4127	8.5237	6.2184	8.6970	7.1624	7.8381
CCDC110	5.5254	2.0092	4.1766	3.5549	4.7796	5.7414	5.2393	5.6263	4.0924	6.9604	4.4427	5.4562	5.6495	4.3180	2.4408	4.0765	5.5033	4.3722	4.7158	4.1527	3.9732	4.3620	4.5486	3.5538	3.5416	4.8567	4.8703	2.8330	4.2404	4.1934	5.2206	4.3500	5.1769	6.0178	4.6674	4.0835	3.1927	5.8777	4.7101	1.0359	4.1800	2.9282	3.7318	4.6211	6.6653	3.5955	4.9715	5.6941	5.0320
CCDC111	7.3544	6.6585	6.8202	7.2520	7.2112	8.0590	7.8025	8.2486	6.2539	6.3522	6.1963	6.6998	7.4698	7.3867	7.4378	7.2746	6.6329	7.8730	7.6313	7.2556	7.5839	7.1264	6.9365	7.2739	6.9905	8.0380	7.6731	7.6855	8.0238	6.9073	7.1374	7.0502	8.4632	6.9236	6.5832	7.5843	7.0851	7.1162	7.3387	6.8195	7.4582	6.6125	6.7582	6.6419	7.1142	6.3437	7.7718	6.9677	7.5789
LEO1	8.6395	8.8376	8.6664	7.9014	8.8781	9.0403	9.0786	8.2988	7.9862	8.4066	9.0648	8.5342	9.1822	9.0750	9.0004	8.8056	8.2722	7.8708	8.8759	8.5049	8.3202	9.2025	8.4370	8.3233	8.5734	8.3612	8.4173	8.1372	8.9383	10.0369	8.0506	8.6300	8.3722	8.5563	8.5818	9.0691	8.3757	8.4524	8.7890	8.6041	8.8511	9.4968	9.2923	8.6217	8.9396	9.3785	8.6890	9.4448	9.2312
ATP1A4	1.4229	0.8126	2.8451	1.3426	1.9549	2.5965	0.8294	1.1921	1.9707	0.4786	0.0000	0.8319	3.5101	1.5333	0.0000	1.3043	0.0000	0.8929	1.3403	0.6874	0.7658	0.0000	0.5623	2.6222	0.8630	0.9063	0.0000	0.6893	5.5980	0.4783	0.4081	0.0000	1.3387	0.0000	0.0000	0.7353	3.2759	0.9975	0.0000	1.3649	1.9795	0.8690	1.7162	0.0000	1.1689	0.0000	2.6144	1.4598	1.3706
ATP1A3	8.7983	2.8179	4.6185	3.5549	6.5840	5.1427	2.6274	3.1917	3.2867	3.7645	3.1591	5.0090	3.5533	2.9572	4.8532	5.2153	7.2178	2.6186	2.2721	3.9681	3.6093	3.7219	6.1798	4.3461	5.0770	5.7866	3.9188	2.7033	4.0193	3.5377	4.1434	4.6098	4.6707	4.2729	4.2232	3.8035	5.3637	9.5126	1.8790	5.5772	5.6353	3.4486	4.0381	2.1285	5.7730	4.0823	6.5595	7.4420	6.3272
ATP1A2	4.5563	6.5259	3.7410	8.3242	5.7684	2.0104	6.0835	4.5404	4.5171	2.7869	4.7014	5.9505	6.3526	5.1773	3.3648	6.1001	5.6120	7.8549	2.8335	5.6390	8.2720	2.1053	5.8391	7.1228	2.4241	8.1642	9.8863	8.2890	3.3147	3.4880	6.5869	7.3102	4.5345	3.6704	4.2868	2.4116	7.8664	3.2434	6.6605	6.6850	3.9987	5.1245	5.8183	3.0544	5.9582	1.2546	3.8979	5.3044	2.7687
ATP1A1	13.2366	13.6553	13.4280	14.5728	13.9081	14.2531	14.6551	13.5044	14.9141	14.2835	13.8038	15.6815	14.1093	14.4564	13.7038	13.6865	14.1664	14.1995	14.0979	14.8833	14.2765	13.5552	14.8342	14.0019	12.7409	13.8013	14.2309	14.3516	12.1027	14.0025	14.5457	15.1822	13.1758	12.8859	14.9105	13.4972	13.8354	14.1090	14.8077	14.4267	14.5773	14.1649	15.9184	14.5618	13.8869	13.1977	13.8679	15.3122	13.7057
KGFLP2	5.9879	3.6887	4.7503	5.7253	5.9678	6.7270	6.8623	7.1960	6.6507	6.1050	3.9625	6.3210	6.0999	7.0530	5.6588	5.4248	5.6169	6.7197	4.7301	5.7307	6.5488	5.3134	4.8800	5.3279	6.5695	6.7731	6.4212	7.0471	6.8816	3.0233	5.2049	4.6421	4.3358	5.0607	4.9459	4.5530	6.5189	5.7303	5.6140	4.6431	4.7289	4.6590	5.6134	3.1661	5.9337	5.2122	5.8610	5.3332	6.0893
MGRN1	11.1960	11.5428	11.4995	11.1692	11.3276	11.4369	10.7828	10.0110	11.4645	10.5976	11.1440	11.4243	11.2253	11.1799	12.3151	11.2983	11.2566	9.4393	11.6299	11.4487	10.7883	12.2007	11.4762	13.5028	10.8817	11.0564	10.8916	10.9056	9.9183	11.5110	11.4395	10.9239	10.1640	11.3012	11.5856	10.5991	11.1593	11.3183	10.9864	11.2384	11.5331	11.3375	11.1015	11.2173	11.4121	11.0687	12.7470	12.6487	11.3503
TCP1	11.1522	11.5696	11.5522	10.9902	11.1882	11.1534	11.9206	12.1094	11.5877	10.8388	11.5067	11.2008	11.4809	11.3309	11.7529	11.0605	10.9826	11.3145	10.8571	11.2937	11.3361	10.9179	11.7261	10.6796	11.8284	11.1894	11.1586	11.0576	12.0347	12.1833	11.0959	11.0557	11.8435	11.2740	11.5123	12.5970	10.8654	11.0949	11.8177	11.7811	11.9977	11.4354	10.3638	11.0913	11.6250	11.4567	10.4759	10.8126	11.1835
CRTAP	11.5430	11.3625	11.6736	12.1107	12.1780	11.6079	12.2374	12.8844	12.0692	11.0929	11.0194	11.2606	11.7101	11.4265	10.8693	11.7170	12.0171	12.4350	11.9993	11.3350	12.7407	11.7720	12.2588	11.2566	11.2296	11.8205	12.3546	12.4411	11.5824	10.4492	12.2940	11.9863	12.6866	11.8454	11.3398	11.7413	12.0129	11.8732	11.7756	11.2645	10.9432	11.2749	11.4634	11.7143	11.8614	11.7805	10.6457	11.8222	11.2303
CBLC	6.8496	9.3922	7.8015	3.1178	7.2123	7.2182	7.3814	7.2126	7.5309	8.7477	7.8933	8.5373	7.5093	8.3856	8.4311	9.0290	8.0679	5.7583	7.1017	7.7862	5.2523	9.3764	8.5714	7.6834	9.4490	7.5281	5.3247	3.5126	9.1756	7.7913	7.3983	6.7430	11.2533	8.4022	7.3895	10.3928	8.4380	8.0930	9.1665	8.9596	7.1281	9.4188	9.1523	9.2954	8.2585	8.1236	7.9713	8.2802	7.4017
SPHK1	8.4628	6.9475	6.9959	8.0633	8.4935	8.7980	5.9714	8.6534	6.5714	6.6117	6.3576	7.7311	5.6848	6.6690	7.9309	9.2017	7.4621	6.8699	9.4700	8.2752	6.7047	9.1479	6.5809	7.6282	9.6189	6.8418	7.0836	6.8139	8.6634	7.3883	6.3246	6.0022	9.1519	10.8815	6.3120	9.3749	8.5047	7.2764	5.7556	6.6300	7.4616	6.5439	6.5996	7.2426	7.9685	9.6184	5.9326	5.5044	8.3248
DPT	9.6223	8.3895	9.2063	9.0895	9.0787	10.0166	8.5908	10.5552	9.0642	6.6795	9.5758	8.0308	7.5893	8.1626	4.3876	8.7086	8.4632	10.7453	9.7205	9.3358	12.2299	10.6886	8.9493	7.3564	8.6272	10.0660	10.4319	11.1347	10.1325	9.3223	10.4433	8.6393	7.3429	8.2917	7.8505	9.7186	10.2985	7.2618	7.8335	9.9612	6.5233	6.2674	7.5600	6.1322	10.4336	10.1188	7.1963	8.0230	6.8477
BPESC1	0.0000	0.0000	0.0000	0.0000	0.0000	0.0000	0.0000	0.0000	0.0000	0.0000	0.0000	0.0000	0.0000	0.0000	0.0000	0.0000	0.0000	0.0000	0.0000	0.0000	0.0000	0.0000	0.0000	0.0000	0.0000	0.0000	0.0000	0.0000	0.0000	0.0000	0.0000	0.0000	0.0000	0.0000	0.0000	0.0000	0.0000	0.0000	0.0000	0.0000	0.0000	0.0000	0.0000	0.0000	0.0000	0.0000	0.0000	0.0000	0.0000
CUEDC1	9.6419	8.5451	10.3172	8.7723	8.5126	10.2122	8.4430	8.3622	9.1594	9.2169	8.1064	9.6476	11.1717	9.4708	8.6851	9.6415	8.9543	8.3286	11.2211	9.5975	8.6444	8.3906	8.5965	9.0545	9.8373	9.3416	9.0619	8.9124	7.4107	9.2561	8.0542	8.6044	8.8944	9.2518	9.0557	8.2406	8.8916	9.2838	8.2639	10.1637	9.3915	8.6652	8.2979	8.6197	8.1800	9.0148	9.7089	9.7862	9.8574
CUEDC2	9.1614	9.5263	9.6947	9.4963	10.0209	9.1482	10.1668	9.5906	9.5673	9.5479	9.0941	9.0996	9.3059	9.5040	9.1463	9.3854	10.1399	9.9054	9.5932	9.8061	9.7153	9.5836	9.1920	9.3929	9.5177	9.2305	9.2160	9.2810	10.2378	10.0030	9.7489	10.0185	10.6785	10.0586	9.2517	10.1039	9.7759	9.6647	10.7061	9.5169	9.6191	8.7617	9.5879	9.7733	9.1090	9.7672	9.1862	9.1504	10.0445
CBLB	10.4596	9.3043	8.3612	7.9335	9.4772	9.8498	8.1787	9.5794	7.5309	9.0821	8.9179	9.4462	9.9570	9.1635	9.5353	8.5637	8.5970	7.4223	9.5540	8.6643	8.0838	8.8209	9.7544	9.4631	9.7632	9.5067	8.8588	8.4109	8.5374	8.7103	9.3621	8.7732	8.0899	8.8953	9.6190	8.3621	9.1940	9.1749	7.7245	8.9021	9.3694	9.9126	7.8870	8.7516	9.8953	9.1317	9.9848	9.6946	8.6404
CPEB4	9.9677	9.7582	9.9206	10.5331	10.1761	10.2682	9.7876	10.6001	10.4996	10.2109	9.2741	10.3884	11.0652	9.7766	9.7664	9.3331	10.2838	9.6198	9.8566	9.9595	10.4664	9.0281	10.1796	10.2205	9.5777	9.8683	10.4520	11.0409	10.2141	9.7870	11.0229	10.2773	9.5233	9.3953	10.5420	10.2457	9.9905	10.1897	8.7803	9.9558	10.6964	10.3362	9.5641	8.8568	9.7914	8.9455	9.0059	11.5861	10.4178
CPEB1	3.2336	2.1388	0.6682	4.2805	2.6272	2.9188	2.2096	4.9730	2.7739	0.4786	1.7827	3.2601	2.0419	2.9060	0.5290	6.1247	2.9080	4.1809	2.4844	2.7653	3.7661	1.3359	2.1165	3.9645	2.0009	5.5379	6.1528	4.3647	2.6713	2.1820	3.2479	4.6098	3.6404	0.7935	2.1266	1.8714	4.5397	1.8038	0.0000	2.7607	1.6511	2.1063	1.2801	0.0000	6.8717	2.3668	0.7924	3.0005	0.0000
ZNF45	8.2429	9.3460	7.6362	7.6378	7.7172	8.1736	7.2937	7.8860	6.7491	7.7298	7.6256	8.4848	8.0592	8.2447	7.8174	8.3135	7.1889	7.7781	7.1177	8.2234	7.9099	7.6397	8.0345	7.8645	7.7278	8.1105	8.0709	8.0432	7.5550	8.2066	8.1879	7.5289	7.5396	7.7391	7.5792	7.9266	8.3544	8.2641	7.2381	8.0707	7.8222	8.1139	7.9666	7.0685	7.8023	6.7604	7.8346	7.7395	7.8415
CPEB3	6.5307	6.7039	7.2489	7.4414	7.1552	7.1378	6.5895	6.2631	6.8438	7.6946	7.2452	7.0869	7.7742	7.0354	6.3817	7.0453	7.6547	7.1274	6.5260	7.3547	7.6878	6.1104	6.7390	7.1317	5.9383	7.4437	8.1058	7.9462	6.0711	7.0216	7.2667	7.1888	6.1097	5.7882	7.7525	5.8118	7.6219	7.4748	7.3748	7.4543	6.9830	7.4611	5.8183	6.5068	7.7531	6.7787	6.6144	7.3940	7.0853
CPEB2	8.8242	11.0339	9.3460	9.8291	8.3312	9.0417	9.4296	8.9705	8.5994	7.7028	9.2995	9.2327	9.8348	8.4007	7.9053	9.1172	10.0078	9.1285	8.4619	8.6588	9.0414	9.2610	7.8679	8.7707	8.1486	8.3764	9.4525	9.5055	9.6794	7.3690	8.8423	9.2436	9.0872	10.0939	8.7909	9.4539	9.0194	8.5572	9.5159	8.3115	7.9306	9.0698	9.9139	9.9721	9.3502	9.3014	8.6382	7.9380	9.4660
BEGAIN	4.7309	3.7118	2.6558	3.8132	4.4782	2.9188	3.5057	2.5137	4.6063	4.6663	2.2207	4.8620	2.8552	2.1758	4.2263	2.0817	4.4785	3.1230	3.3494	3.4285	3.8385	3.7494	3.5805	4.4348	4.2696	5.2033	5.0033	4.4069	4.0968	0.8369	3.3896	2.9234	3.3471	4.6966	2.1266	6.9578	4.0180	4.6099	3.8470	4.2370	2.9430	4.4370	4.0381	2.5991	3.8185	1.9153	4.6316	4.3089	3.6587
RBMXL3	0.0000	0.0000	0.0000	0.0000	0.0000	0.0000	0.0000	0.0000	0.0000	0.0000	0.0000	0.0000	0.0000	0.0000	0.0000	0.0000	0.6704	0.0000	0.0000	0.0000	0.0000	0.0000	0.0000	0.0000	0.0000	0.0000	0.0000	0.0000	0.0000	0.0000	0.0000	0.0000	0.0000	0.0000	0.0000	0.0000	0.0000	0.0000	0.0000	0.0000	0.0000	0.0000	0.0000	0.0000	0.0000	0.0000	0.0000	0.0000	0.6122
OSGEP	8.1401	9.1283	9.3821	8.1163	9.1388	8.1761	9.6820	9.9310	8.9020	9.5095	8.7785	8.7587	8.5108	9.3207	9.3733	8.3723	8.5613	9.5588	8.3680	8.6067	8.9545	8.7897	9.0681	9.0239	7.8421	8.9937	8.4738	8.1896	9.7486	8.3749	9.5386	9.0025	8.9994	8.9434	8.6499	9.0347	9.0478	7.8373	9.2489	8.6330	8.3493	8.8600	9.0818	9.2171	8.1644	9.1388	9.7170	8.0848	8.5000
ABAT	8.6062	6.1491	7.7332	7.6924	7.7714	8.7736	8.9524	7.3628	6.4451	5.7890	7.3352	9.0558	8.7066	9.0076	7.0407	7.4847	9.3478	8.0817	7.1257	7.4609	7.5651	6.2470	10.1295	8.9889	7.4613	8.2742	9.0795	8.4109	6.7118	11.1663	8.3104	8.3321	6.0105	6.6751	10.1579	5.8372	7.9824	7.7796	8.3681	9.0452	7.7105	8.5070	7.0737	6.0489	7.6403	6.7136	9.9143	10.5870	8.3351
LOC100129637	7.9077	7.4889	7.0183	6.9430	6.0421	6.4479	6.7825	6.4443	7.9440	8.6526	7.7338	7.6977	7.7891	7.7257	7.1894	7.4804	8.7284	5.6950	8.1721	8.0993	6.4335	9.0549	6.5337	9.1314	7.1400	8.3597	7.3760	6.6991	6.5340	9.1408	8.5801	7.4689	6.4113	8.1195	8.2255	6.9454	8.5284	8.4886	8.8428	7.3137	7.3465	7.4645	7.9602	8.4437	7.1441	8.5231	10.0977	7.2139	8.5517
ZNF780A	8.3598	8.4991	7.7958	6.9258	7.4010	7.9025	7.4873	7.8912	6.9668	8.2954	8.3198	8.0981	8.5882	8.1896	7.4771	8.1198	8.4535	8.2083	7.2615	8.1037	7.5757	7.8655	8.0054	7.8883	7.1674	8.2075	8.5355	7.7631	8.4915	8.1418	8.3456	8.3321	8.5237	8.0930	8.2117	7.7260	8.1407	8.7632	8.7732	8.2506	7.7701	8.3624	8.6709	7.8048	8.3797	7.5177	8.1210	8.0254	8.6075
ZNF780B	8.0947	8.6426	7.6720	7.2653	6.6266	7.7852	6.6614	8.1305	7.2965	7.7874	7.3298	8.3361	8.9228	8.0448	7.5506	6.7269	7.5077	7.4718	7.5888	8.2026	7.8008	7.2080	7.8620	8.1638	7.1972	8.4540	8.3831	7.6922	7.7773	8.3766	8.0309	7.1146	8.4562	7.3362	7.5076	6.8371	8.4715	8.8669	6.4110	7.5863	7.8341	8.0388	7.8193	6.6266	7.9444	7.2875	8.6047	7.8613	8.7113
TLN2	7.2089	9.0253	7.4323	7.5459	7.6361	9.1533	6.5301	6.8658	7.4368	5.6603	7.8367	8.5761	7.7349	8.6150	6.8600	8.1167	6.9196	6.5738	8.8208	7.8158	8.6190	8.8757	8.1480	8.7636	7.7129	9.2982	8.5152	8.4315	6.6994	8.6180	8.5977	7.6149	8.4245	6.6116	8.4969	6.9067	8.0161	6.1140	5.2050	7.9836	7.8407	9.2253	7.3283	7.6916	7.7150	7.3624	8.8349	9.2981	7.1241
FRG1	8.9403	7.9341	8.8303	9.0895	8.8692	9.1091	9.5957	9.6348	8.7489	7.9706	8.5008	8.4466	8.4578	8.7271	8.8255	8.7317	8.1633	10.1338	8.9381	9.0670	9.4710	8.9324	9.0885	8.8681	8.7810	9.0183	8.9537	8.8525	9.9089	8.9238	9.2457	8.9755	9.5978	9.0510	8.8709	9.6203	8.9780	8.9992	9.4289	8.3882	9.0242	8.7535	9.3666	8.5863	8.8720	8.9002	8.5564	8.4774	9.2299
FRG2	0.0000	0.0000	0.0000	0.0000	0.6557	0.0000	0.0000	0.0000	0.0000	0.0000	0.0000	0.0000	0.4291	0.0000	0.0000	0.0000	0.0000	0.0000	0.0000	0.6874	0.0000	0.0000	9.3061	0.0000	0.0000	0.0000	0.0000	0.0000	0.9222	0.8369	0.0000	0.0000	0.0000	4.9227	0.0000	0.7353	0.0000	2.3179	0.0000	0.0000	0.0000	1.7988	0.0000	0.0000	0.0000	0.0000	0.0000	0.0000	2.6522
RHEBL1	4.9029	4.9835	5.2298	3.4574	4.6200	5.3354	3.8286	5.3815	1.9707	5.3895	3.8504	4.6089	4.3748	5.1446	4.7382	5.0714	4.7242	5.1051	4.6732	6.3228	3.5241	4.2509	4.8160	5.3411	6.1583	5.9788	5.5150	2.4027	7.2588	5.5782	4.6169	3.5374	6.1874	5.3170	4.1566	5.3535	4.8423	6.2238	3.0872	5.0688	5.3718	4.4911	3.3825	3.6786	4.5907	5.5887	5.7370	2.5397	4.9356
ZNF41	8.2155	7.5878	7.7977	8.1243	7.9863	8.1711	7.4621	8.1867	7.5868	7.7874	7.9371	9.6193	8.5447	7.5733	8.0498	8.0559	7.6923	7.4005	7.4815	7.8752	8.0229	7.8208	8.7043	7.6652	7.9590	7.9205	8.1638	8.2314	7.9228	8.1970	7.7578	8.0920	7.1152	7.6784	8.3068	7.5631	8.2295	8.0824	6.1531	7.9067	8.4891	8.0479	7.3713	7.1564	8.0157	7.2682	8.7393	7.9533	7.8547
IFT80	9.3019	9.0855	8.2637	9.3340	8.3243	9.5949	9.9387	9.9240	10.5482	9.3775	9.2590	9.3103	9.8841	9.1999	9.9448	8.7957	10.6714	9.9318	9.9973	9.3349	9.3869	8.9262	8.0899	10.1776	9.3698	10.9003	9.9884	9.3043	8.8593	9.6642	9.0745	10.0243	8.1419	8.1370	8.9728	7.8192	9.4131	9.1964	10.1288	8.4309	8.6320	9.0374	8.4981	9.1743	9.6707	8.8434	9.8221	8.9124	9.4974
FBRS	10.7490	11.1489	10.7521	10.8056	10.6903	10.9222	10.2934	9.7803	10.6128	10.1195	11.2773	10.8820	10.5344	10.8183	10.6956	10.3963	11.0439	9.2593	10.8005	10.8528	10.0657	10.7163	10.1520	11.0119	10.8954	10.8313	10.5786	10.5400	9.2623	10.9210	10.8397	10.4901	9.7413	10.8006	10.4125	10.1666	10.7297	10.3365	10.9502	10.2816	11.2423	10.6566	10.8574	10.9596	10.1416	10.8646	11.6214	10.8154	10.4184
ZNF414	7.1520	6.6009	6.7220	7.3628	7.0338	6.9265	6.6164	7.0727	7.6511	7.9128	6.9286	6.7426	6.7921	6.7427	8.3014	7.6159	7.0669	6.2229	7.5000	7.0065	7.0515	7.3473	5.8510	7.9065	7.0113	7.2829	7.3895	7.1976	6.1640	6.4114	6.7795	6.5310	7.0501	7.5713	6.4819	6.7238	8.1070	7.2618	8.3060	7.9625	7.5529	6.6932	7.1307	7.4440	6.7430	8.3365	8.5508	6.5581	7.1987
IFT88	7.1314	8.5982	6.9726	7.9199	7.2510	7.4060	8.6755	8.4120	6.3707	8.6092	7.7737	7.1277	8.3409	7.4823	7.2186	7.6834	7.6247	8.5979	6.9932	7.6700	8.2051	7.4743	7.5967	7.9820	7.1972	9.5067	9.1167	8.2106	8.3403	7.3448	7.9184	8.2599	7.7126	7.6365	7.4039	8.1234	7.6456	6.6815	8.5646	7.9224	7.4036	7.6511	8.5540	8.1683	7.6083	8.2173	7.1635	7.7572	7.8214
IL10RA	10.8901	8.6136	9.9672	9.8934	10.3579	10.1812	9.0759	9.7712	8.7683	8.3223	9.5289	8.9161	9.4226	9.6147	9.2756	10.1625	10.0267	10.1250	8.8570	9.5641	9.8462	9.1245	10.2963	10.6968	10.3470	10.1867	10.1807	10.3979	10.8181	9.2090	10.1431	9.5876	11.3135	9.3652	10.4302	9.8997	10.4942	9.3259	7.7570	8.7254	10.5929	10.2379	8.4003	6.8469	9.9500	9.8135	10.0869	9.4664	10.3840
POU5F1B	1.0063	1.5316	3.1947	4.0696	0.0000	3.0121	2.3678	2.1460	4.9844	6.3529	2.2207	5.6023	3.8591	3.5965	2.6588	2.1786	4.1821	2.1465	4.8749	0.4209	3.2787	3.7765	2.4032	5.5802	1.6939	4.2749	3.5619	4.0345	1.8817	2.0917	3.9124	3.6179	0.8194	3.2632	4.0869	4.3652	3.9688	4.2432	3.6762	5.0229	4.4511	4.1317	2.3911	2.9533	0.6997	0.7596	3.8837	4.9224	1.8652
SP1	11.5310	11.0453	10.8435	11.2901	10.8391	11.1705	10.8694	11.0094	11.0243	10.5450	11.2766	10.9050	11.3571	11.0566	10.9744	11.2847	10.5299	10.8865	11.0419	11.7561	11.0191	11.4879	11.1819	11.1580	11.3662	11.2075	11.5683	11.2924	10.9102	11.1265	11.1324	11.3075	10.0002	11.1262	11.3886	11.2967	11.1985	11.3093	10.6447	10.6115	11.5429	11.7864	10.8377	11.1755	11.2915	11.0701	10.9660	11.0569	11.1396
SLC27A4	9.6897	10.2784	10.6322	9.1197	10.2812	9.3702	10.0849	9.4404	10.0785	10.8432	9.4032	9.9181	9.0299	8.9479	9.1664	10.0850	9.5216	8.9871	9.6833	10.1831	8.9381	10.1991	9.1539	8.8195	9.1654	8.7636	8.7272	8.9415	9.4082	9.3098	8.9915	9.7317	10.2085	10.3856	8.9975	10.6022	8.9466	10.0222	9.7672	10.2973	9.0485	10.7661	10.6111	10.7463	8.8271	9.4402	8.7479	9.5404	9.3539
SP2	9.1079	9.1057	9.4960	9.7592	8.9835	9.1078	8.5644	8.3901	9.1520	8.9790	9.5145	8.8197	9.0019	8.9095	9.0239	9.6605	8.8323	8.1788	9.3808	9.7556	9.5228	9.1357	9.3007	9.4130	9.1939	9.4118	9.5262	9.5140	8.0646	9.5774	9.3728	9.4350	8.4277	8.7700	9.3236	9.1548	9.8414	9.2965	8.5909	9.5895	9.7392	9.2742	9.5427	8.9268	9.0440	8.9677	9.4862	9.2219	9.2004
OLA1	10.9879	10.7861	11.0668	9.4839	10.6485	10.2717	10.8326	11.7852	10.1470	11.0589	10.4241	10.5989	10.0570	10.3955	10.5391	10.5399	10.2540	10.8073	9.9445	10.3217	9.9612	10.5769	10.8677	10.0844	11.1581	9.7864	9.5262	9.4230	10.8926	11.1094	10.3291	10.4813	12.0048	10.9945	10.4072	11.4365	9.5237	10.6307	10.2246	10.6317	10.7019	9.6678	10.6768	10.1667	10.7425	10.8505	9.1457	10.0993	10.9324
PNOC	5.7402	3.9773	3.5727	2.9841	4.2789	4.9675	5.1474	4.4863	3.9633	2.1830	6.0900	3.6668	2.5485	4.6949	4.5049	3.8600	2.6606	4.5410	1.3403	5.2336	2.1704	4.0880	3.6369	5.5672	3.5074	6.1124	3.8732	2.8330	8.0932	5.4927	5.4429	5.3663	3.9569	4.6966	5.4007	6.5298	6.2871	2.5808	4.4870	3.9242	3.3738	2.5750	4.9542	3.6138	5.4618	5.2897	4.3241	4.6480	4.6918
CNTF	1.9778	4.4257	3.0642	2.9357	3.7096	3.8201	1.7358	2.2793	2.4275	2.3268	2.8479	3.0506	3.0668	3.2224	2.3180	3.3898	4.5292	2.8070	3.7286	3.0774	3.4335	2.8781	2.1165	4.0418	3.1563	6.0941	4.4030	3.5880	2.8610	3.7110	3.2885	1.7872	2.4804	1.6780	2.5971	2.9963	3.4292	4.0738	1.0505	3.2332	3.1795	4.3225	2.7068	2.4586	2.8564	1.9153	3.5651	3.6800	2.6952
MCM10	7.6564	8.2867	5.5621	2.4876	6.8005	7.3844	4.8435	5.8137	4.6063	8.6033	7.7897	5.6023	5.2636	7.7668	9.2920	7.8452	6.6406	3.7922	5.5997	7.7540	3.4335	7.0729	8.2464	5.5139	8.2110	4.5144	2.2529	3.2593	7.3645	8.1814	5.8221	5.7367	8.8256	7.4555	6.9233	7.7902	4.9975	7.8405	3.6762	7.1039	7.3922	6.2518	3.5677	5.7201	5.9726	8.5247	4.5883	3.4682	8.0828
PDIA5	10.7020	8.6856	8.2595	9.3663	9.9404	9.0208	9.8777	9.8523	9.3196	10.7894	10.6859	9.2495	9.5726	10.3620	10.5369	8.8216	8.6763	9.0927	10.0844	8.4568	9.0624	9.9977	10.6258	10.5638	10.5745	8.7809	8.7714	9.5031	9.1372	9.7800	8.5355	9.3067	9.4729	9.2431	10.0079	9.8574	9.4794	8.9679	8.6323	8.1740	10.1190	9.2819	9.0291	10.1084	9.4489	8.6395	9.3505	8.8154	9.3102
SP4	8.2056	8.9467	8.4020	8.1163	7.8052	8.5275	7.6337	7.9272	7.3491	6.5093	8.1535	8.9821	8.5149	8.9746	7.5675	8.0983	7.7608	7.8388	7.8601	8.1815	8.2222	6.9509	8.7010	8.3950	7.4702	8.2742	8.2993	8.0990	8.0837	8.5470	8.9915	7.9815	7.6146	8.5647	8.7033	6.7507	7.9384	8.3916	6.1639	8.1687	8.5847	7.6451	7.3155	6.4615	8.7869	6.5092	7.9286	8.1418	7.9717
TMEM38B	7.8069	5.8978	8.1350	7.3356	7.5052	8.0554	7.1192	9.0308	7.3747	9.1977	6.8081	6.5398	6.7876	7.7899	7.7596	6.8423	7.2796	7.8602	5.3517	6.7111	7.5436	6.2421	7.2623	6.8970	7.7627	6.5893	6.6822	7.4509	9.8653	8.0204	6.4641	6.1914	9.6357	6.2853	8.0097	7.6421	6.8859	8.1035	5.3822	7.0129	7.3944	6.7933	6.3347	5.6082	7.7447	6.0169	5.7270	7.5638	7.6151
THUMPD3	9.6395	10.0097	9.5805	9.2905	9.7141	9.6229	10.1202	10.4443	8.9368	9.3740	10.6197	9.5016	9.8304	10.0213	9.2444	9.8016	9.9215	9.4952	9.7361	10.2953	9.4466	9.6035	10.1417	8.6585	8.9184	9.6858	9.2927	8.9996	9.8444	9.3745	9.4531	9.6520	9.9991	9.8849	9.5249	10.1259	9.0669	10.2641	8.9893	9.1315	9.3001	9.5739	9.2543	9.5728	10.0306	9.2774	9.2448	9.4312	9.7789
IGFBPL1	4.7125	7.3643	6.1637	2.8368	3.7096	5.8590	4.6635	4.2140	3.9633	5.1387	5.6385	5.1103	5.2374	3.0544	3.1656	5.2713	6.6234	3.8788	2.0229	4.9500	1.6326	3.2688	6.5755	4.1850	2.4241	4.6712	2.9243	2.7033	0.9222	7.4970	5.1157	4.2425	4.6267	4.9227	5.0438	0.7353	3.5002	5.6675	1.3823	5.3912	4.7526	4.1981	1.8365	2.7271	7.1756	0.0000	2.4307	2.7420	0.0000
SP5	7.4692	7.9296	7.3409	3.8900	6.8802	4.0573	6.3263	3.6995	3.4879	8.1086	4.3594	4.9374	5.4694	4.7394	6.0755	8.3863	4.1821	5.3369	6.0130	6.3062	3.9732	5.6522	1.9486	4.6227	4.7216	4.6712	3.6205	3.2593	7.5550	6.0064	4.0325	5.9481	7.6146	5.5606	6.7536	6.6541	6.0116	6.2430	6.1202	6.8185	4.2425	5.1245	3.9341	5.6247	5.9141	8.4834	5.9569	1.2098	3.9329
ATG4C	8.1824	7.6597	7.6804	7.3762	8.0752	7.7819	7.9133	8.7166	6.8978	7.2374	7.9761	7.3850	7.4872	7.9310	7.3614	7.6437	7.5538	8.2577	7.3790	8.0482	8.1206	7.7646	7.3826	7.6405	7.0944	7.6649	7.7015	7.8306	8.9118	8.0335	8.0091	7.6068	8.0818	8.0256	7.5009	8.0583	7.5979	7.5303	6.8533	7.1203	8.0031	7.0215	7.1425	7.0984	7.6978	7.0889	6.8660	7.0382	7.5352
ATG4B	9.8798	8.7668	9.3217	9.4762	8.6737	9.3592	9.5625	9.2648	10.0430	10.9085	9.7536	9.4201	9.3737	9.8260	9.9141	9.6076	10.2043	9.2017	9.8398	10.2559	9.2282	9.6832	9.1491	10.5696	9.9606	9.8977	9.4221	9.3917	9.3948	10.5146	9.6224	9.5514	9.6105	9.6666	9.4574	9.4256	10.2936	10.0090	10.8904	10.0475	9.7219	9.7449	9.7881	10.0072	8.9687	10.3199	10.8580	9.8201	10.1129
ATG4A	8.2964	7.4910	8.4380	8.6808	9.2521	8.6394	8.8749	9.6464	7.9354	8.2383	8.6551	8.4337	8.2086	8.2588	9.1189	8.4446	8.5545	9.0607	8.6107	8.4303	8.7134	8.1538	8.2073	9.2050	7.9965	8.9305	8.3892	8.4744	9.6100	9.0808	8.8988	8.3788	9.3750	9.6324	7.7412	8.7783	8.5509	8.5572	8.3982	7.7676	8.8250	8.0021	7.7898	7.9980	8.5647	7.8990	8.3009	7.8559	8.4616
THUMPD2	7.5594	7.3873	8.0780	6.6339	7.3305	7.7348	7.9990	8.7672	7.4246	8.8471	6.8159	7.0951	7.5338	7.4910	8.0304	7.4776	7.5897	7.1623	7.7769	8.5325	7.1257	7.9976	6.4156	7.7309	7.2806	8.1059	7.2801	6.7898	7.9491	7.4029	7.3119	7.1410	8.4083	9.0167	7.4807	7.5783	7.7255	8.5762	8.2739	8.0565	7.6464	7.0667	8.2540	8.0448	8.1326	7.4902	7.7014	7.4955	8.4243
LOC441208	6.6563	6.0701	4.1766	5.4598	6.5578	6.3355	4.5722	5.8246	5.8195	4.2553	4.6321	6.3320	6.4007	5.2406	5.6987	7.3689	4.7562	4.2475	7.4691	4.8619	5.5825	5.1206	5.4403	5.6059	5.8248	5.4250	5.9590	6.1832	4.2404	6.2716	7.0382	5.4411	5.8284	6.0817	5.8639	6.0182	5.2028	5.8899	3.0872	4.9994	5.9102	6.2041	4.9674	4.8064	5.9869	6.1355	5.9905	6.0395	5.4878
ATG4D	8.0666	8.1948	8.4486	8.0885	8.0563	7.8652	7.7844	7.9796	8.5991	9.5615	8.8024	8.3421	8.9056	8.0373	8.9708	8.5582	8.2242	7.8532	8.4069	8.3356	7.7295	8.6746	7.4547	8.1538	8.4882	8.3372	7.9803	7.8330	8.0330	8.3603	8.3733	8.1481	8.6133	8.7596	7.8991	9.5678	8.6181	8.6963	8.6149	8.7624	8.3838	7.9208	9.0217	9.0411	7.9076	8.2928	8.8135	8.3403	8.6607
PHOX2A	0.0000	2.5648	0.0000	0.0000	0.0000	0.0000	0.0000	0.0000	0.0000	1.5691	0.0000	0.0000	0.0000	0.6241	0.0000	0.0000	0.0000	0.0000	0.0000	0.0000	0.0000	0.0000	0.0000	0.0000	0.0000	0.0000	0.0000	0.0000	0.0000	5.0200	0.0000	0.0000	0.8194	0.0000	0.0000	0.0000	0.0000	0.5833	0.6188	0.0000	0.0000	0.0000	0.0000	0.0000	0.0000	0.0000	0.7924	0.9072	0.0000
PHOX2B	0.0000	0.4628	1.1231	0.0000	0.0000	0.5896	0.6021	0.0000	0.0000	0.0000	3.1591	0.0000	0.0000	0.0000	0.0000	0.0000	0.0000	0.0000	0.0000	0.0000	0.0000	0.0000	0.0000	0.0000	0.0000	0.0000	0.0000	0.0000	1.4803	0.0000	0.0000	4.2701	0.0000	0.0000	0.0000	0.4140	0.0000	0.0000	3.4116	0.0000	0.0000	0.0000	6.9724	4.7472	0.0000	0.7596	0.0000	0.0000	0.0000
SNORD114-31	0.0000	0.0000	0.0000	0.0000	0.0000	0.0000	0.0000	0.0000	0.0000	0.0000	0.0000	0.0000	0.0000	0.0000	0.0000	0.0000	0.0000	0.0000	0.0000	0.0000	0.0000	0.0000	0.0000	0.0000	0.0000	0.0000	0.0000	0.0000	0.0000	0.0000	0.0000	0.0000	0.0000	0.0000	0.0000	0.0000	0.0000	0.0000	0.0000	0.0000	0.0000	0.0000	0.0000	0.0000	0.0000	0.0000	0.0000	0.0000	0.0000
SNORD114-30	0.0000	0.0000	0.0000	0.0000	0.0000	0.0000	0.0000	0.0000	0.0000	0.0000	0.0000	0.0000	0.0000	0.0000	0.0000	0.0000	0.0000	0.0000	0.0000	0.0000	0.0000	0.0000	0.0000	0.0000	0.0000	0.0000	0.0000	0.0000	0.0000	0.0000	0.0000	0.0000	0.0000	0.0000	0.0000	0.0000	0.0000	0.0000	0.0000	0.0000	0.0000	0.0000	0.0000	0.0000	0.0000	0.0000	0.0000	0.0000	0.0000
LRGUK	2.1252	4.4712	2.3572	0.0000	2.1545	3.7132	1.9443	3.1225	0.0000	0.8375	3.7229	2.0427	4.6583	2.9572	0.9153	3.9172	4.5163	3.2584	2.2721	2.3125	2.5612	2.1053	2.4032	5.2626	1.3993	7.6711	6.3066	1.1539	0.9222	2.3018	0.4081	1.5005	0.0000	0.7935	1.8177	3.3654	2.4177	1.5816	0.6188	4.7121	4.0694	1.4076	2.3219	1.6998	2.2465	0.7596	4.7343	1.2098	3.9329
MPHOSPH8	9.7680	9.3291	9.0571	9.8805	9.0095	9.6109	9.3511	8.7897	9.0324	9.0588	9.6620	9.2177	10.4829	9.3195	9.3431	9.7160	9.3661	8.8166	9.3775	9.4403	9.7800	9.1448	9.2665	9.4382	9.4148	9.6611	10.4026	10.0910	9.0882	9.1322	10.2581	9.6863	8.2397	9.1399	9.7517	9.6753	9.9187	9.4646	8.5605	9.1248	9.2452	9.9237	10.0739	8.8690	9.9271	9.3389	8.8737	10.5042	9.5314
UPK2	1.2296	6.1568	0.3725	1.7243	2.1545	1.0069	1.3526	0.0000	1.2986	1.1245	1.1508	3.4777	0.0000	5.8335	0.5290	3.4194	2.7896	2.6186	2.2721	0.9378	1.2634	0.5927	6.4940	0.5157	3.5750	0.0000	2.1029	1.5047	0.9222	1.1238	1.7173	2.1020	2.8314	0.7935	0.0000	4.3883	2.8015	0.5833	3.9998	5.2979	1.9795	0.8690	1.4406	3.1489	2.2465	1.6225	2.8523	0.5238	2.0606
CFH	11.4815	10.2748	8.7198	9.9165	11.3279	11.8895	11.0322	11.8742	9.2347	7.7510	12.3493	12.6623	10.4483	10.6150	11.4142	9.9637	12.0704	12.0673	11.2099	10.6713	11.9147	11.4231	9.9686	11.9869	11.5278	11.6029	11.9079	11.0692	14.0607	8.8520	11.0917	10.4518	8.8639	9.1211	10.0497	10.4813	10.5454	10.9967	11.2560	9.6558	12.9526	10.8881	9.8016	10.9918	11.7866	11.9223	8.9169	10.6536	10.8397
CFI	10.6841	11.6712	8.8331	10.1174	10.1316	10.2788	11.4379	11.4466	12.6358	9.2877	8.9323	11.2365	10.3636	10.2190	9.6351	11.8865	10.6877	10.6438	9.6575	8.6479	11.1666	10.3720	9.2496	11.8250	8.9922	10.4617	10.1642	10.5705	11.3474	10.4609	10.9115	11.0784	10.0269	8.8294	8.9244	9.8128	10.2245	10.2441	10.7010	9.3081	11.1467	10.1388	10.6224	11.4687	9.9573	11.3310	8.7674	9.1200	10.5319
PNP	9.9701	8.9289	8.5880	10.1124	11.3005	10.0222	11.0370	11.4834	10.3002	10.7228	10.4034	9.5489	9.3586	10.1045	10.6625	10.8383	10.1422	9.5976	10.2908	9.9537	10.8634	10.2664	10.4512	10.0642	11.6873	9.4192	9.1825	9.7344	11.8305	10.1450	10.3313	9.3743	11.4745	10.7468	10.2674	11.4082	9.5033	9.6919	9.7583	9.2458	9.5508	10.8486	10.7631	9.7462	10.4303	10.0842	10.3104	9.6131	10.6348
ANKFY1	10.7697	10.6439	10.5953	10.9158	10.1847	10.4670	10.6437	10.3366	10.5383	10.2691	10.4190	10.8844	10.2792	10.4156	10.4866	10.6713	10.4625	10.5628	10.1913	10.3054	10.8482	10.7471	10.6905	11.0493	10.4007	10.9527	11.3176	11.2451	9.4568	10.1904	10.3831	10.8685	9.1390	9.9801	10.6570	10.7540	10.6564	10.3152	10.4688	10.9145	10.9543	10.6837	10.7836	10.2463	10.4645	10.3073	10.6959	11.1121	10.6281
C1orf14	0.0000	2.2576	0.0000	0.0000	0.0000	0.0000	0.0000	0.0000	0.0000	1.5691	0.0000	0.0000	0.0000	1.7806	0.0000	0.0000	0.0000	0.0000	0.0000	0.0000	0.0000	0.3267	0.0000	0.0000	0.3481	0.9063	0.0000	0.0000	0.0000	0.0000	0.0000	0.0000	0.0000	0.0000	0.0000	0.0000	0.0000	0.0000	0.0000	0.0000	0.0000	0.0000	0.0000	0.0000	0.0000	0.0000	0.0000	0.0000	0.0000
CFB	14.8381	9.7157	12.4945	9.4119	10.2635	10.4367	13.4150	12.2706	10.9436	9.6557	12.9936	13.5345	10.5634	12.1942	14.1654	9.8315	13.0843	11.0511	13.3203	9.8670	8.9467	12.6605	11.0142	13.4757	13.5761	11.5860	10.2620	9.2334	12.7016	10.5697	10.5700	11.1916	12.7627	12.4208	12.6071	12.3655	10.9921	12.7485	9.6396	10.1307	13.0035	12.2488	9.1191	13.2870	12.6330	13.6045	12.9782	10.4689	12.7907
OR5P3	0.0000	0.0000	0.0000	0.8221	0.0000	0.0000	0.0000	0.5143	0.0000	0.0000	0.0000	0.0000	0.0000	0.6241	0.0000	0.3717	0.0000	0.0000	0.0000	0.0000	0.0000	0.0000	0.0000	0.0000	0.0000	0.0000	0.5566	0.0000	0.0000	0.0000	0.0000	0.0000	0.0000	0.0000	0.0000	0.0000	0.0000	0.0000	0.0000	0.0000	0.0000	0.0000	0.0000	0.0000	0.0000	0.0000	1.3009	0.0000	0.0000
OR5P2	0.0000	0.0000	0.0000	0.0000	0.6557	0.0000	0.0000	0.0000	0.0000	0.0000	0.0000	0.0000	0.7595	0.0000	0.0000	0.0000	0.0000	0.0000	0.0000	0.0000	0.7658	0.0000	0.5623	0.0000	0.0000	0.0000	0.0000	0.0000	0.0000	0.0000	0.0000	0.0000	0.0000	0.0000	0.0000	0.0000	0.0000	0.0000	0.0000	0.0000	0.0000	0.0000	0.0000	0.0000	0.0000	0.0000	0.0000	0.0000	0.0000
MLLT4	11.4900	11.2974	11.9956	11.9475	10.8038	11.4460	10.9053	10.3603	11.8030	11.4326	10.9724	11.3225	12.4242	11.4964	12.5582	11.2291	11.0951	10.8982	11.0042	11.4852	11.3250	10.2454	11.8349	11.6629	11.7505	11.9485	12.2546	12.0416	9.3579	11.0456	11.3975	10.9976	10.2785	10.7742	12.2381	10.5256	11.5198	11.3792	10.7290	12.4456	11.8820	11.7736	10.7744	9.5674	12.0131	10.1744	11.4015	11.3208	11.0099
SNORD115-6	0.0000	0.0000	0.0000	0.0000	0.0000	0.0000	0.0000	0.0000	0.0000	0.0000	0.0000	0.0000	0.0000	0.0000	0.0000	0.0000	0.0000	0.0000	0.0000	0.0000	0.0000	0.0000	0.0000	0.0000	0.0000	0.0000	0.0000	0.0000	0.0000	0.0000	0.0000	0.0000	0.0000	0.0000	0.0000	0.0000	0.0000	0.0000	0.0000	0.0000	0.0000	0.0000	0.0000	0.0000	0.0000	0.0000	0.0000	0.0000	0.0000
CREBBP	11.7600	12.0501	11.3592	11.2179	11.1625	11.7118	10.4445	9.4475	10.9496	10.3352	11.6475	11.6343	11.3240	11.3774	11.6545	11.2289	10.9102	9.9869	10.9633	11.4076	10.9020	11.3450	12.1622	11.7332	11.5136	11.4674	11.6139	11.5695	9.2770	11.3086	11.6621	11.2810	9.5127	11.3327	12.0221	10.0583	11.3306	10.9715	10.0886	10.8702	11.6723	11.6372	11.1538	10.8297	11.5316	10.1197	11.7650	12.3803	11.0911
PNN	10.8218	10.6985	10.6376	10.1044	9.8516	10.6804	10.1570	9.8321	10.6128	11.7930	11.0885	10.6262	10.5205	11.0518	10.7882	10.7807	11.4262	9.3681	10.7533	13.7150	10.1579	11.1117	10.5365	11.1653	11.0906	11.2681	10.6715	10.2656	9.3119	11.6926	11.2535	10.0557	9.6495	10.4414	11.2951	10.5914	11.3442	11.5190	10.4639	10.5334	10.7747	10.7654	10.9048	10.4617	10.4395	11.0636	11.8304	9.7514	11.4433
PHYHIPL	0.6737	4.0065	1.4406	2.5794	4.5212	4.3281	2.8649	3.8177	0.0000	6.9556	3.1679	4.4162	2.5468	2.8279	2.5712	0.6098	6.3925	5.6151	4.0798	3.0909	4.0356	4.1296	1.6918	4.2267	0.7245	3.6393	4.4874	2.1692	4.2701	6.5760	0.0000	2.6423	2.1804	0.0000	2.3716	2.4062	3.7517	0.0000	2.8269	0.0000	2.4716	1.6086	1.9917	3.4439	3.0175	1.2671	2.4855	2.5751	1.9266
ATP6V0E1	11.5185	10.5787	12.9526	12.0017	12.1611	11.6565	12.7915	13.3551	12.9644	11.5243	11.2766	11.4458	11.8284	11.5256	11.8317	11.1999	11.8762	13.1215	11.8189	12.1255	12.2404	11.7564	11.3706	12.0168	11.6623	11.3779	11.4218	11.4992	13.0329	11.3647	12.7922	12.2497	12.4482	12.2564	11.0485	12.3129	11.8237	11.6456	12.5409	10.8637	12.1954	11.4891	12.7073	11.8264	11.5292	11.7614	10.7658	11.9938	12.1669
ATP6V0E2	10.0069	9.5322	9.9824	9.2922	9.3042	9.8582	9.6645	8.9331	10.0589	11.1815	10.1167	9.4968	9.7675	9.4484	9.3972	9.7439	9.9364	9.3904	9.7630	9.0396	9.0699	8.0076	9.1908	10.3121	8.1077	9.3002	9.5390	8.5086	8.9171	6.9681	8.5494	8.7720	11.1719	9.0429	8.4139	9.2036	9.3782	9.9063	10.0424	9.9093	9.2029	9.2990	9.4967	8.8070	9.2264	8.1932	10.6367	10.1010	9.3005
RNF128	10.2069	8.2333	10.1898	10.5428	6.6680	8.2280	7.0448	10.0122	10.6914	6.5763	5.5092	8.7561	9.5468	8.3751	4.5869	7.1204	11.5534	10.4400	5.8502	8.4045	9.8841	8.6850	7.1409	10.5918	4.3682	7.0071	9.7199	9.9499	10.0138	5.8082	10.4530	9.5093	9.2894	9.3748	6.8196	8.2781	8.6439	10.2346	8.2101	9.4866	7.1114	11.0012	6.4895	4.0159	9.7131	8.7056	6.2061	7.4237	9.0168
CFP	6.0856	6.6009	5.4105	7.6322	6.5311	5.4729	6.1376	6.4084	6.4207	4.7104	5.7075	5.0090	5.4806	5.1335	6.4994	5.7365	5.9660	8.6816	5.7094	4.8918	7.4134	5.0112	5.3756	7.3412	7.0265	7.5213	8.0734	8.2077	7.4702	6.6727	5.0025	6.1173	6.6164	5.8628	6.0218	6.0330	7.9511	4.3528	6.3927	5.4091	5.5879	6.4421	6.2933	3.1489	5.4618	5.6093	5.0533	5.6818	4.7777
AAAS	9.0965	9.3792	9.3375	8.6535	8.5529	8.8419	8.9866	9.1831	9.7125	9.5630	8.9591	8.8022	8.8193	9.3177	9.6965	8.8197	9.0411	8.9274	9.6257	9.8545	8.8984	9.5634	8.8589	9.9020	9.0505	9.3377	8.8950	8.6736	9.5527	10.2559	8.9850	9.4358	9.3481	8.9920	8.9903	10.3045	9.4805	9.2488	10.1612	9.3735	9.4517	8.9129	9.1774	9.9295	8.5718	9.7854	10.3286	8.0302	9.2286
HAMP	5.2976	2.7384	5.0995	2.6727	7.2939	2.8192	3.8802	4.6915	0.0000	5.6603	3.7881	1.7399	3.4656	5.1446	5.2888	6.2746	4.9060	2.8070	0.0000	5.4605	0.0000	3.7494	6.2982	3.6557	2.3489	2.8318	0.5566	1.5047	6.7603	5.1048	3.6371	2.6979	4.4861	4.6552	2.9512	5.5607	3.8651	2.4553	3.4824	1.3649	6.5191	7.0215	1.7162	3.7405	4.0536	4.3990	3.8979	4.1755	4.6315
ZNF394	8.9134	8.8788	8.6485	8.8464	8.9402	8.2449	8.9040	8.4425	8.9325	9.5660	8.7724	9.0388	8.4406	8.6831	8.8970	8.3068	9.0232	9.1439	8.4238	8.6089	9.0699	8.5120	8.3533	7.9194	8.3308	8.9434	8.6716	8.7371	8.8765	8.0761	8.8556	8.5853	8.3788	8.5591	8.3779	8.5745	9.0194	8.7598	9.4244	8.5766	8.7756	8.9946	9.0772	9.0125	8.6768	8.6815	9.6711	8.5019	8.5477
SIDT1	7.6321	6.1180	5.9874	6.8510	6.5926	8.2945	7.3220	7.6602	7.5758	5.5434	5.9404	8.5312	8.8358	8.7085	8.8943	6.3283	6.8474	6.3496	8.1519	6.5974	6.5990	7.2543	6.2080	8.5083	8.5765	9.4375	7.7840	6.6560	6.4564	7.1942	7.1454	6.9747	6.4370	5.9680	8.6131	6.2182	8.3448	7.4667	4.1378	7.7145	8.2752	9.3620	6.6785	7.2499	6.9968	8.2240	9.3601	9.6075	8.4916
SERPINA10	0.0000	0.0000	0.0000	1.3426	0.0000	0.0000	0.3323	0.5143	0.0000	0.0000	0.0000	0.8319	0.4291	0.3455	0.0000	1.3043	0.0000	0.0000	0.0000	0.0000	0.0000	0.3267	0.0000	1.4431	0.0000	2.1689	1.7459	0.0000	10.1621	0.0000	0.7258	0.0000	0.0000	0.0000	5.3717	0.0000	1.8931	0.0000	1.0505	0.0000	1.3816	0.8690	0.3626	0.0000	0.0000	0.0000	0.4500	0.0000	1.6390
SIDT2	10.0740	10.1896	11.0699	10.7316	10.2423	10.1947	9.8648	9.6048	10.0058	9.3401	10.2270	9.8297	10.2406	11.1187	9.1772	10.3180	10.1948	10.9062	10.6243	9.5561	10.8807	10.0804	10.4776	10.5147	9.9439	9.9307	11.1581	11.0717	9.3028	10.8273	10.6006	10.5247	10.2654	9.5263	10.9008	9.4575	10.4389	9.5442	10.4662	10.1231	10.1047	10.7521	9.7470	9.7636	9.9986	10.3082	10.7361	10.1457	9.9407
SNORD115-7	0.0000	0.0000	0.0000	0.0000	0.0000	0.0000	0.0000	0.0000	0.0000	0.0000	0.0000	0.0000	0.0000	0.0000	0.0000	0.0000	0.0000	0.0000	0.0000	0.0000	0.0000	0.0000	0.0000	0.0000	0.0000	0.0000	0.0000	0.0000	0.0000	0.0000	0.0000	0.0000	0.0000	0.0000	0.0000	0.0000	0.0000	0.0000	0.0000	0.0000	0.0000	0.0000	0.0000	0.0000	0.0000	0.0000	0.0000	0.0000	0.0000
TAF8	8.7382	10.2553	9.8358	8.4875	9.1909	8.7736	9.2669	9.0876	9.4152	9.6080	9.1786	9.7374	9.2963	9.9731	9.2092	8.8476	9.1888	8.0307	8.7786	10.1045	8.7373	9.3293	8.8320	9.3431	9.2053	9.4320	9.2521	8.9822	8.9064	9.5291	9.4107	9.7606	8.7222	9.0044	9.6556	9.1191	9.2166	9.3743	9.4300	9.2508	9.6769	8.9993	9.1681	9.6475	9.0405	9.7371	9.3673	8.4774	9.3186
PISRT1	0.0000	0.0000	0.0000	0.0000	0.0000	0.0000	0.0000	0.0000	0.0000	0.0000	0.0000	0.0000	0.0000	0.0000	0.0000	0.0000	0.0000	0.0000	0.0000	0.0000	0.0000	0.0000	0.0000	0.0000	0.0000	0.0000	0.0000	0.0000	0.0000	0.0000	0.0000	0.0000	0.0000	0.0000	0.0000	0.0000	0.0000	0.0000	0.0000	0.0000	0.0000	0.0000	0.0000	0.0000	0.0000	0.0000	0.0000	0.0000	0.0000
SIX4	7.8412	7.6407	7.3899	3.4574	7.9330	8.8387	7.4578	7.9722	6.4927	8.6365	10.5644	8.9460	7.5631	9.8414	9.4593	7.8192	7.5030	6.8558	8.2350	8.4226	4.0362	7.5349	9.5439	7.9598	9.1763	9.6935	8.5876	4.6374	6.8300	8.0528	8.5842	6.8290	7.1072	8.5421	9.4626	6.1044	6.6332	9.7058	6.6218	8.6002	9.0958	7.9500	6.8311	7.9948	8.8720	7.6330	9.2526	8.1238	7.8841
LOC283070	8.7961	9.1273	11.2093	8.1123	8.2760	8.6576	8.8354	8.0720	11.7049	10.8389	8.1750	7.8179	8.0346	10.0228	9.5618	9.6158	9.9734	9.7067	10.2478	8.0382	8.3577	8.1793	8.0708	9.5325	6.7512	9.6580	8.9063	9.4447	5.9717	8.1277	9.8372	10.2666	8.9994	6.6751	9.1948	5.8947	9.0388	9.5648	8.3634	9.7539	7.7648	7.1779	9.8537	6.9488	10.2957	7.7993	9.1997	6.6615	10.6353
SIX6	0.0000	0.0000	0.0000	0.0000	0.0000	0.0000	0.0000	0.5143	0.0000	0.0000	0.0000	0.0000	0.0000	0.0000	0.5290	0.0000	0.0000	0.0000	0.0000	0.0000	0.0000	0.0000	0.0000	0.5157	0.3481	0.9063	0.5566	0.0000	0.0000	1.7478	0.0000	0.0000	0.0000	0.0000	0.0000	0.0000	0.0000	0.0000	0.0000	0.0000	0.3421	0.0000	0.0000	0.0000	0.6997	0.0000	0.0000	0.0000	0.0000
PM20D1	2.5954	0.0000	1.4685	0.0000	2.4862	1.8172	2.2882	0.5143	0.0000	0.4786	1.7827	0.8319	1.6223	1.3917	2.3180	1.1215	4.3166	3.1230	3.2367	1.7831	2.3790	1.6005	2.1165	2.6222	1.0647	0.0000	0.9572	3.0619	1.4803	1.3631	1.8541	0.0000	1.3387	1.6780	2.3810	2.8708	4.8694	1.5816	1.3823	0.6090	2.9923	1.4076	1.7162	0.0000	2.9757	0.7596	1.5007	0.9072	1.0407
MR1	9.3125	7.1847	8.0843	8.1163	8.7451	8.6648	10.5753	9.3477	8.8843	7.1035	6.9430	8.7483	7.6378	8.1461	8.6135	8.0764	8.3785	8.4851	8.2854	8.2641	8.6061	8.1931	8.5440	9.2857	9.1474	8.7253	8.0142	8.5111	9.2956	8.1618	8.7522	8.6044	9.2537	7.9802	8.7827	8.0311	7.9886	8.7448	9.5275	7.8520	8.7835	8.2177	8.5951	8.0509	9.4617	7.0741	9.7688	8.6334	9.4211
MGC4473	0.0000	0.4628	0.0000	0.0000	0.6557	2.0104	0.0000	3.9599	0.0000	1.1245	4.7676	3.5754	0.0000	0.3455	0.9153	0.3717	0.0000	0.0000	2.0229	0.6874	0.0000	0.8174	3.3968	0.5157	0.6284	0.0000	0.5566	0.0000	0.9222	0.4783	0.7258	0.0000	0.0000	0.0000	0.8811	0.7353	1.0606	0.0000	0.0000	1.0359	0.0000	0.0000	0.0000	0.0000	1.1689	1.6225	0.0000	0.0000	0.0000
SIX3	0.7420	0.0000	3.2543	0.8221	0.0000	3.3343	0.0000	0.5143	0.0000	1.9084	3.6546	0.8319	3.1648	8.1169	0.9153	0.3717	0.0000	0.8929	4.3328	5.9902	0.0000	0.0000	1.2809	0.5157	3.1998	2.1689	2.2529	0.0000	0.0000	0.0000	0.0000	0.7923	5.5272	2.2223	0.0000	3.1118	0.0000	0.0000	0.6188	1.8584	2.0742	0.8690	0.3626	0.0000	0.0000	0.0000	5.4654	0.0000	1.0407
SNORD115-4	0.0000	0.0000	0.0000	0.0000	0.0000	0.0000	0.0000	0.0000	0.0000	0.0000	0.0000	0.0000	0.0000	0.0000	0.0000	0.0000	0.0000	0.0000	0.0000	0.0000	0.0000	0.0000	0.0000	0.0000	0.0000	0.0000	0.0000	0.0000	0.0000	0.0000	0.0000	0.0000	0.0000	0.0000	0.0000	0.0000	0.0000	0.0000	0.0000	0.0000	0.0000	0.0000	0.0000	0.0000	0.0000	0.0000	0.0000	0.0000	0.0000
WASH3P	8.5243	8.7106	8.3166	8.6088	7.1611	7.9996	8.0535	7.7634	8.3576	9.7902	7.6824	7.7359	8.0038	8.4282	8.7158	7.4776	8.8135	7.4005	8.2960	9.1515	7.4828	8.8537	8.1552	8.9048	7.4879	8.9149	8.6650	8.6628	8.0646	7.6768	8.9066	7.7436	7.4541	8.0774	7.5341	8.6718	9.8007	8.2850	9.6972	8.3328	9.2272	7.7374	9.4030	9.2171	7.4213	8.9272	10.1100	7.6730	7.9160
CNPY4	7.8808	7.6935	7.7272	7.6153	7.9633	8.2425	7.5424	8.1216	6.7094	8.2040	7.6867	7.6655	7.5841	8.2600	6.8873	7.1355	7.1772	8.1915	8.3239	7.7999	8.1023	8.0973	7.7893	7.3677	7.3329	7.7494	8.1966	7.7712	6.9602	7.7119	7.7512	7.7337	6.9906	6.7557	7.1625	6.9693	8.3496	7.2382	7.8199	7.5052	7.6786	6.8357	6.6168	7.4206	7.6312	8.0157	8.1603	7.0477	7.2794
CNPY3	10.2770	10.3603	12.5981	10.0729	10.9025	10.5693	10.6719	10.7159	10.8146	11.5113	10.7166	10.4460	10.1395	10.5296	10.7239	9.9868	11.0195	10.6369	10.6838	10.4440	10.4686	10.3367	10.2930	11.0319	10.4858	10.5510	10.3427	10.2982	10.4658	11.7466	11.1074	10.7656	10.9197	10.4192	10.5662	10.2988	10.8710	10.3073	11.9098	10.9831	11.2429	10.4624	10.3501	10.9141	10.3615	10.8337	10.7187	10.5103	10.0589
CNPY2	10.3752	10.4121	11.0188	9.6434	10.9944	9.8506	11.2135	10.8170	11.3261	10.8586	11.2953	9.9906	10.4172	10.5391	10.5231	9.8954	11.2569	10.4524	10.7378	11.1249	10.2075	10.7656	10.0317	10.7267	10.9307	10.0446	9.5427	9.5463	11.4730	11.7708	10.5988	10.7321	11.2886	10.6086	10.1884	11.5596	10.1123	10.2827	11.6162	10.2117	12.0955	10.3344	10.9782	11.7430	10.2086	11.4267	10.6844	9.4982	10.2166
CNPY1	0.0000	0.0000	0.0000	0.0000	0.0000	0.0000	0.3323	0.5143	0.0000	1.3638	0.0000	0.8319	0.4291	0.0000	0.9153	0.3717	0.0000	0.0000	1.3403	0.0000	0.0000	0.3267	0.0000	2.0030	0.0000	0.9063	0.0000	0.6893	0.0000	0.0000	0.0000	0.4499	0.0000	0.0000	0.0000	0.9979	0.6256	0.0000	0.0000	0.0000	0.0000	0.0000	0.0000	0.0000	0.0000	0.0000	0.7924	0.0000	0.0000
NODAL	2.2323	3.0983	1.1231	2.9841	0.6557	3.1822	0.6021	0.8926	1.2986	1.9084	1.5011	2.2928	2.3666	2.3391	1.6847	1.6123	4.1343	0.0000	4.1581	3.0574	2.8684	2.1053	2.4032	4.0418	1.2417	1.4586	0.9572	3.1640	0.0000	2.0513	2.6393	2.1020	1.3387	0.0000	1.4241	2.2191	3.7534	3.5190	1.0505	1.8584	2.6672	2.1063	1.8365	0.0000	3.1882	1.9153	2.9236	1.2098	3.2415
SYNJ1	8.7495	8.9007	8.3547	8.7260	8.3156	8.5510	7.4956	8.1653	8.4568	7.9818	7.9796	9.0768	9.3684	8.3489	8.4550	8.9803	8.6036	7.9429	8.4334	8.6996	8.4180	7.8481	8.2799	9.2165	7.8038	8.8232	8.9727	9.2465	7.2073	7.9045	8.9242	8.4317	7.7438	7.8760	8.5170	7.6421	8.8275	9.4513	7.7281	8.5012	8.8275	8.4502	7.4441	7.2338	8.8311	8.2139	8.3486	8.0566	8.8582
KNDC1	8.2040	6.2743	7.5481	7.6653	7.0527	7.0080	6.8642	7.6694	10.2681	3.6784	5.4297	8.2537	8.5921	6.0957	8.2686	7.5630	9.9012	7.6791	9.0857	8.6718	7.6020	6.1315	7.3021	9.0592	8.4140	10.0434	9.8697	8.4083	3.9374	2.7011	3.7110	8.2888	8.5446	7.3939	8.5913	6.7328	7.6842	7.3169	7.1375	8.0278	6.5191	7.5273	6.7103	2.9533	7.7107	4.8440	6.6880	5.4121	6.5223
HMG20A	9.6985	9.4338	9.2120	9.3629	9.4537	9.3996	9.6788	9.6074	10.3365	9.3646	9.1101	9.2495	9.9645	9.8838	9.3223	10.0438	9.0183	9.7970	9.6725	9.2610	9.7237	9.9256	9.0859	9.8798	9.0408	9.7340	9.8956	9.5581	9.9076	9.5914	9.2604	9.6215	9.0627	9.3827	9.7362	9.6776	9.8818	9.1724	8.9383	9.4437	8.8620	9.7435	9.7522	9.3927	9.7523	9.6021	9.5538	9.6331	9.6154
HMG20B	10.3631	10.3049	10.1873	9.8045	10.2157	9.7220	9.6442	9.9367	10.1981	10.1352	9.6335	9.6877	9.6892	9.8431	10.8065	10.5884	10.0036	10.2521	11.0271	10.2253	9.7117	10.6352	9.3967	10.4417	10.5426	10.0847	9.8440	9.6632	9.8430	9.8814	9.9027	9.5079	10.2705	11.0801	9.5957	10.3842	10.4400	10.3095	10.1174	10.8449	10.1479	9.4154	9.7708	10.2180	9.3924	10.9141	10.5944	9.7919	9.8648
PHOSPHO2	6.1950	5.6967	5.3903	5.3002	5.8426	5.3533	6.3240	6.9356	4.5171	5.4029	6.3387	5.3567	5.6984	6.1197	5.9674	5.1690	4.8772	6.7449	5.1171	5.3888	5.4731	6.2464	5.1005	5.6923	4.6606	6.3256	5.5637	4.9261	6.3497	6.0296	5.4600	5.3142	5.4447	5.3841	5.6121	6.2335	5.3253	5.5950	6.6218	5.7839	6.3159	5.4185	5.4263	5.0380	5.6298	4.0220	5.5745	6.2903	5.9232
AAGAB	9.7579	9.8071	10.1619	9.4011	9.6096	9.9607	10.7130	10.4858	9.6483	9.5502	10.1819	9.5231	9.9321	9.7286	9.6472	9.7439	9.6225	10.1004	9.6779	9.7392	9.6776	10.3256	9.7789	9.7540	9.7463	9.7706	9.4369	9.1331	11.2031	11.5939	9.0822	9.8679	10.3445	9.9505	9.7404	10.9558	9.3170	9.6207	10.4601	9.7877	10.5143	10.3344	9.9664	9.6424	9.7647	10.2111	9.7082	9.8863	10.1543
C4orf19	3.6802	4.7693	2.2832	8.6915	5.3672	9.6315	7.5175	7.4885	6.9327	7.4373	5.1363	8.6786	7.9744	7.8805	4.4474	6.2274	6.2124	7.2704	1.7216	3.5318	8.0091	8.2339	6.7896	9.0298	6.1611	7.8068	7.9470	7.8032	8.2793	7.2172	2.2003	6.8290	5.4636	5.8445	8.2320	5.6900	6.6296	4.9951	5.5064	4.6192	8.8915	9.7615	6.8274	5.8938	5.2065	1.3943	9.2616	10.7239	6.3366
C3orf79	0.7420	0.0000	0.0000	0.0000	0.0000	0.0000	0.0000	0.5143	0.0000	0.0000	0.0000	0.0000	0.0000	0.0000	0.0000	0.0000	0.0000	0.0000	0.8205	0.0000	0.0000	0.0000	0.0000	0.0000	0.3481	0.0000	0.0000	0.0000	0.0000	0.0000	0.0000	0.4499	0.0000	0.0000	0.0000	0.0000	0.0000	0.0000	0.0000	0.0000	0.0000	0.0000	0.0000	0.0000	0.0000	0.0000	0.0000	0.0000	0.0000
SLC7A6OS	7.6539	7.5589	7.1904	7.3534	7.0750	7.2745	7.5398	7.5914	7.1331	7.3710	7.5035	7.7156	7.6508	7.6872	7.7313	7.5195	7.4747	7.5903	7.1913	6.8703	7.2567	6.8382	7.5156	8.1088	7.5151	7.7960	7.6533	7.3832	7.9398	8.1839	8.0031	7.1755	7.2914	7.0857	7.7179	7.3722	8.0035	7.2700	6.2839	7.5604	7.5007	7.7685	7.2628	7.2752	7.3506	7.8974	8.4839	7.4934	7.5687
C3orf77	0.0000	5.6487	0.0000	0.0000	0.0000	0.0000	0.0000	1.4399	0.0000	0.0000	0.0000	0.0000	0.0000	0.0000	0.0000	0.3717	0.0000	0.0000	0.0000	0.0000	0.0000	0.0000	0.0000	0.0000	0.0000	0.0000	0.0000	0.0000	0.0000	0.0000	0.0000	0.0000	0.0000	1.3025	0.0000	0.0000	0.0000	0.0000	0.0000	0.0000	0.0000	0.0000	0.0000	0.0000	0.0000	0.0000	0.0000	0.0000	0.0000
C3orf75	7.6564	7.9781	8.7963	8.2857	8.1057	8.3757	9.4285	8.9166	8.6527	8.2213	7.7535	7.6488	7.8883	8.2978	7.7917	8.1766	8.1985	9.4517	8.8110	8.7248	8.8663	8.5643	7.9397	8.0861	8.0934	8.0355	8.1896	8.0697	9.4176	8.4352	8.1992	8.7153	9.6077	8.3959	8.1910	9.0320	8.4912	8.3700	8.9256	7.6705	7.8239	8.3145	8.2939	8.8392	7.7193	8.4778	7.9901	7.7067	8.5558
C3orf74	0.4181	0.4628	0.0000	0.0000	0.0000	0.5896	0.3323	0.0000	0.0000	0.0000	1.1508	0.0000	0.0000	1.3917	0.0000	0.3717	1.1262	0.0000	0.8205	0.3843	0.0000	0.0000	0.5623	0.8949	0.3481	0.0000	0.0000	0.0000	0.0000	0.0000	0.0000	0.0000	0.0000	0.0000	0.0000	0.0000	0.0000	0.0000	0.0000	0.0000	0.0000	0.0000	0.0000	0.0000	0.0000	0.0000	0.0000	0.0000	0.6122
C4orf10	7.9211	7.3760	8.5887	8.5054	8.0876	8.9942	8.2237	7.8824	8.3485	7.5350	7.6300	8.3679	8.5820	7.9891	7.4624	8.4725	8.4106	7.7975	7.6430	8.3154	8.1156	8.1215	8.2824	8.2004	9.3624	8.4691	8.3482	8.1532	7.6104	8.5167	7.7404	8.2099	7.3447	7.9271	7.6438	7.4424	8.1638	7.8496	9.4040	8.0693	7.7329	8.3507	8.1746	8.0992	7.9214	8.0480	9.6835	7.7331	8.0087
C3orf72	0.0000	0.0000	0.0000	0.0000	0.0000	0.0000	0.3323	0.0000	0.0000	0.4786	0.0000	0.8319	1.0281	0.0000	1.8709	2.5841	1.4722	0.0000	0.0000	0.0000	0.7658	1.4743	0.0000	4.4348	0.3481	0.0000	0.5566	0.0000	0.0000	1.7478	0.0000	0.0000	0.8194	1.9757	1.4241	0.0000	0.6256	0.0000	0.0000	0.0000	0.6184	0.0000	0.3626	0.0000	0.0000	0.0000	0.4500	0.0000	2.2328
C3orf71	3.8255	4.3461	4.5835	4.6885	3.7717	4.9931	4.2379	5.1432	4.9212	4.3159	4.8351	3.8340	3.8931	4.5016	4.3253	4.4381	4.5163	5.4583	5.6223	5.2452	4.5490	4.1305	4.5777	4.9379	3.4364	5.0968	5.2211	4.3211	5.7294	4.8137	4.8473	4.6524	5.3760	3.5042	3.8648	4.5608	5.5354	5.0413	5.4720	4.5990	4.0516	3.5639	4.5779	5.7506	4.2557	4.3009	5.9316	4.4912	4.6918
C3orf70	5.0854	5.1152	3.4223	7.2214	6.2441	4.9906	5.9448	5.7462	2.7739	4.1946	6.2019	5.0773	5.3519	6.9559	5.0396	5.5318	4.3166	6.9588	5.1794	6.2143	7.0439	5.9713	6.2894	5.9844	5.1891	6.5893	7.2402	7.3076	4.3709	6.7850	6.4096	6.6671	3.1121	4.6552	5.8846	4.8539	6.5352	3.7502	5.6822	4.4600	4.9021	4.1981	5.7963	4.3697	6.2222	4.3508	3.2353	5.6695	3.8294
ZNF285	5.9431	6.8244	2.3572	2.8368	4.5509	5.5526	4.1978	4.4584	5.0495	6.9559	2.5562	4.5620	5.1695	4.8383	2.4408	4.7318	3.9806	5.3672	2.8335	6.6641	3.9074	3.1906	5.4244	3.0541	4.7066	4.2082	5.3747	4.7402	6.1090	6.2494	6.4853	5.0689	7.3632	6.2015	2.3810	4.9188	6.3934	5.4708	6.2679	5.8111	6.1246	5.6369	2.1468	5.3344	5.6529	4.9769	5.3011	3.7754	5.4182
MRO	2.4252	3.5811	1.6144	2.2751	5.0032	4.0573	2.6274	4.9532	2.7739	1.1245	1.1508	3.5754	2.7844	5.3013	4.7382	5.5133	1.9845	3.1230	2.0229	3.1595	3.7661	4.5141	5.5763	3.4441	3.4723	4.0648	2.3888	2.8330	5.0540	2.3018	3.2479	2.2200	5.2071	1.6780	5.0802	3.9961	3.6942	3.2434	1.0505	4.0207	3.7344	3.4486	2.6189	1.4256	2.5835	3.8934	1.5007	2.3043	2.9767
ZFP82	6.9073	7.3274	6.6392	4.6768	4.7179	5.7550	5.6196	7.3777	5.5316	6.4456	6.0239	6.6781	4.3987	6.7244	5.8832	6.8010	6.1575	7.0172	6.2922	5.0728	6.3860	5.8366	6.3664	6.1767	6.1020	6.6904	6.8681	6.2311	7.2161	7.2879	6.8425	6.1549	8.0023	5.4917	5.2493	5.9028	6.3840	7.3033	5.6208	6.9284	6.6246	6.0326	3.5325	6.0611	7.1505	6.2581	6.8705	6.0395	6.0791
CHFR	9.5614	9.2181	8.7298	8.6672	8.7256	8.8856	8.3760	9.1112	8.9539	10.1368	9.0231	8.7298	9.1261	9.1304	9.6865	9.3752	9.0265	8.1267	9.1396	9.5501	8.3669	9.1473	8.6368	9.7726	9.6283	8.8064	8.7636	8.7960	9.0570	9.5987	8.9125	8.2001	9.3069	9.3079	9.0984	9.5568	9.4882	9.4410	9.0605	9.0060	9.8049	9.4919	8.5252	9.2614	8.4790	10.1761	8.8916	7.9067	9.3054
EFHA1	8.9936	9.0958	9.2620	9.3392	9.4263	9.6257	10.6551	10.8940	9.1371	10.8019	9.7788	9.0452	9.8193	9.8663	9.7708	9.4875	9.3147	10.7546	8.8641	9.2408	9.7344	9.9832	8.8410	9.5241	9.4669	9.6549	9.4231	9.2711	10.5161	9.3633	9.9540	9.8639	9.5820	9.6177	9.2774	9.4546	9.3888	8.7161	10.8122	9.6596	8.8850	9.0315	10.6274	10.0306	9.4163	10.0154	8.3791	9.1381	9.2872
RTBDN	3.0699	1.8669	0.0000	0.0000	4.8676	4.2985	1.9443	1.4399	0.0000	0.8375	2.2207	3.5754	0.0000	4.3180	6.1222	2.2693	6.3051	0.0000	3.7286	1.6491	0.0000	1.7166	1.2809	3.2623	0.3481	0.9063	0.9572	0.0000	0.0000	1.1238	0.0000	0.0000	2.9786	1.6780	0.0000	1.8714	5.3445	7.2988	0.6188	2.5178	0.3421	0.8690	0.0000	1.0869	5.5794	0.7596	4.0649	0.5238	2.5254
EFHA2	5.4046	6.8099	5.3176	6.7517	5.4455	5.3354	5.8892	7.3777	4.0924	6.4586	6.5030	5.8758	7.2905	4.7247	3.5398	4.3710	6.1455	6.9785	4.3328	5.3243	6.9893	4.6370	4.4260	6.1507	3.9253	6.7147	7.2221	7.3784	5.7735	5.2310	5.2457	5.3008	4.9459	4.0986	4.8885	3.4987	6.3746	5.1244	5.2050	5.3171	4.0694	5.2236	4.3322	3.1489	6.3381	4.2493	5.5912	4.4884	6.1452
AAA1	0.4181	0.0000	0.3725	0.0000	0.0000	0.0000	0.6021	0.0000	0.0000	0.4786	0.0000	0.0000	0.0000	0.0000	0.0000	2.8424	0.0000	0.0000	0.0000	0.0000	0.0000	1.0117	0.0000	0.0000	0.0000	0.0000	0.0000	0.0000	0.0000	0.0000	0.4081	0.0000	0.8194	1.3025	0.0000	0.9979	0.0000	0.0000	0.0000	0.0000	0.3421	0.0000	0.0000	0.0000	0.0000	0.0000	0.4500	0.0000	0.0000
GPR75	4.0118	4.9661	3.6080	5.1523	2.4862	4.1423	4.5080	4.1105	3.0530	4.8742	3.1591	4.6983	6.1773	4.3180	3.4838	3.7696	5.0417	1.8362	4.9484	5.3676	3.7661	3.2302	4.6616	4.3153	4.6291	3.9057	4.4407	4.0812	3.4390	5.0024	4.2464	3.2351	3.3471	3.1805	4.3477	3.1662	3.7534	4.6390	2.2477	3.8734	4.9528	3.9888	3.3825	2.8446	2.8564	2.1587	4.5209	4.2767	4.6315
NUDT9P1	1.7458	1.0940	1.4685	2.2751	0.6557	1.0069	0.6021	0.8926	3.2867	2.3028	2.0183	2.2928	1.0281	1.8901	1.8709	1.1215	2.3618	2.1465	0.8205	1.1511	3.1215	2.1881	0.9659	2.6222	1.7893	2.9988	2.1029	2.2250	1.4803	1.9075	1.9790	0.4499	1.3387	1.3025	1.4241	4.8204	3.6323	1.5816	1.0505	1.0359	2.4723	2.1063	1.7162	2.4586	0.6997	1.6225	0.4500	0.9072	1.8652
SYPL2	3.7120	3.9063	2.7847	6.8219	5.2191	3.3343	3.1744	4.3414	8.6990	2.5163	4.1768	4.0532	7.2451	8.2765	3.0925	3.5698	7.1474	3.8788	0.8205	3.9681	5.4268	3.7494	4.5189	4.0790	3.1563	5.0968	5.1055	5.3510	5.8870	7.4229	6.3357	4.5659	3.3471	3.6704	3.2353	7.3738	4.1116	2.8030	2.4019	3.7093	3.6752	3.5538	3.0255	3.6138	4.6276	3.9591	2.7772	3.7285	2.9767
RFX8	3.4264	1.5316	0.0000	0.8221	0.0000	5.2422	2.7436	6.1371	0.0000	2.8669	2.3982	2.0427	1.2545	1.3917	0.9153	0.9120	1.7509	0.8929	5.8309	4.6147	0.0000	5.9771	0.9659	2.0030	5.0652	1.4586	1.5277	1.7867	2.1954	2.0513	2.0939	0.4499	4.4861	3.2927	1.4241	2.8038	2.4177	2.5808	3.1754	1.8584	2.7267	0.0000	0.0000	3.4000	5.2883	2.1587	0.7924	0.5238	1.8652
ZNF222	6.3463	7.1733	6.3544	5.2681	5.1099	6.4627	5.7293	5.6511	5.5680	6.2853	6.2491	6.5874	6.7085	6.1904	5.5292	6.2670	6.4995	5.9703	5.1696	6.5679	6.3739	5.4904	5.6872	5.8250	5.6133	6.0085	6.0162	6.5427	7.9386	7.0257	6.7491	5.4289	7.0584	5.5380	5.7014	6.2311	6.4998	6.3708	5.9178	6.2036	6.1411	5.6841	6.0143	4.7753	6.0231	5.4081	5.8332	4.7217	6.6030
RFX4	0.0000	0.0000	0.0000	3.8900	0.0000	0.0000	0.3323	1.4399	0.0000	2.5163	4.7349	0.0000	0.4291	0.6241	0.0000	0.0000	2.5189	0.8929	0.0000	0.3843	2.5612	0.3267	0.0000	0.8949	0.0000	0.0000	0.5566	3.3488	0.0000	0.8369	0.7258	1.9735	0.0000	0.0000	0.0000	0.0000	1.3943	0.5833	0.6188	0.0000	0.0000	0.8690	0.0000	0.0000	0.0000	0.7596	0.0000	0.0000	0.0000
OR2C3	0.7420	1.8669	0.0000	0.8221	0.0000	0.0000	0.0000	0.0000	0.0000	0.0000	0.0000	0.0000	0.0000	0.6241	0.0000	0.3717	0.0000	0.0000	0.0000	0.3843	0.0000	0.0000	0.0000	0.0000	0.0000	0.0000	0.0000	0.0000	0.0000	0.0000	0.0000	0.0000	0.0000	0.0000	0.0000	0.0000	0.0000	0.0000	0.0000	0.0000	0.0000	0.0000	0.0000	0.0000	0.0000	0.0000	0.4500	0.0000	0.0000
AVPR2	3.1266	2.8179	1.6144	6.0168	1.7231	2.3330	3.9054	3.1917	3.0530	4.7946	3.5076	2.6916	2.6315	2.8530	2.5539	3.8004	3.3033	6.6248	2.0229	1.5014	6.7846	3.3429	5.7524	3.1269	1.8989	4.4582	5.7477	5.4754	2.1954	3.5377	3.3439	5.3663	0.8194	1.9757	3.1003	2.4990	6.2669	3.3878	5.1625	3.3116	2.9430	3.7438	3.0753	3.0544	2.2465	2.1587	2.4307	2.8334	2.0606
RFX7	9.3300	8.8531	8.5271	8.4563	8.6325	8.9191	8.5918	8.2611	7.4368	7.8939	8.5994	8.4942	9.3909	9.3605	8.7324	9.2836	8.2886	8.5192	8.6387	8.5325	8.8246	9.0812	8.8077	8.7904	8.8363	9.0134	9.0833	9.0604	8.0055	9.1741	8.3543	8.8902	7.9541	8.7157	9.3554	8.2548	8.6420	8.7714	7.5826	8.3352	9.0302	9.0609	8.0216	7.8686	8.9830	8.6294	8.4992	9.5095	9.4055
NRXN3	5.3698	5.3339	7.2292	8.4720	6.9690	6.6931	6.4639	6.3183	5.5764	7.4856	7.6345	7.1357	5.2894	6.8583	7.9857	5.9505	4.9060	7.5198	5.8502	6.1161	6.7285	4.8038	9.1418	6.8168	4.5970	7.8012	8.2035	8.0195	4.7525	8.6760	8.0559	7.9434	3.5491	4.3266	7.7469	4.4554	7.5485	4.3528	6.7056	4.9513	8.6601	5.6841	5.8896	4.8632	7.2544	4.6184	7.4886	7.0429	5.0778
GPR77	5.8452	5.1309	5.1954	5.0219	5.7062	5.8337	4.6186	5.1746	4.3203	5.5434	4.1768	5.1103	5.8960	4.1301	6.4709	7.0292	5.3444	3.4961	5.2681	5.1616	5.3043	5.7575	4.9775	5.7511	5.1891	4.9412	5.0033	5.5146	6.2682	3.7633	4.9114	4.1563	5.5272	5.0237	4.9289	8.1096	5.2239	5.2805	5.4720	4.3152	5.4445	4.4370	6.1145	7.2658	4.4329	4.0220	5.1898	5.7421	5.0778
NRXN1	0.4181	0.4628	0.0000	5.6034	0.0000	1.0069	1.3526	1.9992	0.0000	1.9084	1.5011	0.8319	2.7100	0.6241	0.5290	2.6532	0.0000	3.8788	1.3403	0.3843	3.1215	0.0000	1.7584	2.5178	0.0000	5.3025	6.0334	4.2299	0.9222	1.1238	0.0000	2.6979	0.8194	1.6780	0.8811	0.9979	3.5002	0.0000	1.6519	2.9686	1.2253	2.5750	2.0506	0.0000	1.8061	0.0000	0.4500	1.2098	0.0000
RFX3	5.9896	5.0509	5.0995	4.5406	5.3056	6.0797	3.8546	4.9730	3.8216	4.3968	6.1656	5.7138	5.6495	5.6357	5.0780	6.3389	4.0848	5.3672	3.1144	5.6566	5.1133	5.6375	5.7902	6.8494	5.0052	8.5647	7.8590	5.3292	5.0146	5.8382	4.6548	5.4652	4.9097	4.9572	6.7648	4.6964	5.3054	5.1650	2.5412	6.4538	6.7907	4.4911	4.9935	4.2470	5.9726	4.5771	5.7069	5.8878	5.9493
SNORD104	0.0000	0.0000	0.0000	0.0000	0.0000	0.0000	0.0000	0.0000	0.0000	0.0000	0.0000	0.0000	0.0000	0.0000	0.0000	0.0000	0.0000	0.0000	0.0000	0.0000	0.0000	0.0000	0.0000	0.0000	0.0000	0.0000	0.0000	0.0000	0.0000	0.0000	0.0000	0.0000	0.0000	0.0000	0.0000	0.0000	0.0000	0.0000	0.0000	0.0000	0.0000	0.0000	0.0000	0.0000	0.0000	0.0000	0.0000	0.0000	0.0000
RFPL2	1.2296	0.4628	1.3061	1.3426	0.0000	1.0069	0.3323	3.1225	3.0530	2.7022	0.0000	1.3562	2.1585	1.7806	2.0358	1.1215	2.5189	0.0000	2.0229	2.0186	0.7658	1.3359	1.5393	1.4431	1.2417	2.1689	1.5277	1.7867	0.0000	0.0000	1.3975	1.3008	3.3471	0.0000	0.8811	0.7353	2.2631	1.8038	2.2477	3.0623	2.1631	0.0000	0.6521	1.0869	1.8061	0.0000	1.0689	3.9893	2.9767
VPS37D	5.6847	6.1720	3.2543	4.2805	7.4493	5.3885	6.4469	6.2140	6.8254	8.9946	5.8364	4.4634	4.1680	5.0534	6.1494	5.0460	2.3618	5.8892	6.3339	5.8898	3.9074	6.2804	5.3077	6.3386	3.8178	5.8536	5.1823	4.0280	4.3071	5.9154	3.1973	3.5822	7.0749	5.6685	5.2493	6.0182	5.7458	6.7365	6.2578	6.5621	6.7119	4.0620	6.6865	7.4063	5.2414	5.2376	5.9569	5.3821	5.7792
NLRP13	0.0000	0.0000	0.0000	0.0000	0.0000	0.0000	0.0000	0.0000	0.0000	0.0000	4.6321	0.0000	0.0000	0.0000	0.0000	0.0000	0.0000	0.0000	0.0000	0.0000	0.0000	0.0000	0.0000	0.0000	0.0000	0.0000	0.0000	0.0000	0.0000	0.0000	0.0000	0.0000	0.0000	0.0000	0.0000	0.0000	0.0000	0.0000	0.0000	0.0000	0.0000	0.0000	0.0000	0.0000	0.0000	0.0000	0.0000	0.0000	0.0000
APC	9.4692	9.2181	9.6472	9.9539	8.8351	9.2794	8.8263	9.1146	9.3650	8.1630	9.4123	9.7505	9.5136	9.1831	8.8699	9.5663	9.1014	9.3050	9.5243	9.8985	10.1066	9.2087	9.6834	9.4849	9.0689	9.5067	10.1105	10.3847	8.1714	9.1780	9.7647	9.9481	7.5747	9.0430	9.8392	8.7607	9.3958	9.3459	8.4411	8.5179	9.8037	9.5001	9.3534	8.9450	9.2752	8.2603	8.4502	10.1552	9.8867
TMEM179B	9.9448	10.0713	10.0473	10.0542	10.3698	9.7099	11.2099	11.0810	10.3135	9.9451	10.2119	10.0619	8.9422	10.3629	10.0427	10.6674	10.6815	11.1631	10.0494	9.6499	10.2554	9.9825	9.9381	9.8712	9.3070	9.8217	9.7215	9.7135	11.8004	11.0172	10.3506	10.6229	10.5409	9.7648	9.7879	11.3106	10.0626	10.1624	10.1443	11.0061	10.2176	9.3028	10.5418	10.8796	9.6472	10.4392	10.6398	9.7761	10.1855
ABCE1	10.8599	10.7004	9.5036	9.9859	10.6660	10.7059	10.8161	10.9491	9.6535	10.1393	10.4658	10.4865	10.3977	10.3992	10.8047	10.7848	9.7528	10.6561	10.4295	10.2911	10.4044	10.9652	10.3879	9.9219	10.7727	10.1293	9.5509	9.9382	11.0755	10.4197	10.7426	10.3118	10.9756	11.0038	10.6212	11.0486	9.5290	10.7199	9.3195	10.1584	10.3666	10.1335	10.9183	10.3946	11.3037	10.5889	9.9328	10.0471	10.8187
UQCRC2	10.8744	10.6494	10.9076	11.0619	11.8316	11.3880	11.6954	12.2035	11.2224	10.9397	11.5619	11.7838	11.2163	11.7335	11.4648	11.0722	11.0219	12.0904	11.1323	11.4868	11.6212	12.4250	10.8662	11.7704	11.4179	11.2788	11.1083	11.1480	12.6877	11.6229	11.4723	11.4084	11.7697	11.1347	11.1293	12.4439	11.1861	10.7507	11.7304	10.8807	11.5394	11.2180	11.4580	11.8284	11.0252	11.0780	11.2946	11.1075	11.1779
XPNPEP1	9.8359	9.9985	9.5649	9.6337	10.0049	9.6871	9.7174	10.2228	9.8235	9.5502	8.6874	10.1447	9.9398	9.5453	9.5593	9.9254	9.8336	9.4692	9.7618	9.6824	9.6029	10.5023	9.5929	9.8289	10.6139	9.8369	9.5290	9.6223	10.0496	10.0889	9.8652	9.9751	10.1869	9.7972	9.2377	10.5327	9.9475	10.1567	9.8960	9.9755	10.0228	11.0289	9.7565	9.7185	10.2557	10.3269	9.6483	9.2799	9.9916
XPNPEP2	3.5140	5.3871	2.4378	3.8900	4.8957	5.1427	3.7750	4.2470	1.2986	3.0832	4.3159	4.8620	3.3230	6.4169	3.6959	4.2647	2.5189	3.1230	4.0948	3.9959	3.2332	4.6073	3.8426	3.7041	3.9763	5.2371	4.8469	4.6725	5.3356	5.0024	5.7094	4.0647	0.8194	3.7512	3.9364	2.4116	4.2415	2.8030	3.2585	4.5597	2.5402	3.7438	3.0255	2.5991	5.2174	2.3668	2.2202	2.6444	3.8820
TIGD4	3.6360	3.4869	5.1118	2.2751	2.8736	4.9906	4.4915	3.8355	3.0530	3.6334	4.0228	3.2601	5.2894	2.4857	1.2196	2.8424	4.5163	4.4869	2.4844	3.2548	3.1215	1.9240	2.9398	3.8828	0.6284	5.7164	5.1444	2.5608	3.3147	3.3278	3.7110	3.5374	3.2344	0.0000	3.8548	3.1662	2.8015	2.3179	1.8790	3.5241	4.2011	4.3809	2.1468	2.7271	3.3734	1.2546	5.3144	2.7420	3.5326
ZNHIT3	8.9728	8.7396	9.3825	8.3397	9.2170	9.0081	9.8964	9.9014	8.3843	9.5883	9.4948	8.6883	8.7930	9.2055	8.7126	9.6195	9.3757	9.8665	9.1099	9.7544	8.8087	9.1267	9.3200	8.9389	8.7377	8.7375	8.5428	8.1752	9.8977	10.0224	9.5968	9.0858	10.2226	8.3691	8.8987	9.7479	9.0085	9.8436	9.8223	9.5107	9.4448	8.5746	9.2804	9.4016	9.0013	9.3536	9.6073	8.3139	9.5421
GGCX	10.1862	10.6730	10.6530	9.7164	10.8651	9.6862	10.7590	10.1071	12.1155	11.0220	11.5148	10.3379	10.9947	10.6341	10.9886	11.0902	11.7180	9.4814	10.1295	11.2576	9.7261	10.5590	10.6826	11.5417	9.3886	10.5485	9.4182	9.7103	10.0892	11.0701	10.9046	10.2871	11.3165	10.0635	10.3946	10.3860	9.5594	11.4285	10.8516	11.3793	11.0764	9.6292	9.4789	9.8830	10.7058	9.2774	10.1690	10.0315	10.3228
PAPLN	10.7624	9.2052	8.9716	8.3103	8.8561	9.0024	8.4905	8.0467	10.7573	7.7271	8.3170	9.5845	8.5646	8.8112	7.4335	8.5980	9.1245	7.8170	8.9977	9.2574	8.5799	9.2454	8.8470	10.2307	9.7785	9.6735	8.5446	8.8940	7.7536	8.9780	9.8838	8.9035	8.1298	8.3251	9.7146	8.3011	9.8138	9.0284	8.5543	10.0870	10.1805	8.2097	7.7842	6.8327	8.8449	8.1164	10.2205	8.3282	9.1702
ADNP	11.1388	12.0073	10.6718	10.7201	10.6583	11.2691	10.7614	10.8488	10.4111	10.1863	11.6921	11.1939	11.2444	11.5334	10.6871	10.9591	10.4467	10.3670	10.2231	10.8468	10.5883	11.2217	11.4762	10.6213	11.3580	10.9692	10.9220	10.7356	9.9316	12.3936	11.1441	11.0811	10.3739	11.0480	10.6562	9.8154	10.5254	11.2638	9.5698	10.8241	11.9808	10.9754	11.1299	10.7854	11.4547	10.7054	11.0720	11.0958	11.1274
TMEM218	7.0459	7.2435	7.1296	8.0172	7.8052	7.9504	8.7888	8.9469	6.8438	6.8565	7.5477	6.8440	7.9217	8.5457	7.5675	8.0952	7.7568	9.1954	8.0430	7.7375	8.3075	7.8369	7.3867	8.2880	7.5813	8.5813	8.3481	7.7218	9.4623	8.0442	7.8362	8.1415	9.3964	6.8866	7.3967	8.8444	8.2933	8.1371	8.8355	8.1714	7.9035	6.8564	7.2761	7.5387	7.7278	7.5177	8.4712	6.9490	7.8214
STXBP6	4.1273	6.2458	3.8334	8.9819	5.4263	3.7676	5.4159	7.1660	3.4879	0.0000	3.6546	6.5991	4.6383	5.3971	3.4255	5.1088	4.8180	8.4217	2.2721	5.9046	7.2168	3.0204	5.4717	4.8969	2.6913	5.5379	8.2688	9.0455	4.7996	1.9075	6.8670	7.5116	3.6404	4.6126	5.0065	5.3417	8.6845	2.3179	5.0963	4.5272	3.0400	7.5465	5.2316	2.1285	4.3470	2.3668	4.2704	3.9075	3.3200
KHDRBS1	11.6111	12.2348	11.6700	11.4963	11.6911	11.9182	11.5267	11.2286	11.2760	11.7498	11.7242	11.8432	11.6901	11.8543	11.8928	11.8017	11.4887	11.9133	11.3121	11.7248	11.5911	11.7029	12.0382	11.7378	12.1667	11.6406	11.4987	11.4361	10.8701	11.8690	11.9663	11.7368	11.4156	12.0290	11.2989	11.6984	11.4663	12.0513	11.4546	11.5740	11.8921	11.6690	11.5970	11.7375	11.9918	11.8593	11.5504	11.5421	11.8938
RUNDC2C	5.1629	4.8654	4.4299	4.0984	3.0464	4.7817	4.7418	4.3414	4.0924	5.1427	4.0760	4.5964	5.5012	4.4553	4.5429	4.3812	5.2169	3.1230	4.9700	5.2599	3.6898	4.8059	4.1826	6.1377	4.2630	7.3042	5.6993	3.7932	3.6594	3.9818	5.5495	3.7343	3.1843	4.5003	4.6014	3.6014	5.5890	5.4992	1.8790	4.7831	4.5893	5.1245	3.6212	3.3822	5.6163	4.4675	6.5519	4.1123	5.8811
KHDRBS3	5.5771	5.2788	8.9512	7.9290	8.0378	8.4649	7.6980	8.7327	5.3880	9.6811	9.6825	6.5398	7.7627	6.8817	7.1347	5.9505	8.8657	8.6169	8.3204	8.2145	7.3651	7.8529	7.3280	6.3077	4.3871	7.9309	7.5061	8.1309	8.0979	7.2399	8.1469	8.1545	6.0105	9.5725	10.6258	6.6056	7.5104	6.3079	8.3936	7.7324	6.5483	5.3163	7.7463	8.6503	8.0569	5.5031	7.5292	7.8748	7.0569
GGCT	8.9144	10.3233	11.2573	8.3033	9.9935	10.8643	9.4116	10.0050	11.0661	10.8768	10.3136	10.2547	9.6843	10.2635	11.4242	9.6065	10.8856	9.6918	11.2622	10.4897	8.9727	10.0957	10.0045	10.4269	9.2284	9.7251	8.5964	8.2343	10.1564	10.1816	12.3103	9.7435	10.3317	12.8743	9.2031	9.8470	9.4382	10.9600	10.4318	10.9026	9.9094	9.2723	9.5075	10.3703	10.4741	10.1958	10.2445	9.6901	11.0399
VPS37C	9.8021	9.6544	9.1954	9.5024	9.6504	9.8956	9.1020	9.1356	9.4275	10.1139	10.1826	9.0831	9.8188	10.2812	9.7715	10.3164	9.4056	9.3587	10.0494	9.8002	9.5833	9.0463	9.5893	9.5292	9.9375	9.5827	9.5706	9.5140	9.5073	10.3449	10.0638	8.9155	8.6959	9.8578	10.8264	9.3162	9.4979	9.4998	8.2838	10.5133	10.4575	10.1557	9.4609	9.5502	9.4946	10.0943	10.6540	10.3641	9.3186
STAC2	2.0094	2.2576	0.9136	2.4876	2.7557	3.5976	3.9301	2.6181	6.4927	2.6123	2.2207	2.6916	3.2195	10.6618	2.4408	4.3914	5.7922	3.3821	5.0519	2.3986	2.8684	3.2302	3.9797	2.7195	0.6284	4.2749	4.3436	2.0224	0.9222	0.8369	1.5663	3.3431	3.3471	2.6166	0.0000	0.0000	2.4177	3.1654	2.8929	3.8207	2.9430	3.8302	5.1756	4.6211	4.5907	0.7596	1.0689	2.4267	2.3865
LOC283404	0.7420	1.0940	1.3061	0.8221	1.7231	0.5896	2.4336	0.0000	0.0000	2.0522	1.5011	1.3562	0.0000	0.8575	0.5290	2.5841	0.6704	1.8362	1.3403	1.1511	0.0000	0.5927	0.0000	0.0000	1.8989	1.4586	0.9572	0.0000	0.0000	0.0000	0.0000	0.4499	2.8314	0.0000	0.0000	5.1252	0.0000	0.9975	3.8998	1.3649	0.0000	0.8690	0.6521	0.0000	0.0000	2.1587	0.7924	0.0000	0.6122
ZNF395	11.0685	10.7598	9.6453	10.9306	9.6442	10.0563	10.3624	10.7704	10.6302	9.6496	11.1264	9.9951	10.9116	11.2800	9.4056	10.7244	8.8417	10.7489	9.5258	9.2357	10.8656	9.7938	11.0290	9.4578	10.0439	10.6396	11.0947	10.7995	8.8862	9.5019	10.9701	10.4938	9.3173	9.1843	10.8258	10.0698	10.4822	9.4097	9.8423	9.5405	8.9908	10.3914	10.4068	10.4363	11.0719	10.0403	10.9962	11.0952	9.0000
STAC3	6.9113	4.9128	6.9658	6.9618	7.1611	6.9145	5.8046	6.0651	5.6621	5.7579	6.0880	4.6089	5.8360	6.1843	7.0456	7.2061	7.1712	6.8979	7.0937	5.7577	6.8028	5.8895	6.7260	7.1710	6.2899	5.8752	6.9692	7.4660	7.3566	5.7775	6.1882	5.2039	6.3852	6.1126	6.5993	6.1028	7.1347	5.2805	5.6972	5.0229	7.4492	6.2202	5.2717	4.1128	5.2174	6.5736	6.2535	5.1258	6.7306
TBL1Y	0.4181	0.0000	0.0000	0.0000	0.0000	0.0000	0.0000	0.0000	0.0000	3.3290	3.1591	0.0000	0.0000	4.9811	0.5290	0.0000	0.0000	0.0000	0.0000	0.0000	0.0000	1.7166	0.0000	3.8828	0.0000	0.0000	3.1705	1.5047	0.9222	0.0000	0.0000	1.5005	0.8194	0.0000	4.6188	0.0000	0.0000	0.5833	0.0000	0.0000	0.0000	0.0000	0.0000	0.0000	0.0000	0.0000	0.0000	0.0000	0.0000
LHCGR	2.2323	2.9649	0.0000	0.8221	0.0000	1.5942	3.8546	1.6514	0.0000	0.0000	0.0000	2.2928	0.0000	0.0000	0.9153	0.0000	5.6465	1.8362	3.6427	0.6874	0.0000	0.3267	0.0000	1.6548	0.6284	4.0648	0.5566	0.6893	0.0000	0.4783	5.6543	0.4499	5.3492	4.6966	0.0000	0.0000	0.0000	2.4553	5.7412	2.7607	1.2253	0.8690	1.7162	1.4256	2.0430	0.0000	1.6762	0.0000	0.0000
TMEM211	0.0000	0.0000	0.0000	0.0000	0.0000	1.8172	0.0000	2.9731	0.0000	0.0000	0.0000	1.3562	0.4291	0.8575	0.0000	0.6670	0.0000	0.8929	1.7216	0.0000	0.0000	0.3267	0.0000	0.5157	0.0000	1.4586	0.5566	0.0000	0.0000	0.0000	0.0000	0.0000	0.0000	0.0000	0.8811	0.4140	0.0000	0.0000	0.0000	0.0000	0.3421	0.8690	0.3626	0.6435	0.0000	0.0000	0.4500	4.1755	0.0000
OR1Q1	1.2296	0.0000	0.0000	0.0000	0.0000	0.0000	1.0257	0.0000	0.0000	0.0000	0.0000	0.0000	0.4291	2.7406	0.0000	1.1215	0.0000	0.0000	2.0229	0.0000	0.0000	0.0000	0.0000	0.0000	0.0000	0.0000	0.0000	0.0000	0.0000	0.4783	0.0000	0.0000	0.0000	0.0000	0.0000	0.0000	0.0000	0.0000	0.6188	0.0000	0.3421	1.4076	0.0000	0.0000	0.6997	0.0000	1.0689	0.0000	0.0000
TMEM127	11.7028	11.1656	11.7390	11.2874	11.3430	11.5719	11.0112	10.9274	10.9623	11.0477	11.0690	11.2629	11.2073	11.4532	10.8086	11.3525	10.8629	10.9117	11.3117	11.1273	11.2577	10.7912	11.5847	10.8964	11.8399	10.8174	11.3242	11.3179	10.5543	11.5537	11.0616	11.2210	10.8598	11.0629	11.1471	11.4855	10.8597	10.8479	10.3519	11.1561	11.3089	11.9342	11.0252	10.7373	11.3430	10.5732	10.7686	12.4180	11.2480
GPR78	0.7792	0.0000	0.0000	0.0000	0.0000	0.0000	0.0000	0.0000	0.0000	0.0000	0.0000	0.0000	0.0000	0.3455	0.0000	0.0000	0.0000	0.0000	0.0000	0.3843	0.0000	0.9198	0.9659	0.8949	1.5413	0.0000	0.0000	0.0000	0.0000	0.0000	0.0000	0.0000	0.0000	0.0000	0.0000	0.0000	0.0000	0.0000	0.0000	0.6090	0.6184	0.0000	0.3626	0.0000	0.6997	1.9153	0.0000	0.0000	0.0000
TRPA1	4.0024	1.1042	0.3725	0.8221	1.4468	4.7682	0.8294	4.4043	0.0000	1.1245	0.6872	2.0427	0.7624	1.9917	0.5290	1.1312	0.0000	4.9931	2.2721	2.4876	1.2634	3.4134	0.0000	2.2997	6.3232	1.4586	1.7459	0.6948	5.2363	3.7209	2.4794	0.0000	0.0000	1.9891	2.1266	3.7764	2.0899	0.9975	0.0000	0.6090	1.3963	3.2117	0.6626	1.4732	4.1068	3.4291	2.1022	0.5282	0.0000
VPS37B	10.3356	10.8371	10.0457	11.9511	9.7531	9.9607	10.4437	10.4566	10.8017	9.7973	9.9291	10.5252	10.8554	9.8801	11.1190	9.9153	10.4770	10.2162	10.7571	9.8540	11.1264	10.9907	9.8706	10.7767	10.2233	10.3977	10.4879	11.0932	9.2997	10.0920	10.4671	9.7901	10.0980	11.0430	9.5117	10.5308	10.5590	11.0353	10.7065	11.0514	10.4644	10.7620	10.4410	10.2281	10.3778	10.3509	11.4656	10.9061	9.9428
TTC7A	11.0817	10.2472	10.8075	11.1590	9.8921	10.6062	10.1527	9.8422	9.4815	10.3900	9.8425	10.6541	10.3198	10.5158	10.1527	11.0031	10.4794	10.6157	10.4533	10.1180	10.4664	10.0414	10.7548	10.5630	11.0879	10.3770	11.0635	10.8020	9.3038	9.8043	10.0830	10.1860	10.4402	10.2322	9.8681	10.5162	10.6926	9.8095	10.4228	10.8689	10.4469	11.3263	10.4013	9.6148	10.2833	10.4613	10.0668	10.7045	10.3708
UQCRHL	8.5177	8.8625	8.6872	7.9649	8.8921	8.4649	9.0855	9.5508	8.9151	8.6620	8.3738	8.6620	9.7549	8.8582	8.0522	8.3161	8.5270	9.2654	7.9655	7.9572	8.3202	9.3474	8.3235	8.1199	8.9530	7.7899	7.6983	7.5858	9.5197	8.9086	9.0514	8.2512	9.9079	9.3360	7.4942	10.3661	8.5021	8.3192	8.8064	8.5075	8.9316	7.9500	8.6999	8.7666	8.3985	9.3435	8.3241	8.4879	8.1380
ZBED4	9.5315	9.7257	9.3967	9.0976	9.5554	9.7151	9.5734	9.4207	9.5308	9.4327	9.8738	9.6378	9.8879	10.1663	9.3848	9.8377	9.4696	8.5492	9.9070	9.8208	8.7373	10.5121	10.0178	9.2484	9.4580	9.1770	8.9468	9.0116	8.3950	9.5098	9.5731	9.1163	8.8898	9.8509	9.6190	8.7078	8.3687	9.5790	8.7008	9.4152	9.6265	9.4275	9.3741	10.1617	10.3636	9.3404	9.9811	9.9232	9.6242
C11orf2	10.3770	11.5875	10.4712	11.1444	10.4663	10.4619	10.5374	9.8529	11.3871	10.7245	10.6136	11.0490	10.4332	10.4349	10.5672	11.2583	10.2988	11.1121	10.8958	9.9731	10.8656	10.8779	10.6223	11.0664	10.5070	10.7220	10.9597	10.9770	10.5983	10.7259	11.2109	10.7200	10.2651	10.7194	10.6846	11.0110	11.2184	10.2953	11.0628	11.6580	10.8143	10.0472	10.9055	11.2507	10.1661	10.8774	11.6062	11.2119	10.4389
C11orf1	7.7222	7.2060	9.5187	7.7752	8.0936	8.0218	9.5909	8.9962	8.1050	6.9188	7.5383	7.9997	7.7204	8.5755	7.3807	8.1285	8.4848	9.0420	8.5171	7.8733	7.9911	7.4803	6.8385	8.3501	7.2133	8.1817	7.7236	7.2731	8.6413	8.1477	8.4966	8.4975	10.9361	7.6576	7.7122	8.1315	7.7724	8.4211	9.8532	8.0982	6.9166	7.3339	8.8918	7.1677	8.3386	8.4436	8.1298	8.4047	8.9114
DPYSL5	0.7420	0.0000	0.0000	0.8221	0.0000	2.4707	0.0000	0.0000	0.0000	0.0000	0.0000	0.8319	0.0000	0.3455	0.0000	0.3717	0.0000	0.0000	0.0000	0.0000	0.0000	0.0000	2.4032	0.5157	0.0000	0.9063	0.5566	0.0000	0.0000	0.0000	0.0000	0.0000	0.8194	0.0000	0.0000	0.0000	1.0606	0.0000	0.0000	1.0359	0.3421	0.0000	0.6521	0.0000	0.0000	0.0000	0.4500	0.0000	0.0000
DPYSL2	11.5044	11.3338	11.4374	13.4795	12.3512	11.9293	11.7586	11.9612	13.6880	9.6907	10.4060	11.4675	12.7442	11.2269	10.3241	12.7680	12.0349	13.0757	11.5422	11.4207	13.2030	11.4971	11.5061	11.7077	10.6900	11.3976	13.2168	13.3701	9.7350	9.5337	11.8845	12.8070	11.1924	10.3109	12.7655	9.4101	12.9076	10.6307	11.6162	10.9616	10.8712	11.8997	11.2427	12.0673	12.6560	10.0554	11.8311	12.2710	12.7509
DPYSL3	12.5567	12.2324	10.1964	11.4048	12.3284	13.4457	11.4469	12.2783	10.1600	11.0793	11.5864	13.3810	10.3590	11.6731	10.1038	11.1147	11.2715	11.6090	13.5889	13.7668	12.3192	11.8260	12.5294	12.5833	12.5933	11.9704	12.6113	12.2074	10.6903	11.0205	11.6568	11.0963	11.3294	12.2971	11.7963	10.4055	11.6304	10.4322	9.5647	10.3236	11.8409	10.0651	10.3671	11.9449	12.4766	12.4168	11.1875	11.7025	10.6940
OSTM1	9.6642	8.5712	10.2236	10.2973	9.9019	9.9745	10.2185	11.0151	8.9957	8.9146	9.8999	8.7587	9.2171	10.0366	9.9978	9.4498	9.7508	10.8871	9.1219	9.0287	10.5922	9.1120	9.0119	9.3469	9.2013	9.1305	9.9062	10.3547	11.1552	9.0586	8.9952	9.2966	9.8019	9.0430	10.0336	9.4897	9.5459	8.9865	9.2914	8.2331	9.3376	9.4819	9.1074	7.8995	10.0830	9.2081	7.7994	9.2006	9.2576
RUNX2	9.2589	8.7377	7.6447	5.5805	8.7412	9.6835	7.1057	10.7914	6.9835	9.4376	9.0010	9.1657	7.1914	8.6020	6.7456	7.3534	7.6923	7.3331	9.6424	9.5923	6.4100	9.1768	7.8412	8.0746	8.8286	8.1598	7.8084	5.8418	7.6673	7.7707	8.7868	6.8521	8.2251	8.8842	9.3591	7.6032	8.0401	7.2665	7.5866	7.9503	7.9895	7.4059	7.0112	7.3327	10.2528	8.6014	8.2653	8.1944	8.2144
C11orf9	9.4970	8.8972	6.8041	12.1732	6.2978	6.9620	8.4988	7.7024	6.0595	9.6825	5.2563	9.2950	10.3628	8.9296	6.9246	7.6437	8.7614	10.1729	7.1570	6.5883	10.8919	11.1839	9.1209	11.5106	8.0775	6.9572	11.4061	11.6808	6.5830	7.5614	6.0384	9.6348	5.0824	9.2877	9.5703	9.8123	10.5317	7.8776	5.0504	8.0365	9.4752	12.5006	7.6592	5.0944	6.9539	9.6351	9.8362	9.8450	7.5797
KRTAP10-12	0.0000	0.0000	0.0000	0.0000	0.0000	0.0000	0.0000	0.0000	0.0000	0.0000	0.0000	0.0000	0.0000	0.0000	0.0000	0.0000	0.0000	0.0000	0.0000	0.0000	0.0000	0.0000	0.0000	0.0000	0.0000	0.0000	0.0000	0.0000	0.0000	0.0000	0.0000	0.0000	0.0000	0.0000	0.0000	0.0000	0.0000	0.0000	0.0000	0.0000	0.0000	0.0000	0.0000	0.0000	0.0000	0.0000	0.0000	0.0000	0.0000
KRTAP10-11	0.0000	0.0000	0.0000	0.0000	0.0000	0.0000	0.0000	0.0000	0.0000	0.4786	0.0000	0.0000	0.0000	0.0000	0.0000	0.0000	0.0000	0.0000	0.0000	0.0000	0.0000	0.0000	0.0000	0.0000	0.0000	0.0000	0.0000	0.0000	0.0000	0.0000	0.0000	0.0000	0.0000	0.0000	0.0000	0.0000	0.6256	0.0000	0.0000	0.0000	0.0000	0.0000	0.0000	0.0000	0.0000	0.0000	0.0000	0.0000	0.0000
KRTAP10-10	0.0000	0.0000	0.0000	0.0000	0.0000	0.0000	0.0000	0.0000	0.0000	0.0000	0.0000	0.0000	0.0000	0.0000	0.0000	0.0000	0.0000	0.0000	0.0000	0.0000	0.0000	0.0000	0.0000	0.0000	0.0000	0.0000	0.0000	0.0000	0.0000	0.0000	0.0000	0.0000	0.0000	0.0000	0.0000	0.0000	0.6256	0.0000	0.0000	0.0000	0.0000	0.0000	0.0000	0.0000	0.0000	0.0000	0.0000	0.0000	0.0000
IGFBP2	9.7807	9.6180	9.0925	10.3976	10.2150	12.0874	12.4185	11.3329	10.3830	13.4572	13.2563	11.1520	9.8688	12.0688	9.2828	8.7197	8.5247	10.5104	11.2308	11.0501	10.5321	9.6639	10.3077	13.0731	9.8806	11.6582	11.4531	9.8423	9.4345	14.4283	11.6218	12.9797	8.2970	14.3718	11.0462	8.7629	9.1353	8.3326	12.0198	9.7687	10.0817	10.7433	14.4103	13.4103	8.5408	10.0777	10.9527	13.0646	7.3038
IGFBP3	14.2493	13.1304	10.0202	9.6041	14.1684	13.8399	11.0728	13.7025	11.6364	10.6270	12.0494	13.1194	9.7090	11.3146	11.5337	10.8958	12.8495	10.2901	13.0687	12.1681	13.1197	13.6380	13.0571	11.7467	11.6578	11.7379	10.8816	10.9585	12.0178	10.1111	11.6102	10.5921	11.2903	12.9697	9.5133	15.4639	12.8048	12.7519	9.7786	12.4905	11.8896	9.0983	11.2853	12.0928	14.7481	13.1713	10.0065	10.9198	9.5283
IGFBP1	8.4077	4.4211	0.3725	1.3426	1.9549	1.0069	2.1265	5.9697	0.0000	0.4786	1.5011	2.5059	0.4291	0.0000	0.5290	0.3717	3.3033	0.8929	0.8205	0.0000	0.0000	0.5927	0.0000	0.0000	3.3230	0.0000	0.9572	0.6893	10.9176	0.4783	0.0000	4.7732	7.1152	3.2927	0.0000	14.0446	0.6256	0.5833	2.0751	2.6443	0.3421	5.3163	2.8073	0.0000	1.5224	0.0000	0.0000	0.0000	1.0407
BOP1	8.2715	8.6398	6.6477	5.1208	7.7329	8.0389	7.8270	5.4954	6.9154	8.5346	7.3021	8.0048	6.2114	7.8109	8.8241	7.5336	8.2722	5.7353	8.5821	9.2437	6.3980	8.4262	7.5424	7.7597	9.7260	6.1124	6.9195	6.9268	8.8488	7.9326	7.1320	8.2179	9.8529	8.7917	9.3536	9.5826	7.3706	8.3056	6.1202	10.5802	8.8768	7.6028	9.4432	8.4492	6.9968	9.5735	8.5152	7.5638	7.3652
IGFBP7	11.7521	11.9067	10.8160	12.8519	14.2886	12.7257	12.9497	13.7705	12.5365	10.3374	11.9685	12.6196	11.6139	11.4508	11.6271	11.3783	12.4335	13.9918	12.5322	12.4087	14.1871	12.7479	12.1109	12.5486	11.9615	12.6427	12.8043	13.5693	13.4711	11.0015	12.2334	12.1547	13.3735	10.6935	11.6422	12.4613	12.8381	10.3214	12.3933	11.6578	11.8517	11.6172	11.1486	11.2761	12.2903	12.8969	10.5302	12.0607	10.6736
IGFBP4	12.8433	13.8871	13.1152	13.8032	13.8987	13.4641	13.7428	13.4512	13.9111	12.4730	11.9537	13.2949	13.4047	13.0207	12.5348	14.0983	13.8275	13.7076	13.7716	13.5027	13.8025	13.2644	12.8478	13.8881	12.7864	13.4391	13.2196	13.4665	13.1135	12.0109	14.2567	13.1517	13.8638	12.1800	12.2161	12.9176	13.8829	12.9182	13.9476	13.9057	12.8761	12.7378	14.1185	11.6061	14.6609	12.6979	12.3618	13.4152	12.4173
IGFBP5	12.8254	12.0569	10.8396	12.2548	14.1861	14.5698	11.2998	12.1377	11.9709	11.0905	13.7301	13.4248	11.0796	11.8846	12.0770	11.4869	11.0656	11.7927	13.0988	12.9336	13.3879	13.4234	12.9023	13.4233	13.2254	13.1906	13.3235	12.7049	10.7826	12.2604	13.0596	10.8957	10.2962	13.3201	12.1937	12.5230	11.8263	11.9358	10.6818	11.3289	12.5354	10.5800	11.5552	10.4197	12.7046	12.4885	10.1579	12.3169	10.8848
SKP2	6.6849	8.8636	6.1277	5.4344	6.5311	8.7586	6.4383	7.2126	5.5316	6.9695	7.4454	7.3782	6.5090	8.4134	6.9034	7.4169	5.6801	5.5097	7.2971	6.6727	6.4567	7.1955	7.6728	6.5453	8.1569	6.0941	6.6888	6.6820	7.6673	8.8210	6.3473	6.1769	8.2543	5.8628	6.9628	6.2182	6.5520	6.4707	4.1811	7.0070	7.6251	7.3989	6.5303	5.9209	7.3458	7.2019	6.8750	6.5034	6.7234
TTC4	9.7018	9.2516	8.7645	8.7442	8.9736	9.1749	9.7053	9.2364	8.7142	9.3306	8.4362	8.9954	8.6970	9.4013	8.9077	8.8263	9.3876	9.0215	9.2010	9.7486	8.8111	9.1326	8.2531	8.9291	9.4857	8.9228	8.5366	8.4212	9.2109	9.3381	9.3600	9.0117	9.4573	9.7190	8.4139	9.4511	8.8154	9.3359	9.1852	9.1302	9.0242	8.1812	9.3119	9.0328	8.9081	9.3634	9.3016	8.3024	8.9350
CYP2R1	7.5043	7.4003	8.6229	7.1295	7.1841	8.0717	8.5060	8.8364	7.2830	8.1963	7.2683	6.9750	8.6203	8.2740	7.2733	6.8715	7.8110	7.8280	8.3613	8.0025	7.4310	7.9495	7.0608	8.4350	6.7693	7.8236	7.1378	6.9341	8.9091	8.0464	8.0595	7.8063	7.4852	8.3119	7.9715	8.2548	7.9574	7.4868	9.3822	7.5624	8.0736	8.0252	8.0342	7.9788	7.6582	7.5973	9.1022	6.9284	7.9958
CKLF	8.5862	7.9363	9.2599	7.6433	9.8050	9.3920	9.5391	11.8609	9.6030	8.4478	8.2492	9.0643	8.9300	8.7742	9.6779	9.2992	8.9748	9.5240	10.3880	8.2938	8.6595	7.9672	8.1768	9.2877	9.0453	8.4895	7.9525	8.0565	10.9328	8.1032	9.0054	7.8595	11.5415	10.0224	8.4526	9.6504	8.8050	9.1523	8.7768	8.7432	8.8164	9.2112	9.0818	8.2236	8.9687	8.7848	9.2158	9.3542	9.4167
ZNF193	7.5516	9.0502	8.1709	6.4810	7.1199	7.1378	7.0756	7.4252	7.0164	8.7529	8.4053	7.4889	7.5945	8.3949	7.4298	7.3087	7.7803	6.1724	7.3724	8.3271	6.6094	8.0511	6.5611	8.0015	6.7253	8.0967	7.3316	6.9698	7.1357	8.5651	7.6562	7.3496	6.5115	8.3480	7.9618	7.1182	7.5693	8.2664	7.9506	7.5584	7.7505	7.2105	7.4417	8.0871	7.5227	7.6025	8.3854	5.4559	7.8315
C15orf26	1.8836	2.0092	0.6682	3.2401	2.4862	1.5942	2.0383	2.9731	0.0000	0.8375	5.7408	1.7399	4.1399	0.3455	0.9153	4.5263	1.4722	6.2063	0.8205	0.9378	1.9264	1.0117	1.2809	5.6059	0.8630	8.1150	7.3189	3.6597	3.0286	1.1238	0.7258	3.2901	3.4516	0.0000	0.0000	1.2200	2.9097	0.0000	1.8790	5.6086	1.8781	1.7988	1.5850	0.0000	1.5224	1.9153	1.8326	0.9072	1.6390
C15orf27	5.1137	4.1715	3.6760	5.1208	4.3210	5.0357	4.6033	5.6263	3.0530	6.1098	4.3594	5.0436	4.3748	4.6174	3.4838	7.4776	4.7562	5.5097	5.7915	4.3811	5.9360	3.7765	3.9797	5.9244	4.1637	4.6208	4.4716	5.4554	5.4582	4.1301	5.2332	5.2182	4.0262	4.0986	4.2868	4.2184	5.5590	3.8533	4.4521	4.7121	4.6640	4.7785	3.6356	3.9649	5.3991	4.7726	5.0373	4.4884	5.1223
C15orf24	9.8156	9.3043	9.8255	10.2176	10.3711	10.0540	11.1600	11.3044	9.8212	9.4732	10.1788	9.6504	9.7012	10.0573	10.1308	9.7265	10.1617	11.1082	10.5166	10.1125	10.5087	10.0432	9.1955	9.5591	10.3620	9.6904	9.8232	9.9694	11.7950	11.0424	9.7252	10.3471	10.8805	9.7253	9.4189	11.8040	9.6645	9.5799	11.0772	9.5697	9.2723	10.0740	10.9731	10.4634	9.9663	10.6273	9.9489	10.1535	10.4295
GJA3	2.9495	2.3675	1.1231	0.0000	2.7557	3.5976	1.8439	2.8922	0.0000	2.0522	0.0000	2.2928	3.9264	2.0867	2.3180	0.9120	1.4722	0.0000	4.3866	1.3369	1.2634	3.2302	0.9659	2.6222	5.1783	2.6427	2.8320	1.7867	1.8817	1.7478	1.3975	1.9735	3.2344	2.9259	1.8177	1.9969	2.9097	1.5816	0.6188	1.0359	1.7691	2.5750	1.0995	0.0000	3.9983	1.2546	0.7924	1.6728	4.8323
APLNR	6.7082	7.6407	6.4185	10.0374	9.2629	9.2688	8.5224	10.9643	8.3382	7.8002	7.8747	7.3440	7.6048	7.0295	9.1863	8.1824	8.0583	9.4622	7.7256	8.6686	10.7460	9.7752	8.1957	8.9668	8.5929	8.3262	9.0061	9.1841	7.8350	7.1589	8.3369	9.5028	7.8432	7.4002	7.9812	7.2150	9.9828	6.5949	8.9878	4.5272	9.0923	6.6582	7.6653	7.8264	8.8152	7.5607	6.6198	7.6668	7.7345
C15orf23	7.8475	8.1103	7.0644	6.5770	7.7865	7.5015	7.7248	8.3395	7.6719	8.8033	8.7044	6.9750	7.0171	8.5033	8.5654	8.4458	7.0984	8.0259	7.6451	8.5313	7.5863	8.2068	8.1768	7.4551	8.8190	7.0835	7.5394	6.6383	9.7531	9.3373	6.6160	7.3463	9.2609	8.5813	6.7870	8.8308	7.0186	7.8215	7.0527	7.3466	7.7981	7.6687	7.1483	7.9724	7.4108	8.8897	6.8339	6.3259	8.6800
C15orf21	5.8283	5.6916	5.5800	5.4598	6.3188	5.9561	5.4926	7.9016	4.3203	5.0895	5.0325	5.9137	5.3762	7.8921	5.0396	5.8289	5.4061	6.1894	6.2050	5.4404	5.6034	5.0887	5.6602	5.7739	6.2387	5.0594	5.6154	5.2385	5.5157	6.2643	5.0460	5.1305	6.4623	5.6263	5.2170	5.4877	6.0116	5.6816	4.3798	5.6241	6.2209	5.6128	5.4263	6.3860	5.3991	6.1212	6.2759	4.7918	5.5047
GJA8	0.0000	0.0000	0.0000	0.0000	0.0000	0.0000	0.0000	0.0000	0.0000	0.0000	0.0000	0.8319	0.0000	0.0000	0.0000	0.0000	0.0000	0.0000	0.0000	0.0000	0.0000	0.0000	0.0000	0.0000	0.0000	0.0000	0.0000	0.0000	0.0000	0.0000	0.0000	0.0000	0.0000	0.0000	0.0000	0.0000	0.0000	0.0000	0.0000	0.0000	0.0000	0.0000	0.3626	0.0000	0.0000	0.0000	0.0000	0.0000	0.0000
CYP8B1	2.8181	1.8669	0.9136	1.3426	1.4468	4.9675	0.8294	0.5143	0.0000	0.8375	3.0570	2.0427	1.6223	5.0416	0.5290	0.6670	2.5189	1.4403	4.9121	1.6491	2.5612	0.8174	6.6321	1.6548	3.2831	2.9988	2.8320	1.7867	0.9222	3.9943	1.7173	0.7923	0.0000	2.4329	2.5971	1.8714	2.9097	1.5816	1.6519	3.0623	4.3971	0.8690	0.6521	0.0000	1.1689	1.6225	2.6144	4.3713	0.0000
C15orf28	3.3332	2.8933	2.0841	1.3426	1.4468	2.4707	1.9443	1.4399	2.4275	2.1830	2.2207	2.8560	3.3721	1.8901	1.4708	3.4966	2.1855	0.8929	3.1144	3.3002	1.9264	3.4474	1.2809	3.4441	2.0960	3.7267	2.7333	2.7033	1.4803	2.1820	2.7833	1.9735	0.8194	1.9757	4.7144	0.7353	2.5573	4.2432	2.2477	1.8584	3.8726	2.3596	0.8931	0.6435	3.6848	2.3668	5.2042	2.0228	4.4340
C15orf29	8.4624	8.4328	8.1183	8.6781	8.8076	8.4167	11.8441	10.0517	7.2419	8.3434	8.4260	7.4699	8.9218	8.6358	8.5086	8.3412	8.2886	9.0208	8.5618	8.8768	9.0586	9.0566	8.1136	8.5403	8.8594	8.5276	8.3481	8.2720	9.7152	9.0044	7.5266	8.0745	8.9151	7.8939	7.7859	9.8366	8.4999	8.4212	8.5768	8.1714	7.5550	8.7424	8.6464	8.5282	8.5671	8.3731	8.4381	8.2494	9.0299
STMN1	10.2844	12.6885	11.4348	10.5391	11.0294	11.6241	10.1868	11.3479	10.2177	13.1632	11.3941	11.1235	9.6752	12.2215	11.2162	11.4454	9.8373	11.4319	10.3756	11.2909	10.9940	10.2131	12.6387	11.3101	12.0086	10.0788	10.1582	10.4206	11.6972	13.0204	10.5223	11.0448	12.2519	9.6417	11.0096	10.7206	11.1002	11.3714	9.6158	10.9258	11.8057	10.7606	9.5266	11.4386	10.0486	10.7191	10.0167	9.1234	11.5853
S1PR2	8.9053	9.1312	8.9876	9.4684	8.8020	9.0622	7.9454	8.6536	8.4081	8.5437	8.7419	9.1037	8.6088	8.6553	8.7489	8.9837	9.0346	8.4108	8.5501	8.6675	8.5532	8.6259	9.2119	9.5689	8.6381	8.8806	8.7899	9.2782	8.1804	9.2013	9.6007	8.9394	8.8377	9.4733	8.5849	7.4930	9.0478	9.3980	7.3275	9.5190	9.1573	8.0613	7.4536	8.1079	8.9758	8.2635	8.9621	8.9337	8.5188
KDM3B	11.4944	11.0305	11.3086	10.9830	10.8526	10.9482	11.0034	10.7045	11.2215	10.7642	11.0454	11.4679	10.7468	10.8962	11.1401	11.1572	10.5247	10.2327	10.6290	11.8273	10.7889	11.0444	11.6986	11.1466	11.1398	11.4843	11.4255	11.1460	10.1174	10.1065	10.9803	11.4357	9.9564	11.1029	11.7014	10.9017	10.9952	11.3503	10.1132	10.4808	11.2304	11.5556	11.4693	11.0139	10.8750	10.2954	10.4061	11.8027	11.3018
REG1P	0.0000	0.0000	0.0000	0.0000	0.0000	0.0000	0.0000	0.0000	0.0000	0.0000	0.0000	0.0000	0.0000	0.0000	0.0000	0.0000	0.0000	0.0000	0.0000	0.0000	0.0000	0.0000	0.0000	0.0000	0.0000	0.0000	0.0000	0.0000	0.0000	0.0000	0.0000	0.0000	0.0000	0.0000	0.0000	0.0000	0.0000	0.0000	0.0000	0.0000	0.0000	0.0000	0.0000	0.0000	0.0000	0.0000	0.0000	0.0000	0.0000
STK17A	10.7537	9.4635	9.3460	10.7749	10.6187	10.9925	10.4549	11.8195	10.1151	8.7223	9.7678	10.2212	9.8927	8.6774	9.3062	9.7940	9.6901	10.5903	11.0414	10.0660	10.4369	9.2406	8.5532	10.7735	10.6917	10.5341	9.5290	9.8219	10.5578	9.1829	11.1164	9.7336	11.5621	12.3072	9.3083	9.7848	9.8726	9.8167	9.3937	9.9281	9.0965	9.2952	8.9956	8.5260	11.2559	8.9836	10.6953	9.6324	9.7517
KDM3A	10.9951	10.7271	10.3928	9.5505	9.5795	10.0832	9.6235	10.4056	9.9524	10.2114	10.6108	10.9306	10.6258	10.5402	10.4606	10.8041	9.7096	9.6182	10.2757	10.4534	9.5634	10.0877	10.6942	10.0183	10.8969	10.5851	10.6450	9.9623	9.8232	10.6318	10.0991	10.0372	9.6162	9.9622	10.2008	10.2540	10.3854	11.1226	9.3694	10.5081	10.3026	10.2419	9.7835	9.4237	11.2691	9.5826	9.9931	10.3094	10.5325
LOC401387	0.7877	0.4628	0.3725	0.0000	1.2126	1.0638	0.8294	1.1921	0.0000	1.7487	1.5011	0.0000	0.4291	3.0158	0.0000	0.4073	2.1855	0.0000	1.0406	0.0000	1.4961	0.0000	0.5623	0.5157	0.3481	0.9063	0.5566	0.0000	2.4529	1.0269	1.3975	0.0000	0.0000	0.0000	0.8811	0.0000	0.0000	0.5833	0.6188	1.6326	0.5033	0.0000	0.6521	1.4256	0.0000	0.7596	1.6762	0.0000	1.0407
S1PR1	9.1766	9.6865	7.7881	12.5609	10.0201	8.1936	9.3414	10.1707	7.7126	6.3514	8.5249	8.9551	9.1457	8.7724	8.8213	9.3370	9.1888	10.8661	7.5656	8.7699	11.9832	8.5270	9.7480	9.3336	8.8863	8.9176	11.2818	12.0427	8.6890	8.0464	9.0272	10.7764	8.4277	8.3119	9.9254	8.5285	11.8832	7.4254	8.7697	8.8190	8.6781	9.0918	9.7708	7.6995	9.3694	8.1307	7.6365	8.2369	8.7221
ZNF642	7.5849	7.0429	6.4769	5.6034	6.7474	6.6861	6.6687	6.8869	5.6199	5.9353	7.0531	6.8043	6.8011	6.9870	5.9775	6.8967	6.8474	6.7333	6.5616	6.8813	6.2061	6.7645	6.1316	5.9844	6.3919	6.1306	6.4533	6.0562	6.4267	6.4955	7.0055	6.4787	6.9286	6.9733	5.6141	7.1009	5.5756	7.1294	6.1202	6.4710	7.0162	6.1379	6.8948	7.0193	6.5832	6.2711	7.9045	6.2697	6.0215
TMC4	11.6268	10.1435	11.5930	9.1859	11.0927	10.5935	10.9262	10.0862	11.3335	11.4167	10.0494	10.9910	11.0469	10.1768	12.2305	10.6175	11.0496	10.0477	10.8312	11.0147	10.1807	11.3833	10.8680	11.9711	9.1516	11.7715	10.8164	10.1023	9.0929	10.4681	10.0063	11.2740	9.2483	11.8943	9.8989	11.8041	9.9594	11.2573	11.8253	12.1169	9.9210	11.7578	12.3077	11.8678	10.8243	10.1950	11.4030	10.6896	11.0536
MYO3A	4.0118	0.4628	0.0000	1.3426	1.4468	6.8840	2.5012	2.8922	0.0000	0.0000	2.6986	0.8319	3.7885	0.0000	2.1838	1.3043	0.6704	2.1465	1.3403	1.9057	1.2634	3.6361	0.5623	0.5157	0.8630	3.1486	2.6274	1.7867	1.8817	0.4783	1.2064	2.4305	0.0000	0.0000	0.0000	0.4140	1.6652	0.9975	3.0872	1.0359	1.0499	1.7988	1.4406	1.4256	2.8564	0.0000	3.1186	2.4267	0.0000
TMC6	10.8625	10.8794	12.1475	10.4968	10.6006	10.7848	10.9035	10.1766	12.2097	10.5818	9.8597	10.6656	11.4456	10.9714	11.0681	11.9820	11.0818	10.3358	11.1470	11.4325	10.2570	10.8934	10.5608	11.1528	11.0686	10.8539	9.9774	10.3472	10.3715	10.6364	9.6019	10.4798	11.7241	10.9997	10.6577	12.0355	11.2376	11.6516	11.2282	12.1035	10.6531	11.2124	11.6800	11.4919	10.2108	10.8832	11.1499	11.5167	12.6085
KIAA1958	6.4827	7.6131	6.1398	5.9821	5.3264	6.2990	4.7494	3.4955	6.0275	5.9810	6.4025	5.8758	6.3769	5.5632	6.8322	6.2130	4.9060	4.9538	4.2187	6.5745	5.6843	5.9116	6.9594	5.3257	5.1115	6.0376	5.9806	6.5085	4.1704	7.0518	6.5062	6.2481	5.6198	5.5151	7.5406	4.3179	5.4196	5.3170	3.0872	6.5214	5.5472	5.6841	6.3038	5.4127	6.8945	3.8934	4.8849	6.2282	5.8862
APIP	7.7256	8.5945	7.8676	8.5744	8.4999	9.1914	9.1560	9.3381	7.9694	8.3079	8.9926	8.3280	8.4345	9.2490	10.5555	8.2802	8.5293	10.1813	7.9797	7.8020	9.6594	8.4694	8.3299	8.6642	8.2483	8.1128	8.6712	8.6782	10.2128	8.4503	7.4106	8.3877	8.4621	7.7830	8.7406	8.3230	8.1168	8.4379	8.4977	8.3381	8.8186	8.1957	8.6700	8.3831	7.9331	7.0741	9.0487	8.5337	8.2488
TMC1	0.7420	0.0000	0.0000	0.8221	0.0000	0.0000	1.1984	4.0372	1.2986	0.4786	0.0000	0.8319	0.7595	0.3455	0.0000	1.3043	0.6704	0.0000	0.8205	0.0000	0.7658	1.1829	0.0000	0.0000	1.3993	0.0000	0.0000	0.0000	0.9222	0.4783	0.0000	0.4499	0.0000	1.6780	0.0000	0.4140	0.0000	0.0000	0.6188	0.6090	0.3421	0.8690	2.3219	2.8446	0.0000	1.2546	0.0000	0.0000	1.8652
GPR15	5.9272	5.2647	1.7469	1.7243	2.4862	2.0104	1.7358	4.8499	1.2986	0.4786	5.2563	0.8319	3.5101	2.4142	0.5290	4.5446	1.1262	3.3821	1.7216	2.0186	3.1215	4.0880	3.9354	5.5540	5.1564	3.4082	1.7459	0.6893	4.1704	3.3832	3.4339	4.0647	2.0210	1.6780	2.1266	5.7508	5.0218	2.8030	0.0000	2.2254	3.2165	1.4076	3.7625	2.9533	4.8931	3.8245	2.9236	1.8584	2.9767
TMC3	0.7420	0.4628	0.0000	0.0000	0.6557	1.0069	0.6021	0.8926	0.0000	1.1245	0.0000	0.0000	1.6223	0.6241	0.0000	0.9120	0.6704	0.0000	0.0000	0.6874	0.7658	0.5927	0.9659	1.6548	0.3481	2.6427	2.5130	0.0000	0.9222	2.4125	1.2064	0.4499	0.0000	0.0000	1.4241	0.7353	1.0606	0.0000	0.6188	0.6090	1.0499	0.0000	0.6521	0.0000	0.0000	0.0000	0.7924	0.5238	0.6122
PKLR	1.0724	0.5806	0.0000	0.0000	0.0000	0.6696	0.5185	1.2028	0.0000	0.0000	0.0000	0.0000	0.8454	1.0696	0.0000	0.4576	0.8842	0.6702	0.9577	1.1805	0.0000	1.3943	0.0000	0.0000	0.0000	1.1011	0.0000	0.0000	5.2360	3.6759	0.0000	0.0000	0.0000	1.1392	0.0000	0.0000	0.0000	0.8458	0.3053	0.8083	0.4393	0.0000	0.0000	1.3481	3.5750	1.0085	2.5581	0.0000	0.0000
TECRL	0.0000	0.0000	0.0000	0.0000	0.0000	0.0000	0.0000	0.0000	0.0000	0.0000	0.0000	0.0000	0.0000	0.0000	0.0000	0.0000	0.0000	0.0000	0.0000	0.0000	0.0000	0.0000	0.0000	0.0000	0.0000	0.0000	0.0000	0.0000	0.0000	0.0000	0.0000	0.0000	0.0000	0.0000	0.0000	0.0000	0.0000	0.0000	0.0000	0.0000	0.0000	0.0000	0.0000	0.0000	0.0000	0.0000	0.0000	0.0000	0.0000
EIF2B4	9.3056	10.2215	9.5274	8.9775	9.4311	9.1012	9.7727	9.7676	9.3777	10.2356	8.9819	9.2308	9.2924	9.9634	9.5685	9.6409	9.4935	9.3398	9.6980	9.5507	8.9565	9.6264	9.7600	9.3171	8.9664	9.4338	9.2251	8.8333	9.7783	9.6922	9.5195	9.4312	10.0077	9.8020	9.3920	10.0556	9.6988	9.9730	10.4721	10.4372	9.3477	8.9325	9.9610	9.8447	9.2279	9.2013	9.8152	9.7940	9.9758
EIF2B5	9.6031	9.7270	9.4347	9.3780	9.7298	9.8315	10.4458	9.7455	9.6820	10.8562	9.9327	9.9962	10.1127	10.2009	10.3276	9.5168	10.0837	9.8381	9.9024	10.4594	9.7427	10.1311	10.4971	9.9765	10.3363	10.0777	9.7604	9.4087	9.5424	10.0868	10.2473	10.0611	9.4636	9.8736	10.0792	10.2579	10.0367	10.3808	10.5390	9.5527	9.6260	9.8737	9.8692	10.0876	9.5911	10.2559	10.0485	10.1613	9.9020
EIF2B2	9.0059	9.4330	9.0158	8.2750	9.4287	9.4093	9.5996	9.5014	9.3097	9.7761	9.5502	9.7544	7.9723	8.8633	9.4511	8.4676	8.5154	8.7777	9.1687	8.6740	8.7793	8.8514	9.0119	9.1027	9.7577	8.7372	8.7062	8.3499	9.4786	9.6860	8.5111	9.0148	9.2374	9.4984	8.8552	9.4976	8.6921	9.0611	9.2335	9.0932	8.7800	9.1869	9.3591	9.2640	8.8835	8.9816	9.6110	8.1440	9.3736
EIF2B3	8.7851	9.2965	8.4779	8.5539	8.7098	8.9474	9.0458	9.3382	9.4183	8.4282	8.1032	8.6786	8.0759	8.6916	8.9196	8.8056	8.8267	8.9919	8.7274	8.3862	8.8290	8.8608	8.2097	8.3387	8.7244	8.3262	8.4311	8.4543	9.7105	8.8109	9.1477	8.6707	9.4127	8.5647	7.8452	8.6516	8.6615	8.4848	8.9272	8.9179	9.0979	7.6211	8.9988	9.1910	8.6768	8.9023	9.3210	8.2095	8.2298
EIF2B1	10.1035	9.6489	10.1470	9.6736	9.7298	9.6702	10.3957	10.0851	9.7739	10.7612	10.0807	9.9181	9.9605	9.6197	9.7442	9.8205	9.9056	9.8885	10.3979	10.5825	9.8777	10.0048	10.1246	10.1879	9.9343	9.9509	9.6024	9.4798	10.3229	11.0394	9.9188	10.1646	10.4124	9.9988	10.0196	10.8061	9.9032	10.1542	10.7258	9.6245	10.3918	9.0896	9.7281	10.3393	9.5303	10.6733	10.5068	9.1098	10.1449
PRKAR2A	8.7540	9.0898	7.6038	8.4016	8.2544	8.6081	8.3291	7.5459	8.6369	6.0511	8.0543	8.4722	9.2379	8.4168	7.2938	9.3199	7.2796	7.4649	7.7718	8.6815	8.5825	7.8127	9.6658	7.2258	7.7681	7.8783	8.6948	8.7900	8.2751	8.9133	9.3148	8.3484	8.7961	8.4753	9.4949	8.1165	7.3078	8.5205	5.4893	7.7986	8.0534	8.9398	7.5644	6.8112	8.7910	6.2450	6.8386	8.7785	8.0400
CSNK2A1P	9.5931	9.3955	7.9720	8.4082	8.9736	8.9694	8.5860	8.0465	7.6719	7.7404	9.3783	8.8321	9.5088	9.1450	8.7841	8.7623	7.8186	7.8549	8.0346	8.7123	8.5123	8.5448	9.9219	8.0861	9.3175	8.3302	8.6566	8.5208	8.5819	8.8033	8.5329	8.5839	8.3655	9.0570	8.4560	9.0347	7.9126	7.7263	6.1531	7.7711	9.3822	9.4465	9.3610	8.0386	9.3392	7.4790	8.2721	9.1212	8.9930
XRRA1	9.2797	8.1952	9.4824	8.3621	9.1651	9.6832	8.5122	8.6811	7.6995	8.8296	8.2897	8.4207	8.1969	8.8618	8.1249	9.0251	9.5548	8.8455	8.4338	9.3304	8.3558	9.4277	7.6205	9.0504	7.9054	8.7962	8.4871	8.4289	8.5994	8.8539	9.3400	8.5124	6.7339	9.0137	8.3995	7.9951	8.5092	9.3107	9.8496	9.0224	9.6891	8.2527	8.4793	9.6243	9.0398	8.9754	9.6798	7.6848	8.4290
C20orf56	5.3221	3.6260	8.1183	9.9415	4.7179	8.8211	9.0985	7.9423	8.7731	7.7217	7.8016	7.9237	9.7761	7.6838	5.8504	6.8752	7.9828	9.8489	7.1017	3.9396	9.8572	5.6522	5.9208	9.3403	5.8108	7.8181	9.3901	9.2711	5.9086	4.4742	6.2453	9.6539	5.3219	3.7512	5.4571	4.0835	8.1070	6.2430	11.2955	7.0304	5.5879	9.4136	7.9682	8.1456	7.2894	1.9153	6.9999	7.2015	6.7730
C20orf54	8.4106	6.4468	8.3285	7.1373	6.9012	7.9967	8.1683	7.2537	6.4691	9.5630	6.4933	7.9237	7.8455	8.5000	7.7268	7.8173	7.8815	6.1377	8.7117	5.6390	6.6702	8.4219	8.3149	7.9573	7.9981	7.0169	6.3237	7.2964	7.5412	6.2716	7.4122	7.4435	5.7890	5.7689	6.3542	7.6986	7.0126	5.0826	7.7024	6.7069	8.3146	8.0879	8.9429	8.8339	8.1800	7.6381	9.4788	9.1414	6.9125
TXNIP	14.8771	11.2325	14.4742	14.6380	13.8718	13.8639	14.1135	14.4034	14.5124	13.1127	13.2022	15.1716	14.0901	13.8396	12.4518	13.6255	13.4444	14.8324	14.1195	14.5533	13.7238	12.2724	13.3504	13.7276	14.0345	14.6328	15.1767	14.0455	13.3375	11.8920	14.5632	14.2870	12.4710	13.4068	14.2374	13.6786	15.5454	13.6694	12.8680	14.1046	12.7219	14.8610	14.3834	11.1653	13.6070	12.4889	14.7961	13.7341	13.1690
SLC36A4	7.5308	7.4849	8.8200	7.4853	8.3338	8.8702	8.3850	8.5437	7.8283	9.8737	8.5032	8.2314	7.8713	7.6666	8.0425	9.2815	7.5538	7.6237	7.8977	6.7153	7.6680	7.7528	7.8620	8.4187	8.4772	7.4291	7.4056	7.5343	7.7832	8.9721	8.3118	7.6229	9.4415	7.7341	9.1420	8.7429	6.8859	7.4544	7.2934	7.9067	8.3970	6.6932	7.9748	7.2763	8.5647	7.5973	7.7755	7.6575	8.2170
LOC389791	2.3320	0.4628	1.3061	0.0000	0.0000	2.8192	1.4920	1.6514	0.0000	4.9678	1.5011	2.6916	2.8552	3.3508	0.9153	1.4665	2.6606	0.0000	2.9808	2.1234	0.7658	2.0175	1.7584	3.3255	1.0647	3.7267	0.0000	0.0000	1.8817	2.1820	1.8541	1.3008	0.8194	0.7935	2.3810	0.4140	2.4177	1.9962	2.7849	1.8584	1.8781	3.5538	2.6845	2.1285	1.5224	2.1587	2.3293	2.1704	2.6522
ZNF876P	3.0699	6.6009	3.6760	3.8900	4.2789	4.4726	4.4408	7.0543	5.4853	3.8056	2.6986	4.7825	2.9871	3.8064	4.5327	3.1113	3.1192	3.7001	2.2721	2.6990	4.4600	3.4806	3.2600	4.5973	4.5640	4.0648	3.0931	4.2299	4.2404	4.8921	3.0907	4.0002	5.3492	3.8277	4.5164	3.3654	3.8651	4.3875	1.6519	3.9242	4.6487	3.3350	3.5325	1.9300	3.1882	3.9591	4.2975	2.3043	4.2855
MLF1	9.0533	8.7605	7.7919	9.5430	8.1676	9.5126	8.5345	9.3805	6.4207	8.7223	9.4071	9.0558	9.0945	8.3833	8.3590	8.0890	9.6672	10.0158	7.9161	8.0892	8.5640	8.5131	10.2048	8.5202	9.5454	10.5092	9.9259	8.8753	8.0255	9.1473	8.9925	8.7659	8.1140	9.6417	8.7062	8.9712	7.7728	8.8622	7.8335	8.9535	8.9221	7.7430	7.5709	7.5167	8.9006	8.0272	8.6632	7.0285	8.7490
QPRT	9.1280	10.8081	10.5876	7.9782	6.9690	11.0809	9.6719	7.4537	10.7585	9.4555	7.8328	11.0119	8.8226	11.1964	10.1049	6.5161	11.0313	8.1133	10.1636	8.6512	8.1914	5.1622	9.8372	11.4965	9.1453	7.1293	7.7993	8.1956	10.2537	11.0685	9.8392	9.2627	10.1668	5.3945	8.8812	8.7956	9.3877	8.2117	10.4058	9.7156	11.3082	6.7717	5.3676	10.3831	6.2813	10.5574	9.1270	9.2951	5.8602
IFT140	8.7983	10.1541	9.3349	9.9154	8.4089	9.6062	9.0223	7.2209	9.3618	9.7003	9.2882	9.9250	9.5882	9.5088	9.1709	8.5089	9.8345	9.0231	9.0234	8.8068	9.6003	9.4739	9.9098	10.5850	8.5599	10.9173	10.7105	9.6848	7.6987	9.2981	9.0995	9.5564	6.9466	8.0377	8.8100	9.0089	9.6431	8.0312	9.5840	9.9566	9.1993	9.2857	8.8450	9.1155	8.1262	7.8949	11.5234	9.4921	8.3724
MLF2	11.5845	12.1602	11.9393	11.5619	12.0289	11.1421	11.3430	11.6587	12.3900	12.1396	12.0329	11.3084	11.2144	11.7350	12.4746	11.4060	12.0756	11.3943	11.9629	12.2847	11.4890	11.8148	12.3194	11.8992	12.2378	11.3035	11.3120	11.1596	11.8800	12.7373	11.3019	11.7161	12.8503	11.7118	10.8224	12.9219	11.1848	11.9618	12.7043	11.5605	12.0832	11.4111	11.9730	12.4443	11.5673	12.0342	12.0861	10.9597	12.2906
TMEM14C	10.5722	10.9933	11.5103	10.8489	11.2679	10.4803	11.7968	12.3797	11.1639	11.1414	11.4373	10.4912	10.3696	10.9888	10.6530	10.9211	10.7310	12.2668	10.7018	10.9347	11.1110	11.0875	11.0500	10.6489	10.7337	10.6159	10.3991	10.4122	12.1292	11.6481	11.4478	11.3170	12.6464	11.1286	10.2985	12.0105	10.6732	10.7995	11.5181	10.6606	10.8091	10.7174	11.3754	11.1937	11.1635	11.4732	10.7358	9.9101	10.8908
FAM157A	5.8197	5.6595	4.0020	3.4574	3.1787	5.8079	3.9544	2.4013	4.3203	4.4235	3.2544	6.2308	5.0539	3.9396	4.0828	5.0460	4.0848	0.0000	5.8502	4.6147	3.3368	4.2118	3.0267	5.7964	5.1891	3.2842	3.8732	3.2593	4.0193	5.9707	4.5379	3.6677	3.6404	2.9259	3.1003	2.4116	4.3983	3.9495	2.5412	5.0460	5.6736	3.5538	4.1351	3.3210	3.9983	3.4198	6.3489	4.6480	5.6485
FAM157B	1.8836	3.4869	2.2718	0.8221	1.7231	1.8172	1.4920	0.0000	1.9707	0.4786	0.0000	3.0037	2.7844	2.4857	3.1656	1.3043	1.1262	0.0000	4.3328	1.7831	1.9264	2.6044	2.1165	4.2187	2.4957	1.4586	0.9572	0.6893	1.4803	3.8445	0.7258	0.4499	0.0000	0.0000	1.4241	1.2200	2.9097	2.4553	0.6188	2.3790	2.5402	1.4076	2.5502	1.0869	1.5224	1.2546	4.3502	3.0773	2.6522
FANCF	8.8465	9.8957	8.3843	6.8795	8.2242	8.9191	8.8023	8.9494	7.6299	8.4942	7.8095	8.4880	8.4761	9.2955	8.1942	8.6079	7.8448	8.8410	8.7558	8.4927	7.3153	9.4521	8.6927	8.4808	8.3259	8.7431	8.4928	7.0784	9.7501	9.3080	8.7610	8.4560	7.7020	8.9794	8.1142	8.8224	7.8290	8.2896	7.9846	8.6800	9.2247	8.8183	8.7167	9.0949	8.7808	8.8620	9.2986	8.3897	9.3126
MECOM	9.0247	10.4571	7.2902	10.9983	8.6093	9.4650	11.8656	10.6374	10.8075	9.3129	12.5535	8.3186	10.6962	10.8919	9.7247	9.9466	10.8458	10.7066	10.0732	10.4075	11.0730	11.5916	11.1589	10.4782	8.4706	10.7213	10.9864	10.9871	8.0885	8.8872	10.6076	12.2386	9.8179	6.7557	11.8044	9.6893	10.1820	9.5939	11.1956	8.3258	10.0191	11.6081	10.9048	11.8745	9.8275	9.5943	7.6259	11.1661	10.7522
ITGA2B	6.2218	2.6542	1.1231	2.4876	3.0840	2.0104	1.3526	3.7463	3.8216	4.2848	1.5011	2.0427	3.5101	4.6797	2.8482	6.0175	6.4092	3.1230	4.2187	5.4605	1.6326	3.3063	1.5393	5.7279	4.2696	2.8318	6.0540	3.7932	0.0000	2.4125	2.0939	5.2182	4.5345	4.5687	3.4726	1.4124	6.6489	6.9550	2.5412	2.8684	3.5815	0.8690	1.7162	1.0869	3.1882	2.1587	8.5870	0.9072	6.2690
RSPH1	5.5358	5.4257	4.7819	4.1617	4.7796	7.5567	6.8219	5.0865	5.6621	4.6438	7.5477	7.1829	7.8692	4.6174	5.3683	7.8489	7.3854	9.5735	6.6523	4.1527	4.9915	5.0338	6.6528	9.2936	4.9297	12.0334	11.1946	5.2617	2.4529	4.5964	5.0172	6.7380	5.2367	5.1778	3.6763	5.5607	4.5730	4.7500	5.9680	9.2027	6.7192	6.4283	5.1174	4.9179	5.4618	2.5487	7.7240	6.0395	3.9820
IFI16	11.8020	9.8373	12.8077	10.6802	13.0961	12.6789	11.7027	12.0950	11.8235	10.6645	10.6987	11.7195	12.4523	10.0780	12.7569	11.7666	12.6160	10.3865	11.5100	10.5173	11.1879	11.7721	10.4507	11.7110	12.3066	11.2934	10.8550	11.0375	11.2080	9.3915	10.7777	10.4054	12.1840	12.1419	12.5248	11.1732	10.8504	11.1702	10.2246	9.3435	12.6951	11.5710	11.0127	7.7865	12.9306	11.9251	10.6009	12.8343	12.7341
SOX6	3.9186	8.1797	7.7312	6.1937	4.2355	7.1886	5.8048	4.7152	7.4368	7.8078	9.1862	7.2730	9.7525	7.6037	3.0156	3.3792	7.1353	6.8451	6.6955	4.8157	7.0285	4.6517	6.1893	8.2700	4.5132	6.5893	7.6785	7.3624	5.6244	8.6843	7.6183	6.2411	1.3387	4.5234	7.5919	3.2693	5.9871	3.8027	6.3172	6.8517	6.5769	6.8970	5.2854	5.0462	6.1979	5.1275	4.4977	7.6194	4.4689
LOC440944	7.5465	8.1721	7.6574	7.1838	5.7531	7.6826	7.0673	9.0461	7.9094	8.7556	8.9467	7.1984	9.0733	8.4417	6.8378	7.8690	9.6061	6.9388	8.8060	9.4011	7.1185	8.0662	6.9428	8.7664	6.4783	8.9408	7.7778	6.9268	8.2456	8.0782	8.7739	6.7231	7.2662	7.3557	8.6069	7.5350	8.1709	9.1561	8.3084	7.3789	7.6464	7.9787	7.8247	8.9840	7.6715	8.4264	9.1411	7.6976	9.2933
TTC1	9.6990	8.8683	10.1361	9.7643	9.8444	9.8772	10.7021	11.4158	9.9798	8.9563	9.5121	10.3336	8.9176	9.6598	10.0565	9.3873	9.6932	10.5774	9.7007	10.3079	10.0723	9.9654	9.5839	10.2257	9.8007	9.7026	9.6815	9.5007	10.6682	9.5375	10.8294	10.1006	10.3479	10.2730	9.4522	10.1653	9.6780	9.8622	10.3636	8.9319	10.2636	9.3529	10.7702	10.1281	9.2940	10.3894	8.9059	9.7616	10.5402
C9orf128	1.2296	0.8126	0.6682	0.8221	1.1048	3.9671	1.3526	2.2793	1.9707	4.7531	2.0183	0.0000	1.7761	2.1758	1.8709	1.1215	1.4722	0.0000	3.3494	2.1234	0.7658	1.6005	1.5393	2.5178	1.8989	4.2082	2.7333	1.1539	0.9222	2.5153	0.4081	1.0688	0.8194	0.0000	2.3810	0.7353	2.8015	2.3179	3.4824	1.6326	2.4010	2.3596	0.8931	2.4586	0.6997	1.6225	6.6880	3.4099	2.5254
C9orf129	7.5770	5.9159	6.1563	5.9818	6.7003	6.9985	6.1464	4.9119	6.5150	5.3271	5.9714	6.5343	7.5499	6.8399	6.4781	7.4065	5.0595	4.7345	5.9953	6.8094	5.9524	6.6388	6.7625	6.0274	7.4136	6.2636	6.3457	6.7410	5.9510	6.4567	6.6009	6.2385	5.9040	5.8445	6.8088	5.8283	5.3999	5.8631	2.8908	6.4054	7.6655	7.4677	6.9700	5.7247	6.5629	5.7272	4.8324	7.3391	5.2874
MYT1L	2.2323	3.6696	0.3725	0.8221	0.0000	4.1829	0.0000	0.5143	0.0000	0.0000	1.1508	0.0000	0.4291	0.0000	0.0000	1.4665	0.0000	0.8929	0.8205	0.3843	1.2634	0.0000	7.5680	0.0000	0.0000	0.0000	4.5891	1.5047	0.9222	0.4783	0.0000	0.0000	0.0000	0.0000	0.0000	0.0000	0.0000	0.0000	0.0000	1.0359	0.6184	0.8690	1.0995	0.6435	1.5224	0.0000	0.0000	0.0000	0.0000
C9orf125	5.1821	4.3693	4.6527	8.3033	5.9540	8.1012	8.9079	8.4741	3.9633	6.5763	4.7349	5.5553	8.7315	8.0119	4.1564	5.2267	6.3158	8.2936	3.5514	6.8242	8.2323	8.9912	6.0613	6.3309	5.0415	7.4437	8.6733	8.1435	8.7681	7.1022	6.5114	6.9407	4.6267	4.3784	4.1566	7.1182	7.0836	3.1654	5.4545	5.9524	4.6176	9.9052	9.4199	7.5430	6.0289	4.4908	2.7772	8.3972	3.7747
C9orf122	4.6169	1.7090	5.2410	5.1831	4.6860	5.7684	4.9799	5.1574	1.9707	5.8786	3.2544	3.6668	6.6844	2.8530	4.9181	6.1783	5.6293	5.5365	5.3244	4.8769	4.8233	5.1415	2.1165	6.0326	4.3490	6.8844	6.1141	4.6374	4.9324	5.3330	5.4856	3.7873	6.1722	3.0588	4.8041	5.2054	4.6685	6.7161	5.0504	6.1680	3.6446	5.6841	4.9137	4.6211	5.1429	3.1082	5.6022	4.8586	7.2038
CEPT1	8.9638	8.5911	8.3638	9.5326	8.9215	9.5403	9.3895	10.0708	8.9238	8.3915	9.0078	8.9161	9.1814	9.1938	8.2094	8.8009	9.2503	10.0857	8.1441	9.2653	9.3601	9.5754	8.2755	9.0754	9.4348	9.5119	9.6172	9.2725	9.9421	9.2365	9.4477	9.1408	10.0910	8.4453	8.8154	9.3809	9.5023	8.8514	9.0313	9.0352	8.9411	8.9054	9.4580	8.9904	9.3447	9.0245	8.3389	8.9389	8.9719
KIAA1267	10.3194	10.0616	10.6180	10.0490	9.8632	10.3181	9.7316	9.5124	9.9027	10.0958	10.1735	9.9762	10.5174	10.6113	9.7217	10.7684	10.0045	8.6966	10.3394	11.3350	9.6887	9.8446	10.4209	10.4278	9.8034	10.5685	10.5039	9.9210	9.0102	10.6696	10.5380	10.2722	9.3465	9.7439	10.5281	9.5770	10.2167	10.8795	9.4097	10.6332	10.4259	10.4446	10.1328	10.0869	10.7530	9.8914	11.1340	10.2260	10.8372
RTCD1	9.6205	9.9066	8.6851	8.7596	9.5817	9.6630	9.5138	9.8116	9.0081	9.3394	9.4123	9.5948	9.5013	9.4774	9.5952	9.3630	9.3281	9.2329	8.4334	8.6588	8.9986	9.2241	9.1135	8.9705	9.2538	9.1462	8.9537	8.9857	9.5647	9.8125	9.4870	8.9849	10.1697	9.4417	8.7744	10.1259	9.1993	8.5893	9.2232	9.5272	9.7351	8.7535	9.4450	9.3683	9.4515	10.0805	8.4472	8.7814	8.9885
CFHR2	0.0000	0.0000	0.0000	0.0000	0.0000	0.0000	0.0000	0.5143	0.0000	0.0000	0.0000	0.0000	0.0000	0.3455	0.0000	0.0000	0.0000	0.0000	0.0000	0.0000	0.0000	0.0000	0.0000	0.0000	0.0000	0.0000	0.0000	0.0000	0.0000	0.0000	0.0000	0.0000	0.0000	0.0000	0.0000	0.0000	0.0000	0.0000	0.0000	0.0000	0.0000	0.0000	0.0000	0.6435	0.0000	0.0000	0.0000	0.0000	0.0000
CFHR3	4.1273	4.2015	5.7074	1.7243	1.7231	3.5361	3.0892	3.7916	0.0000	3.9955	3.3438	3.8340	1.9151	4.5524	2.5539	1.1215	3.8682	2.8070	2.2721	4.3383	2.8684	3.7494	2.4032	4.2516	3.9763	3.1486	3.6205	0.6893	7.4990	3.4880	5.1292	3.2351	0.0000	5.6263	0.8811	4.4334	2.2631	1.9962	6.1747	2.9686	3.5155	3.2117	0.0000	5.5226	2.5835	3.6759	3.7875	2.3043	1.6390
CLIC4	12.2238	11.6041	10.6789	12.9544	12.7175	12.7281	11.6485	13.6570	11.0671	10.9185	11.6210	12.1393	11.6640	11.4891	10.7813	11.7823	11.0826	13.2693	12.6520	11.8300	13.1650	12.2549	11.9428	11.8546	13.2444	11.5417	12.7835	12.9441	12.3972	11.8700	12.7513	12.3430	12.3828	12.4244	11.9923	11.9223	12.4971	11.3575	10.3147	10.9861	11.9784	11.8015	10.6193	10.6435	11.9973	11.6866	8.7795	11.2954	11.0467
CLIC5	7.5722	9.8911	11.6845	13.5309	7.8598	9.3625	9.9346	10.2676	7.8558	4.7531	6.9922	9.5216	10.5980	10.1965	8.2499	10.4782	10.7857	13.3058	6.3610	8.1936	13.0936	10.5038	9.8918	8.9975	7.0857	8.5480	13.3077	12.9347	8.2499	7.3962	8.9682	11.9111	6.9993	7.5203	9.5831	6.7009	11.9933	7.7894	8.9414	10.1302	8.2901	10.4809	8.9429	6.1206	8.5090	6.9663	8.4948	8.8013	7.9001
CLIC2	9.7376	8.1083	10.6087	11.0048	10.5159	9.8803	11.2083	11.8717	9.2896	10.5954	8.3004	8.2388	9.8440	9.5686	9.3342	10.0522	10.7184	11.1326	10.9737	8.4213	10.8586	7.9990	9.1659	10.3170	10.3772	9.0376	9.8232	10.1950	10.5457	9.4687	11.1185	10.3143	9.7820	9.5767	10.0079	8.0780	9.8851	8.9708	9.8928	7.4884	10.5371	8.4331	8.9923	9.9278	8.9118	9.6773	8.0351	9.6568	10.5081
CLIC3	8.2397	9.7443	6.6090	10.3669	7.9666	6.4730	10.5336	8.0857	10.4687	2.7869	6.7021	8.3326	6.9661	7.4648	7.3497	7.9924	8.6189	10.9696	6.6741	6.0970	9.7057	8.4693	6.7645	6.8813	7.7389	6.9674	9.4679	10.2292	7.3487	3.5377	6.5217	9.9503	7.5514	7.4971	6.0587	8.3282	10.4975	7.8215	11.1860	8.9412	5.9357	7.8450	9.2298	10.6211	6.2813	9.2030	8.4533	4.6226	6.7519
CFHR4	0.0000	0.4628	0.0000	0.0000	0.0000	0.0000	0.0000	0.0000	0.0000	0.0000	0.0000	0.0000	0.0000	1.7806	0.0000	0.0000	0.0000	0.0000	0.8205	0.3843	0.0000	0.0000	0.0000	0.0000	0.0000	0.0000	0.5566	0.0000	0.9222	1.1238	0.0000	0.0000	0.0000	0.7935	0.0000	0.9979	0.0000	0.0000	1.8790	0.0000	0.0000	0.0000	0.0000	1.9300	0.0000	0.0000	0.0000	0.0000	0.0000
CFHR5	0.0000	0.0000	0.3725	0.0000	0.0000	0.0000	0.0000	0.0000	0.0000	0.4786	0.0000	0.0000	0.0000	1.2346	0.0000	0.0000	0.0000	0.0000	0.0000	0.0000	0.0000	0.0000	0.5623	0.0000	0.0000	0.0000	0.0000	0.0000	0.9222	1.3631	1.3975	0.4499	0.0000	0.0000	0.0000	0.0000	0.0000	0.0000	2.9933	0.0000	1.3816	0.0000	0.0000	0.0000	0.0000	0.0000	0.0000	0.0000	0.0000
KRTAP2-2	0.0000	0.0000	0.0000	0.0000	0.6557	0.0000	0.0000	0.0000	0.0000	0.0000	0.0000	0.0000	0.0000	0.0000	0.0000	0.0000	0.0000	0.0000	0.0000	0.3843	0.0000	0.0000	0.0000	0.0000	0.3481	0.0000	0.0000	0.0000	0.0000	0.0000	0.0000	0.0000	0.0000	0.0000	0.0000	0.0000	0.0000	0.0000	0.0000	0.0000	0.0000	0.0000	0.0000	0.0000	0.0000	0.0000	0.0000	0.0000	0.0000
KRTAP2-1	0.0000	0.0000	0.0000	0.0000	0.0000	0.5896	0.0000	0.5143	0.0000	0.0000	0.0000	0.8319	0.4291	0.0000	0.0000	0.0000	0.6704	0.0000	0.8205	0.0000	0.0000	0.0000	0.0000	0.0000	0.0000	0.0000	0.0000	0.0000	0.0000	0.4783	0.0000	0.0000	1.3387	1.6780	0.0000	0.0000	0.6256	0.0000	0.0000	0.0000	0.0000	0.0000	0.0000	0.0000	0.0000	0.0000	0.0000	0.0000	0.0000
CXorf1	0.0000	0.0000	0.0000	0.8221	0.6557	0.0000	0.0000	0.0000	0.0000	0.0000	0.0000	0.0000	0.4291	0.0000	0.0000	0.0000	0.0000	1.4403	0.0000	0.0000	0.0000	0.8174	0.0000	0.0000	0.0000	0.0000	0.9572	0.0000	0.9222	0.0000	0.0000	0.4499	0.0000	0.0000	0.0000	0.0000	1.0606	0.0000	0.0000	0.0000	0.0000	0.0000	0.0000	0.0000	0.6997	0.0000	0.4500	0.0000	0.0000
KIAA0020	9.6702	8.3466	8.5328	8.1203	9.2176	9.2146	8.4344	9.1279	9.0284	9.2074	9.8851	8.6840	8.7583	8.8112	10.0275	9.4864	8.3343	8.7290	8.4462	9.4635	8.6892	10.1117	9.3170	8.3406	8.9330	9.4247	8.3015	8.2225	8.7382	8.8979	9.0647	9.0199	9.0293	10.0576	9.5639	8.9490	8.9307	10.5486	8.1433	8.6022	9.0507	8.1268	10.1459	9.2130	10.1762	10.2262	8.4948	8.8280	9.6614
KRTAP2-4	0.0000	0.0000	0.0000	0.0000	0.0000	0.0000	0.0000	0.0000	0.0000	0.0000	0.0000	0.0000	0.0000	0.0000	0.0000	0.0000	0.0000	0.0000	0.0000	0.0000	0.0000	0.0000	0.0000	0.0000	0.0000	0.0000	0.0000	0.0000	0.0000	0.0000	0.0000	0.0000	0.0000	0.0000	0.0000	0.0000	0.0000	0.0000	0.0000	0.0000	0.0000	0.0000	0.0000	0.0000	0.0000	0.0000	0.0000	0.0000	0.0000
TMEM147	10.3730	10.5950	11.0355	9.8509	10.9133	9.6818	10.0901	10.8118	10.3332	11.5647	10.3150	10.0017	9.5454	10.0784	10.9920	10.3270	10.4039	10.7990	10.3300	10.6053	10.0751	10.7790	10.5314	10.0520	9.7627	9.5958	9.5197	9.5164	11.6206	10.3401	9.8464	10.5989	12.5551	11.1910	9.7920	11.8350	10.3281	10.6915	11.9242	10.8039	9.7319	9.7323	11.4999	11.1621	10.3346	10.5366	10.0560	9.7711	10.9856
ASGR1	5.4717	4.7601	5.9259	4.8405	5.4644	5.6717	5.3350	5.5090	6.2651	7.0743	3.1591	4.1194	3.9589	5.2093	4.8968	5.5409	5.6801	5.9703	5.8309	4.9066	6.0923	4.8038	4.2564	6.2998	5.1229	3.7267	5.0856	5.4554	10.4071	3.7209	3.7110	5.3008	5.7890	6.0014	4.2232	5.4333	5.4735	5.4213	6.9122	3.3860	5.6196	4.6419	4.7701	5.7804	3.2838	5.6695	5.1156	6.1592	5.4878
ASGR2	4.8195	3.4374	2.1810	2.4876	4.5509	3.2603	3.7750	5.6633	3.0530	3.8056	3.3438	1.3562	3.2195	3.7495	5.4437	4.2199	2.9080	3.8788	3.1144	3.1595	2.8684	3.3786	2.8473	4.1152	4.2070	3.5224	4.2032	4.0280	10.3199	2.5153	2.7833	2.9913	2.8314	2.9259	3.7683	3.2693	4.9220	2.5808	1.0505	3.1503	4.9277	3.7438	1.9475	1.6998	3.5375	3.7521	1.9737	2.3043	4.1199
PCDHA1	2.0333	3.8316	2.6957	3.8061	3.4572	1.8720	2.6443	2.6191	3.7991	7.9939	2.2264	4.7406	2.7221	7.1652	0.9153	2.9004	3.9779	2.3518	0.0000	5.8781	3.9188	4.7320	5.8398	3.8820	5.7558	3.5191	3.7857	2.9690	5.0341	7.9345	3.6954	3.2606	1.6791	5.1655	2.0929	4.6309	4.6272	4.2023	2.0171	2.5786	3.7051	1.5528	1.6081	3.7628	2.8148	2.4588	1.1136	3.9514	3.1772
FOXL2	0.4181	0.4628	0.0000	0.0000	0.6557	0.5896	0.0000	0.8926	0.0000	0.4786	0.0000	1.3562	0.7595	0.0000	0.0000	0.3717	1.7509	0.0000	0.8205	0.0000	0.0000	0.3267	0.0000	4.1850	0.6284	0.0000	0.0000	0.6893	0.0000	2.5153	0.0000	1.3008	0.0000	4.0986	3.5781	0.4140	1.3943	0.5833	0.0000	0.0000	0.6184	0.0000	0.3626	0.0000	0.0000	0.7596	0.0000	0.0000	0.6122
RIT1	9.6081	9.6739	11.1419	9.6844	10.6001	9.9289	11.4554	10.5012	10.2935	11.5944	9.0828	10.5045	11.1661	10.6980	10.4252	10.2424	10.1817	9.9672	9.5092	10.1652	10.0751	10.7643	10.3001	9.5525	9.7591	9.1727	9.2665	9.6133	9.8472	9.8307	10.0140	10.6697	9.5441	9.5781	10.1706	10.1699	9.8060	10.9893	11.1223	10.9589	10.8277	9.6337	10.3036	11.8235	10.7675	9.9880	11.1316	10.5068	9.8550
TMEM141	9.1088	9.6858	10.4667	9.4978	9.2830	9.1887	10.6308	10.8895	10.4356	11.5893	9.9987	9.9342	10.2359	10.1319	9.3742	8.7446	9.6072	11.0353	9.3908	10.0474	9.7603	9.4273	8.6229	8.9718	8.7141	9.3102	9.0657	8.8921	13.1846	9.2412	9.4857	9.7606	11.2092	9.3112	9.7893	11.9900	9.5332	9.6692	10.9349	10.0981	8.5776	9.6560	9.8842	10.1758	8.4535	9.4229	9.9526	9.3425	9.6995
FOXL1	4.8534	3.6696	3.3407	5.4598	6.6516	5.4729	4.4235	5.7230	4.6903	2.6123	4.7014	5.5066	4.9925	3.7202	3.7444	4.4507	4.3588	6.3343	6.9037	5.8522	6.3116	5.3446	4.5777	6.3232	5.0295	5.3953	6.7966	5.3510	5.0924	3.5857	5.1292	5.4652	3.5491	3.9695	4.4623	6.4498	5.3825	2.1660	5.8117	3.9732	4.5200	8.4839	4.5590	3.4000	6.1223	4.8087	2.7772	5.8112	3.7747
SF1	12.2530	12.6412	11.7354	12.4068	11.7700	12.0470	12.2891	11.3668	11.8511	11.9418	11.8313	11.7899	11.8180	12.0749	12.0600	12.3904	11.9831	11.1540	11.8838	11.9049	11.8937	12.2805	12.1386	12.0694	12.3189	12.2498	11.9346	12.0840	11.5331	12.1964	12.2746	12.1939	11.0868	12.1482	12.1146	12.0047	12.1699	12.2450	11.4897	12.4184	12.3620	11.7664	12.3421	12.0931	12.1039	11.8947	12.5545	12.0179	12.1282
PCDHA6	3.3197	4.6466	2.5980	5.1077	5.6392	4.4752	3.2701	4.7560	5.1148	8.2959	2.1746	3.8713	4.4027	4.3744	2.5745	3.8960	1.7909	5.1642	3.9167	4.2014	5.7381	3.7083	8.9186	5.0529	8.1260	5.2388	5.4540	5.6455	6.4281	3.2096	4.3467	4.6914	1.6653	6.2889	3.9498	5.0965	4.4966	3.8964	5.8955	4.1368	6.2084	2.8820	3.7127	2.0366	3.3795	4.7167	3.1463	4.4839	5.0103
PKIB	7.4388	7.1155	6.4911	4.7195	9.0679	8.9519	7.3451	10.8146	6.5387	7.1877	7.1493	5.9865	7.1673	8.0755	8.3629	8.7347	6.7074	7.2215	8.8830	6.3978	5.6645	4.9767	5.7902	7.9194	7.6219	8.6891	7.7932	4.4480	9.0276	6.5018	5.8386	5.6019	8.1839	8.7941	6.7979	10.3795	5.3637	6.5264	6.2679	6.6401	6.5317	9.3216	5.2854	3.8571	7.8104	9.3451	4.9546	4.4884	7.1672
TMEM149	8.9904	7.6510	8.2956	7.0470	7.5972	7.3716	7.9534	9.1251	7.7185	7.5017	8.1597	6.8984	7.2840	7.1148	8.4772	8.8351	7.8562	8.4248	8.6550	8.0198	6.6606	7.9555	7.5860	9.1044	8.2853	8.1860	7.2981	6.9445	10.0934	8.2146	7.9549	7.9521	10.1319	8.2347	7.7935	9.1037	8.8974	8.3825	7.7834	7.9127	8.8930	7.6444	8.4284	8.7894	8.0636	9.1507	8.1959	7.1209	8.7777
API5	11.1185	11.2819	10.6055	10.9748	10.9727	11.3450	11.4641	11.9154	10.8262	10.7726	12.3231	10.9473	11.3839	11.1901	10.9924	11.7259	10.5981	11.5725	10.6871	10.8389	11.1060	10.9784	11.4286	10.9742	10.8622	11.1133	10.9573	10.9343	11.2642	11.8507	11.3500	11.1662	10.7019	11.0450	11.3990	11.0697	10.7715	10.8913	10.3147	10.9699	11.2859	11.0947	10.8382	10.5477	11.5536	10.5869	10.8626	10.9626	11.3820
KRTCAP3	9.1674	9.3585	9.3230	7.9737	9.7882	8.1635	11.1231	8.8214	10.5341	9.6131	7.9335	8.8949	8.9544	9.7460	9.2167	9.0290	9.8641	9.3186	10.1136	8.4417	8.0073	9.9672	8.4819	8.2579	7.9950	8.3144	8.1873	7.6707	11.6816	8.2668	7.9944	9.7466	10.8652	8.3577	8.0561	12.1085	8.2681	10.3067	11.9467	10.5906	8.3890	8.8829	10.8634	11.2580	9.1025	9.4301	9.7339	10.8802	8.4788
NUMBL	10.4042	9.9083	7.7131	7.9560	9.0710	8.5393	7.7088	8.0651	6.4451	10.1468	7.7329	9.4185	8.1709	7.5040	9.6026	8.6198	8.2722	7.4926	8.7378	8.3743	7.6829	8.3884	8.7624	8.5336	9.0616	8.9434	8.5501	8.1309	7.6609	7.7445	8.1064	7.4283	10.4213	10.0234	7.4807	8.0601	8.5675	9.2008	9.0663	10.0960	8.1090	7.5273	8.9013	9.1330	8.8624	9.4474	8.7938	8.1595	8.5415
RTKN2	6.8496	8.5066	5.9328	13.0103	7.1611	7.3887	8.9778	10.3706	5.4853	7.7797	8.1597	6.7738	7.2185	9.4525	7.4298	9.5841	9.0000	12.4915	6.0468	8.4316	12.4291	6.6117	9.1955	7.7162	7.0265	6.2514	12.7713	13.0201	7.0890	8.0803	6.6772	10.4225	6.4242	7.0392	7.9273	6.5858	12.1537	7.9579	5.6671	6.4710	7.6464	10.0717	8.4670	6.8817	7.1441	7.2486	7.5349	4.6730	7.7273
RNF180	5.2346	5.3607	7.2545	8.3033	7.1435	6.2804	7.5682	7.2577	4.9163	8.1024	8.3031	5.9686	7.5499	7.1360	5.6613	5.7988	6.1455	8.5722	5.1171	8.0762	8.6570	6.0285	6.7896	7.9548	5.3230	7.1560	8.1614	8.2343	7.1898	6.4892	6.6726	7.3847	5.2940	5.8072	8.1273	7.1320	7.0004	4.0827	5.7556	5.3730	8.3410	4.9033	7.2681	7.2763	6.5159	5.3150	3.8979	7.6915	5.2680
P2RX7	7.9570	5.5356	7.0896	7.5220	6.6097	7.4975	4.7769	6.6366	7.0956	4.2553	5.8364	6.3459	7.3832	7.2038	5.1336	6.1725	6.6744	6.8343	7.2177	6.3820	7.5651	5.1519	7.6143	7.1405	7.1059	5.8536	7.6719	8.0893	7.9853	6.1963	7.2789	6.2130	5.4023	4.8512	7.5275	5.9345	7.2575	6.0611	2.0751	5.0229	8.2180	7.7596	4.5235	2.7271	6.3492	5.1836	6.1551	6.1234	6.5551
SECISBP2L	10.1653	11.7123	9.8264	11.9382	10.1063	10.3396	10.1823	9.8616	9.5562	9.3235	10.3851	9.9818	11.3479	10.8695	9.7657	10.8096	10.2208	11.0868	9.7719	11.7074	11.3262	9.7409	10.3874	9.7704	9.6530	10.9068	11.9942	12.0083	10.1844	10.5215	9.7862	12.7313	9.5142	9.6783	10.2415	10.0947	10.9936	9.7934	11.0351	9.5231	10.3374	11.2433	10.1568	9.5284	10.6413	9.5457	9.7814	10.5617	10.3281
SBF1P1	0.7420	0.4628	0.3725	2.0258	0.0000	0.0000	1.4920	1.4399	0.0000	2.0522	2.8282	0.8319	2.9871	0.8575	0.0000	0.6670	0.6704	0.8929	0.0000	1.5014	2.8684	1.6005	0.0000	0.8949	0.8630	0.9063	2.8320	0.0000	0.9222	0.8369	0.9860	0.4499	0.8194	2.2223	0.8811	1.8714	0.0000	2.6962	0.6188	0.0000	0.8502	3.3350	1.2801	0.0000	2.5835	1.2546	0.4500	3.2859	1.8652
LOC100128811	0.7420	0.0000	0.0000	0.8221	0.0000	0.0000	0.0000	0.5143	0.0000	0.0000	0.0000	0.0000	0.0000	0.0000	0.0000	0.0000	0.0000	0.0000	0.0000	0.3843	0.0000	0.0000	0.0000	0.0000	0.0000	0.0000	0.0000	0.0000	0.0000	0.0000	0.0000	0.0000	0.0000	0.0000	0.0000	0.0000	0.0000	0.5833	0.0000	0.0000	0.0000	0.0000	0.0000	0.0000	0.0000	0.0000	0.0000	1.4460	0.0000
HAS2	6.1226	8.5747	6.0646	8.0898	7.8116	6.9099	5.9448	8.3771	4.6063	3.7221	5.0592	6.9504	7.9716	5.7954	5.4727	6.6223	8.6710	6.9985	6.2780	6.1976	9.0587	6.6880	7.0392	7.0403	7.0872	7.2081	6.3805	8.2729	6.4564	5.1374	6.3839	6.1948	6.8402	7.0460	6.6589	6.6233	5.8803	4.6676	2.6682	4.4600	5.4226	7.2564	4.6105	4.2470	6.5420	3.6759	4.0545	6.8315	5.9118
KIAA1199	10.5543	9.9440	7.5229	7.4729	10.6521	11.4652	8.7538	10.1808	7.0326	5.7368	8.1566	10.5547	9.2104	7.9019	10.2235	10.2102	9.0998	5.8892	10.5316	13.5277	8.1810	11.0546	10.4413	9.2362	11.3484	10.4301	7.1712	8.8921	9.0002	10.4418	9.9747	9.2445	10.1754	9.8498	8.8552	12.0438	8.3687	8.8607	6.1959	8.9687	7.1114	11.1566	14.4612	6.3566	12.7556	10.6474	6.4966	9.3011	6.0097
HLA-DPA1	14.4098	12.0234	14.5268	14.5841	14.3723	14.1101	14.3767	14.4315	14.4073	10.8674	12.3721	13.4995	13.6492	13.2703	14.2427	13.2433	13.3295	15.4073	13.8775	13.2488	14.3690	12.2325	13.9026	14.8260	13.8790	13.0210	13.9974	14.5307	14.6156	12.4337	14.7079	13.6303	13.4758	12.5041	13.9786	12.9099	13.7852	13.1595	11.5561	12.1169	14.5662	13.7174	12.1370	9.9402	14.1873	13.6700	13.2819	13.8767	13.0811
ZSWIM3	7.4415	7.6597	7.6804	5.6261	6.5490	7.2182	7.1459	6.9482	5.2287	6.5340	7.0794	6.9928	6.7556	7.1221	6.6213	7.2707	6.7791	6.4799	6.3475	7.9140	6.3739	6.9209	6.2894	6.5781	6.8871	6.8077	6.9907	6.5933	7.4333	8.6064	7.0560	6.8566	7.1622	7.0944	6.5867	6.3238	6.5437	7.1447	7.0872	6.9407	8.2128	7.3559	5.9307	6.4615	7.3514	6.5945	8.2111	6.3416	7.4764
FAM32A	10.7983	10.9072	10.3199	10.5249	10.5851	10.4342	10.2850	11.1107	9.6846	9.9764	10.2208	10.4795	10.5198	10.2252	10.6189	10.5276	10.0750	11.2145	10.6022	10.7964	10.8591	10.5865	10.3410	10.4916	10.6386	10.3473	10.3885	10.3998	11.2184	10.6077	10.4507	10.4974	10.6879	10.7425	9.9949	10.7375	10.4767	10.3711	10.9948	10.0316	10.3133	10.2750	11.0898	10.8262	10.1053	10.7467	10.2755	10.5496	10.6689
KIAA1191	11.4207	10.8782	11.6201	11.4130	11.2424	10.9625	11.5059	12.1966	11.8916	10.5515	10.9950	11.1997	12.3740	10.6473	10.7329	11.1773	10.6058	11.7187	10.8941	11.9792	11.5723	10.6398	10.7038	10.8784	11.1219	10.9418	11.3518	11.2786	11.4798	10.3055	12.1067	11.6650	11.4372	11.5603	10.7905	11.8120	10.8889	11.2405	10.3782	10.6023	11.4207	11.3329	11.6427	10.8985	10.8272	11.3123	10.3758	11.6868	11.0953
FER1L6	0.7420	0.0000	0.0000	0.0000	0.0000	2.3330	0.0000	1.6514	0.0000	0.4786	0.0000	0.8319	1.6223	6.4530	0.0000	2.9561	0.0000	0.0000	0.0000	0.3843	1.2634	1.0117	1.7584	2.6222	4.5473	4.6208	4.2032	0.0000	3.1787	2.5153	0.9860	0.7923	0.8194	0.0000	3.2353	0.9979	0.0000	0.0000	0.0000	5.0229	4.9776	12.5733	1.0995	0.0000	0.6997	0.0000	0.7924	1.6728	1.0407
ALOX12P2	1.8836	3.4374	5.8245	2.2751	1.9549	3.4048	5.0827	6.1283	0.0000	8.2514	4.5962	6.4135	5.3519	1.5333	5.0201	5.5318	6.7556	0.0000	6.4772	3.9107	2.5612	5.6227	4.5486	7.3374	0.0000	5.7866	3.7774	1.7867	3.4390	3.9583	0.4081	3.9668	3.2344	0.7935	4.2868	6.8203	4.1562	1.3189	7.5208	3.0623	7.3643	3.8302	5.7963	7.0865	1.1689	0.0000	7.4649	5.5799	1.6390
FER1L4	8.9094	6.7704	3.8629	0.8221	3.3513	7.6210	3.3311	7.4954	5.6199	8.1147	8.6463	6.5031	5.8272	8.5425	6.1130	8.1618	6.9406	3.7922	8.0884	8.1021	2.1704	6.6487	4.6341	7.1049	8.1163	7.1910	4.7743	2.5608	8.5717	6.6103	6.1621	2.6141	6.1722	7.8760	8.2836	10.4867	7.8290	8.6152	6.3172	6.6776	7.1527	9.6307	6.3701	5.5746	6.1480	10.0952	9.9827	4.8144	8.2323
FER1L5	1.5934	1.5316	1.7469	2.2751	3.2676	2.7121	1.7358	1.9992	2.4275	1.9084	3.3438	1.3562	5.4694	3.3120	0.9153	4.3914	5.2353	0.8929	5.5056	3.6551	1.9264	1.0117	1.5393	4.4910	1.3993	5.5648	3.5056	1.1539	0.0000	2.7011	0.0000	1.8324	0.8194	2.2223	1.4241	0.4140	3.4292	7.2524	1.8790	2.8684	2.8389	0.0000	0.3626	0.6435	0.6997	0.0000	3.2353	1.2098	1.8652
CA5B	7.6826	7.1389	7.2244	8.5486	7.6444	8.5912	7.3739	8.1371	7.5993	7.4740	6.5786	7.8766	7.4003	6.9559	6.2400	7.2205	7.3497	7.3571	7.9068	7.2799	8.0457	7.6249	7.5163	7.7853	6.5121	8.2549	8.7808	8.0893	6.6744	7.0646	7.9353	7.2661	6.8732	5.9737	6.9943	6.4553	8.4539	6.6006	6.8321	7.1421	7.7996	7.2504	6.9762	6.2968	7.4709	6.5778	7.7000	7.7659	6.7699
ZNF559	7.1350	8.2652	7.6907	8.2938	6.7719	8.3902	6.6870	7.9240	7.2279	8.0774	7.7559	6.6335	8.2001	7.9763	7.5437	8.1953	7.6290	8.2577	7.6768	8.3559	8.6096	7.2927	7.2977	7.3179	7.4443	8.4893	8.3327	8.2299	7.8123	7.7913	8.2108	7.5485	6.9644	7.4494	8.1818	7.2438	8.5468	8.2656	7.5250	7.5705	8.0754	7.2759	6.6293	7.2552	8.2537	7.4043	8.4990	7.6915	7.5227
VWA1	10.9423	12.0417	11.8222	10.5896	11.3172	11.3078	12.1548	11.2941	14.0099	10.4275	11.8957	12.1262	11.7155	11.6935	11.8173	10.5388	11.7185	11.1594	11.6240	10.2016	11.4519	11.5043	11.5267	12.1142	10.7709	10.8111	10.3190	10.9478	9.8846	11.7925	12.0182	11.7119	11.3131	10.8587	10.8582	10.7086	11.5091	11.4529	12.3183	12.1635	10.6703	11.0738	12.0365	13.0246	10.7325	11.4264	12.2138	11.9177	10.8472
C19orf22	10.6891	10.0565	10.4760	10.2955	10.9059	10.2498	10.0972	10.6494	10.1544	10.9432	10.6864	11.1545	9.9377	10.3459	11.9012	10.9744	10.1415	10.2068	11.9811	10.9831	9.9043	11.7978	9.8588	11.6494	11.4148	10.9251	9.8485	9.8887	10.4858	10.1520	10.7568	10.2442	10.8898	11.6994	10.4547	11.4501	10.6966	11.3064	10.7015	11.5590	11.0059	10.1671	10.9815	11.2146	10.8351	11.4466	11.3679	10.7572	10.6257
C19orf23	4.0415	3.5348	3.0642	4.1617	2.8736	5.5526	3.4384	4.4011	1.2986	4.6885	4.0228	2.6916	4.3258	3.8878	3.7444	3.9450	3.8682	2.9736	5.7094	3.9107	3.1215	6.0002	1.9486	3.8828	5.5585	4.2749	3.0931	2.8330	4.5469	4.9483	3.4769	2.5252	2.8314	3.1805	3.1003	4.5809	4.2415	3.9953	3.5500	3.5885	5.3436	3.5538	3.9341	4.5536	3.8185	3.8934	6.1845	3.5780	3.7179
C19orf20	5.6270	5.0343	3.4223	7.1914	6.7931	6.2990	4.3521	5.7230	6.6051	5.5434	5.7408	6.4781	5.1834	4.0140	7.3614	6.1725	5.9660	7.1450	6.4648	3.4285	5.2255	7.0061	3.9797	5.7043	5.1229	6.3628	6.6214	6.8135	6.7956	4.1934	2.9142	1.8324	7.3155	7.3621	5.5891	6.2996	7.4399	5.8279	7.9317	7.6059	5.7687	5.8586	4.1351	6.7597	4.5529	7.3865	7.1709	5.5398	4.9104
C19orf21	9.7785	9.7500	9.8878	9.9483	10.1478	9.8267	11.5449	8.8605	6.9327	9.2904	9.9227	10.0776	9.9610	9.8178	11.0640	10.8131	10.2693	9.5324	9.4614	9.9137	9.1503	13.6034	9.3116	10.0549	10.1266	9.9213	9.5445	8.4694	10.8769	7.9045	5.6913	10.6638	9.5263	9.6430	9.0488	12.0405	9.0011	9.7331	11.5481	10.7460	9.9529	11.4724	11.1761	11.5596	8.9378	11.7837	8.7552	8.2944	10.1321
C19orf26	5.0122	6.8624	5.4303	2.2751	5.1967	4.1423	3.9544	1.4399	2.4275	5.4163	5.0054	5.3772	5.7734	5.1556	4.2601	4.0253	5.7922	3.2584	5.7304	3.6197	3.5241	5.1519	3.6911	4.7889	6.1638	2.6427	0.5566	4.0812	4.4320	5.5422	2.3923	2.8521	4.7134	5.9848	2.9512	4.6008	3.3546	4.5187	1.6519	5.9767	5.0838	3.0769	3.9870	4.6537	4.5907	4.5346	6.2827	4.0667	4.7777
ZMAT4	1.2296	0.8126	0.0000	0.0000	1.1048	1.0069	1.3526	1.6514	0.0000	7.9199	9.2175	0.8319	0.0000	0.0000	2.8482	0.3717	1.7509	1.8362	0.0000	3.3443	1.2634	5.1622	5.9094	0.5157	1.8989	2.4252	1.2705	1.1539	0.0000	8.5455	0.4081	0.4499	0.0000	1.3025	4.8041	0.9979	0.0000	1.5816	1.8790	0.6090	0.0000	0.0000	0.3626	1.6998	0.0000	1.9153	5.0373	0.0000	0.6122
C19orf24	9.0116	8.2726	9.7386	8.5568	9.2120	8.9131	9.1422	9.8205	9.5336	9.1506	8.2347	8.1934	8.9664	8.6407	10.0868	9.3917	9.1770	9.0064	10.1462	9.1638	8.7420	10.1516	7.6728	9.1229	9.1736	8.6952	8.1826	8.3820	9.7289	8.8667	8.5867	8.8768	10.1953	10.1812	8.0561	9.3817	9.1325	9.2008	10.6213	8.9897	9.5549	8.1395	9.9037	10.0360	8.7849	9.9400	9.1127	9.3979	9.6193
C19orf25	7.9114	7.2895	9.0957	8.1518	7.6235	8.3669	8.6168	9.2837	8.4448	8.5960	8.0410	8.2683	8.4606	8.8549	8.6362	8.9541	8.1423	9.2774	9.3659	8.6621	8.2523	8.8796	6.8858	9.3249	8.5389	9.0400	8.6464	7.9062	9.5197	8.5272	8.5879	8.1093	9.2392	8.8083	7.4393	7.9481	8.8532	8.4254	9.4390	8.7038	8.1160	8.0613	8.5693	8.6483	7.7531	9.1494	9.2860	8.6045	8.8680
MYBL1	8.9224	7.2290	5.7316	5.2133	5.9540	6.4399	5.5416	6.7785	6.2923	8.1471	8.1442	5.4562	6.4242	6.5055	8.3590	7.5586	6.7477	5.6143	6.5616	8.0843	4.9915	5.8302	6.3412	7.2300	8.2361	6.4229	6.1239	5.6789	8.0597	6.3007	5.7798	5.8509	9.9125	8.3706	7.7298	6.4930	7.0778	8.7499	4.8771	6.8712	6.5358	5.6607	5.1293	5.1864	6.9826	5.2639	5.4044	4.5704	8.8165
NR1D1	9.8624	8.3264	9.8019	7.9919	8.8215	9.2717	8.3440	9.0218	8.5694	7.7948	7.7209	7.7125	8.4599	8.9376	8.2512	9.5783	8.1781	7.7169	9.6641	9.9251	7.5147	8.0243	8.0885	10.0218	8.2446	9.6256	7.6752	6.8854	7.8994	8.8123	9.4562	9.3644	8.0411	9.5648	6.7390	7.8980	9.2660	8.0325	7.5519	9.0767	8.0822	8.9917	8.4795	8.3589	10.2466	8.6195	10.9153	9.9278	6.9158
C19orf28	10.7222	9.2676	10.6022	9.8544	10.3767	10.0704	9.1807	9.3768	9.6430	9.4859	9.7908	9.7013	9.1054	9.2577	10.2765	10.9375	9.9399	9.3643	10.7578	9.5889	8.5930	10.9921	9.1098	9.9573	10.5049	9.5085	9.1362	9.1172	9.9434	9.6162	9.6993	8.5798	10.5600	11.2321	9.5446	11.6308	10.2960	9.9309	9.5191	10.7273	9.9114	9.8927	9.7071	9.7816	9.6662	11.2667	10.1190	9.7211	10.1933
C19orf29	9.1341	8.8172	8.3046	8.3550	7.9831	8.5373	7.7954	7.4395	8.1729	8.8716	8.7785	8.6140	8.7652	8.5736	9.2210	9.5087	8.5658	7.3634	9.7656	8.8282	7.8672	8.9165	7.6002	8.9631	9.1158	8.9485	8.7930	8.5517	7.5823	8.5991	8.8268	8.0448	8.4781	9.4837	8.5003	8.2294	9.1724	8.9506	8.6821	9.2766	8.7905	8.3804	8.5049	8.4515	7.9297	9.3093	9.7070	8.5650	8.6423
ITGB1BP1	9.2163	9.7745	9.7024	9.5085	9.9002	9.4114	9.8658	10.7893	8.9999	9.6489	9.1633	9.4381	9.7315	9.5285	9.2879	9.8082	9.6279	10.0959	9.8118	9.3006	10.0563	9.5151	9.7141	9.1229	9.7292	9.3913	9.3438	9.5951	10.6313	9.2791	9.4443	9.0699	11.3816	9.3409	9.0580	10.2935	9.7945	9.7771	9.5306	10.3781	8.9559	8.9567	9.4893	8.9117	9.7280	9.7300	9.4037	9.5514	10.1610
ITGB1BP3	0.0000	0.4628	1.4685	4.3364	0.0000	0.5896	0.0000	0.5143	0.0000	0.0000	0.0000	0.0000	0.7595	3.0544	0.0000	0.6670	0.0000	1.8362	0.0000	0.0000	0.0000	0.0000	0.9659	0.0000	0.0000	1.4586	0.9572	1.5047	0.0000	0.0000	0.0000	0.0000	1.7198	0.0000	0.0000	0.0000	0.0000	0.0000	0.0000	0.6090	0.0000	3.6519	0.0000	0.0000	0.0000	0.0000	0.4500	0.0000	0.0000
ITGB1BP2	2.3320	2.1388	2.1810	2.0258	3.2676	3.5361	3.4384	5.2897	3.2867	4.7740	2.0183	2.6916	3.0488	1.7806	1.4708	2.2693	2.7896	3.2584	2.4844	2.8893	1.9264	2.3406	0.5623	4.0790	1.6707	3.2842	4.2396	1.5047	2.8610	3.0821	2.8502	0.7923	2.8314	1.9757	0.0000	2.4990	3.1927	3.0830	2.4019	2.0536	2.5402	0.8690	2.3219	2.3030	1.8061	1.9153	5.1156	2.0228	3.3944
ZNF7	8.8348	8.8239	8.4544	7.9290	8.5927	8.8695	8.6867	8.3645	8.7505	9.8687	9.0119	8.0406	8.8428	8.9015	8.0748	8.6501	9.1671	8.0201	8.7158	9.6733	8.0423	8.8384	8.2069	7.9438	8.9894	8.8389	8.4793	7.8881	9.8293	8.5509	8.9898	8.7572	9.4637	9.7842	9.7379	9.0810	9.0697	9.2304	8.4777	9.8860	9.1435	8.3666	9.0924	8.9566	8.9808	8.8093	9.4651	8.8837	9.4499
ZNF2	7.1383	6.3159	7.1596	5.8917	6.2220	6.7618	6.8769	6.6366	5.8195	6.9421	6.8846	7.5740	6.9173	7.7360	6.4121	6.8931	6.2943	6.7678	6.6848	7.4127	6.2730	6.8304	6.6932	6.1064	6.7585	6.9368	7.0534	6.5933	6.9393	6.9034	7.1353	7.1031	6.7036	6.7260	6.4955	6.6203	6.5604	7.2524	6.4990	7.4193	6.9800	6.6224	6.7221	6.6266	7.1942	5.9857	7.4498	6.8969	6.7306
ZNF3	9.5104	10.0470	8.9839	8.3634	9.1966	8.9978	8.9617	9.1289	8.8573	10.5151	9.8936	9.7894	9.2712	9.8047	8.9663	9.1029	8.7883	9.0508	8.9900	9.3539	8.7377	9.4374	9.5592	8.4811	8.3368	10.2836	9.4583	8.4588	9.4738	9.6989	9.4456	8.9873	9.0504	9.3111	9.1160	9.2755	8.8954	9.3689	9.3376	9.2808	10.1801	9.1993	9.3839	9.4637	9.4610	9.3187	10.5811	8.8636	9.4065
CTCFL	3.5533	3.5116	2.2207	3.1778	3.0673	3.7031	4.3820	2.8012	3.2114	3.7999	4.8212	3.4367	3.9570	3.5871	2.8755	3.3112	2.5055	3.7001	2.4403	2.9931	3.6388	2.5142	3.9564	2.6852	3.9377	3.4236	4.0546	2.8697	4.1399	4.0284	3.9192	3.2351	2.8771	4.1843	3.5168	4.6356	3.7300	3.1766	1.9224	3.2210	2.6769	3.2722	3.9902	3.2375	2.7916	4.0152	3.3583	4.2534	3.4450
PHLDA1	12.1493	10.4061	10.9045	10.6822	12.0103	10.2540	9.2915	11.6756	12.0974	9.8074	8.8977	10.3698	11.1204	9.1353	11.0420	12.3636	11.0471	9.9881	9.2902	12.3310	11.3406	9.3040	10.1754	11.0390	12.3832	11.2118	10.0394	11.2071	8.6348	8.5133	11.3453	9.3830	11.8517	12.9928	10.8783	12.2305	12.0245	11.2026	8.0847	10.6474	9.1993	11.4492	10.2409	10.0229	11.0113	10.7233	10.7181	9.7492	10.7919
RPL31	12.8446	13.1834	14.3456	12.7830	14.0797	12.0150	14.1219	14.7320	13.4952	13.9214	13.2970	13.1237	12.9309	12.6506	12.6620	12.9434	12.8189	15.2376	12.7454	13.6600	13.8628	14.1585	12.4193	12.6090	13.1043	13.3905	12.5665	13.1261	14.5963	12.7268	13.2173	13.6270	14.9585	13.5484	12.2657	13.8506	13.7369	14.3043	14.0758	14.0965	12.3705	12.7025	13.6946	13.1536	13.2336	13.3570	12.7180	13.2304	13.9437
ZNF8	6.8583	8.2543	6.4894	5.4298	7.1166	6.3708	5.0766	4.7213	5.2838	6.8932	7.0840	6.8405	6.5925	6.8409	6.6211	6.8531	6.1380	4.4725	6.1740	6.9582	6.0333	6.8235	7.6080	7.3076	6.0265	6.4469	6.3514	5.9960	5.8523	6.8702	6.6842	5.3872	5.8388	6.2781	6.9884	6.7292	6.2292	7.0334	5.2096	6.8599	6.8127	6.8853	7.0930	6.4055	6.7508	6.4018	6.9130	6.0574	7.5046
PCP4L1	5.7402	10.5826	8.3338	7.3828	7.1668	8.1584	7.4642	9.8886	7.4246	5.8689	9.1556	8.8097	9.7601	9.9043	9.6988	5.3974	8.2666	6.8451	9.1199	9.3447	6.9159	5.8746	8.0054	5.3102	4.7364	6.6782	7.1665	6.7328	6.3497	7.4620	10.2768	9.0865	4.9813	9.0865	8.5103	2.8708	9.0683	3.9953	10.1104	8.6368	10.2557	6.9267	6.5742	10.7664	8.5718	9.4229	11.2948	11.1187	5.6786
C11orf17	8.5748	7.0094	8.3560	8.2016	8.5485	8.6340	9.4436	8.9127	8.7091	8.3711	8.2376	8.0732	8.0038	8.3441	8.2351	8.5112	8.2187	8.8783	8.9781	8.1770	8.4559	8.4620	8.0293	8.8601	9.2958	7.9817	8.2489	8.0263	9.1141	8.0226	8.7707	8.2126	8.6081	8.7893	7.7355	9.1302	8.2604	7.9978	9.3363	8.5199	8.5470	8.0160	8.2363	8.7135	8.2848	8.9816	8.1229	8.1260	8.6874
C11orf16	2.9495	1.8669	4.7187	1.3426	0.6557	4.8462	6.1534	3.7463	0.0000	4.7740	6.2719	2.0427	5.7175	2.6188	2.0358	5.3873	0.6704	6.5607	5.8113	0.3843	1.2634	4.0442	2.2670	6.6662	3.3230	9.5612	7.9715	2.2250	1.4803	2.4125	1.5663	4.2425	4.0262	1.3025	2.7850	1.5822	1.6652	0.0000	3.1754	6.4795	5.9038	2.5750	1.5850	2.1285	0.0000	0.7596	6.6569	3.8648	0.0000
ZAP70	8.6814	6.6232	8.2470	6.4433	6.9287	6.6931	6.7192	6.5270	5.8923	7.1602	7.3188	5.8172	7.0552	6.4839	7.3960	7.2486	7.7370	6.7449	6.3744	7.3918	5.7793	7.3315	5.8863	9.1094	7.4546	8.6042	7.2625	5.0108	8.5512	7.6601	7.9870	7.0992	6.9012	6.8504	7.9471	7.8096	9.8423	7.8715	7.0585	7.0129	8.4740	7.0398	6.7870	5.9990	6.0426	8.0576	8.5522	6.0586	8.7683
SNORD115-9	0.0000	0.0000	0.0000	0.0000	0.0000	0.0000	0.0000	0.0000	0.0000	0.0000	0.0000	0.0000	0.0000	0.0000	0.0000	0.0000	0.0000	0.0000	0.0000	0.0000	0.0000	0.0000	0.0000	0.0000	0.0000	0.0000	0.0000	0.0000	0.0000	0.0000	0.0000	0.0000	0.0000	0.0000	0.0000	0.0000	0.0000	0.0000	0.0000	0.0000	0.0000	0.0000	0.0000	0.0000	0.0000	0.0000	0.0000	0.0000	0.0000
C11orf10	9.9124	10.6429	10.4938	9.7592	10.5512	10.0382	10.6929	11.6111	10.6047	10.8038	10.7087	9.9940	10.1554	10.4182	10.4768	10.4717	10.0478	10.7794	10.3231	9.9727	9.9682	10.5605	9.8060	10.2442	9.8600	9.8897	9.5481	9.6478	11.9977	11.0103	10.2623	10.1470	11.0519	10.9206	9.9179	11.0379	10.1719	9.9542	10.3477	10.7134	10.5531	9.7559	11.0896	11.1451	10.3014	11.0486	10.4154	10.0507	10.2030
ZCCHC13	0.0000	0.0000	0.0000	0.0000	0.0000	0.0000	0.0000	0.0000	0.0000	0.0000	0.0000	0.0000	0.0000	0.0000	0.0000	0.0000	0.0000	0.0000	0.0000	0.0000	0.0000	0.0000	0.0000	0.0000	0.0000	0.0000	0.0000	0.0000	0.0000	0.0000	0.0000	0.0000	0.0000	0.0000	0.0000	0.0000	0.0000	0.0000	0.0000	0.0000	0.3421	0.0000	0.0000	0.0000	0.0000	0.0000	0.0000	0.0000	0.0000
UFSP2	8.9003	7.9094	8.4019	9.1540	8.9417	9.1905	9.6189	9.5026	8.4143	7.6617	8.6176	8.4920	9.1727	8.6865	8.3190	8.8404	8.2319	9.8800	8.8154	8.6703	9.0427	8.6018	8.8330	8.7111	8.9227	8.8320	9.0536	9.2905	8.4409	8.3907	9.8340	9.2604	8.9789	9.0662	8.4854	9.3333	8.6602	8.8480	9.3597	8.0795	8.6057	8.6806	9.2982	8.6433	9.5423	8.6244	8.7667	9.0648	8.9389
OGFR	11.2402	10.5214	10.5642	10.1735	9.7579	9.8545	9.5777	8.8816	10.6310	10.5579	9.4455	9.7738	9.3857	9.8949	11.1724	10.7982	10.8786	9.7067	10.6553	10.0338	9.3815	10.4738	10.1677	10.4786	10.2770	10.1088	10.5318	10.1314	9.4060	9.1711	9.7551	9.6121	9.0037	10.6478	10.2243	10.4360	11.0881	10.3547	10.7778	10.4837	11.3838	10.5400	10.6378	10.2408	8.9687	10.9614	11.2269	9.8698	10.0395
EPM2AIP1	9.1640	9.1166	9.4674	9.6267	9.0429	9.7072	9.2319	10.1310	9.5590	9.0309	10.0536	8.9776	9.8446	10.3582	8.6442	9.4260	9.9911	10.0336	10.0608	10.6498	9.9033	8.6407	9.7766	9.9573	8.3659	10.0777	9.9841	9.7406	9.4063	9.2598	9.6224	9.5731	8.7327	9.1324	9.8602	8.5440	10.0104	10.3095	8.6840	8.4886	8.9721	9.1005	9.5210	9.2441	9.7206	8.9816	9.5319	9.5505	10.4016
CDC5L	9.7473	10.7431	9.9114	9.5416	9.9123	9.9311	9.8362	10.2300	9.6587	10.0219	10.2608	10.1277	10.0059	10.4199	9.3626	9.8064	9.8632	9.6072	9.4693	10.4977	9.6652	10.1586	10.0350	9.6529	10.1395	10.0974	9.8660	9.6966	9.9421	10.1620	10.3764	10.5655	9.6632	10.1939	10.3764	10.1199	9.4739	10.3016	9.5749	10.0112	10.5562	9.6911	9.5188	10.3198	10.3491	10.0860	9.8551	9.3998	9.9327
RAC2	11.4920	8.9052	10.6522	10.5458	11.1947	10.6608	10.5741	11.6491	10.4249	9.6311	9.6555	9.4316	9.8656	9.7899	10.4723	10.6318	9.9793	10.6110	10.5044	9.6867	11.0234	9.8213	10.2130	10.8941	11.8438	10.8216	10.6790	10.4880	11.6785	9.3821	10.4399	10.3523	11.3646	11.1376	9.9984	10.4419	11.4352	10.2658	9.8005	9.8090	10.5814	10.7024	10.0959	8.9775	10.5767	11.0968	10.0213	10.4492	10.3370
RAC3	7.5176	9.1293	8.9623	5.5334	7.6853	7.5490	7.0949	6.3565	7.6085	8.7331	7.9726	7.2060	5.6395	8.4383	6.4637	8.3438	7.6029	7.0734	7.3988	8.3244	5.4031	7.6724	8.4858	5.9547	6.7801	5.5379	5.1823	5.5715	6.9287	8.0378	7.0910	8.1526	9.4884	7.9591	6.7309	7.1523	7.1178	6.6815	8.8472	10.1735	6.8183	6.0862	7.3787	8.3408	6.7926	10.3931	5.9225	5.7538	8.1648
RAC1	12.7166	11.9904	12.5769	12.7592	13.1115	13.5589	12.5424	12.6529	12.7582	12.1083	12.6101	12.7417	12.1235	12.5634	12.3966	12.7708	12.7844	13.3302	13.1396	12.6464	12.7381	12.6178	12.6327	12.9516	13.0130	12.0996	12.4151	12.2956	12.1760	12.1790	14.0226	12.3901	12.8905	13.8987	12.2697	13.0150	12.2144	12.6349	12.6143	12.5452	12.5230	12.9728	12.4099	12.0202	12.9624	12.5715	12.4942	12.7582	12.4865
SBDS	10.8916	10.6309	10.8528	12.2587	11.3363	11.0499	11.1508	11.1093	11.2546	10.4920	10.5249	10.6725	11.0096	10.2219	10.7700	10.7277	10.8412	11.8220	10.8036	10.4389	11.7168	10.5271	9.8410	10.7643	10.7270	10.6303	11.2096	11.5776	10.5143	11.0937	11.0267	10.9229	10.7546	10.3689	10.2742	10.9909	11.1211	10.7739	10.6733	10.9467	10.0635	11.2701	10.8467	10.1439	11.2444	11.1589	10.8377	10.6961	10.4618
RCL1	8.5269	7.0552	8.0733	8.6229	8.2131	8.1118	7.8434	8.2870	8.0190	7.7431	8.2111	7.5740	7.6992	7.6057	8.1135	7.7734	8.1056	8.8966	7.8068	8.5444	8.3546	8.3939	8.6760	7.5241	7.9222	8.4102	8.4795	8.3526	8.4986	6.6727	8.4066	8.4071	8.9777	8.2816	8.3705	7.9845	8.1763	9.0745	7.7570	8.4970	8.0563	7.6089	9.0132	8.5150	8.3634	8.2173	7.6125	8.0660	8.5000
SBK2	1.7458	0.4628	0.0000	0.0000	0.0000	0.5896	0.3323	0.0000	0.0000	0.0000	0.0000	0.0000	0.0000	0.0000	0.0000	0.0000	0.0000	0.0000	0.0000	0.0000	0.0000	0.0000	0.5623	0.0000	0.0000	0.0000	0.5566	0.0000	0.9222	3.1476	0.0000	0.0000	0.0000	0.7935	0.0000	0.0000	0.0000	0.0000	0.0000	0.0000	0.3421	0.0000	0.0000	0.0000	0.0000	0.0000	0.0000	0.0000	0.6122
MRPS18A	8.8757	9.8749	9.8941	9.3237	9.2246	8.5798	10.1560	9.8489	9.5756	10.1765	9.5884	9.3563	8.7891	9.4323	9.8133	8.4349	9.4935	9.7732	9.1258	9.9350	9.2466	10.8019	8.9905	9.6091	9.5946	9.2678	8.8978	8.6758	11.2200	10.1753	9.7804	10.3929	9.6232	9.9874	8.8526	10.6573	9.1724	9.4838	10.6710	9.8871	9.4428	9.4935	9.6615	10.7608	9.1759	9.8987	9.7928	8.8878	9.3702
CPLX2	0.7420	3.2204	0.0000	0.0000	0.0000	1.8172	2.5657	1.1921	1.9707	8.9075	3.1591	1.3562	0.7595	0.0000	0.0000	2.0817	2.5189	2.6186	2.4844	0.0000	1.2634	0.0000	0.0000	2.6222	0.6284	5.0594	9.5160	1.5047	3.9374	3.7633	0.7258	1.9735	0.0000	0.0000	0.8811	10.9079	0.0000	0.0000	8.1890	5.2979	0.3421	3.6519	2.8651	6.7522	3.6131	11.0641	0.4500	0.5238	0.0000
CPLX3	0.7420	0.0000	0.9136	0.8221	0.0000	0.0000	0.0000	2.4013	0.0000	1.3638	0.0000	0.0000	1.2545	1.2346	0.5290	1.9779	2.6606	0.0000	2.0229	0.3843	0.7658	0.8174	0.0000	0.8949	0.3481	0.9063	0.5566	0.0000	0.0000	1.5682	0.7258	0.0000	0.0000	0.0000	0.0000	0.4140	3.0103	0.0000	1.0505	0.6090	1.5227	0.0000	0.8931	1.9300	1.1689	1.6225	1.3009	0.0000	0.6122
ORC3L	8.4950	8.5290	9.6151	8.5301	8.1472	8.8826	9.1916	9.4642	8.5830	7.9660	8.8335	8.7377	9.3192	8.8733	9.1983	8.4712	8.9195	9.2634	8.3714	8.4792	8.5397	7.6397	9.2897	8.3291	8.1006	9.0424	8.9092	8.6562	8.4915	9.3940	8.5891	8.5687	9.0482	8.2782	8.3446	8.8266	8.5341	8.2190	8.8821	8.2777	9.7753	8.4772	8.0591	7.6438	8.9488	8.7270	8.3486	8.0278	8.6192
CPLX1	7.1418	4.6557	6.4480	6.5056	8.6408	6.2133	3.6012	4.4863	5.8563	8.2040	7.6695	6.4397	5.7457	6.5098	7.2525	7.3766	6.6491	4.6435	7.2687	5.1368	5.9524	9.0026	5.2182	5.7852	6.4471	5.6171	5.2553	5.8263	3.4390	6.9818	3.1450	3.3942	5.9223	7.1326	4.9289	5.6777	6.7614	6.2524	5.5400	8.3375	4.3971	4.9426	5.6314	4.7771	4.1068	7.2682	8.6195	6.7105	6.5223
AP2A1	11.3096	11.1631	10.8447	10.5082	11.2319	11.0022	9.9722	10.0926	10.4878	10.8303	10.8872	11.0798	10.6379	10.5345	11.1034	11.5965	10.2247	10.0358	10.7469	10.6897	10.2627	10.9092	11.4267	11.0087	11.0360	10.8331	10.8339	10.6742	10.8122	11.4864	10.8565	10.5398	10.6949	11.2785	10.3341	11.4383	10.8363	11.0720	9.8678	11.2099	10.8714	11.3425	11.3545	11.1385	10.6334	11.7745	10.9587	10.8139	10.8788
CPLX4	0.4181	0.0000	0.0000	0.0000	0.0000	0.0000	0.0000	2.1460	0.0000	0.0000	0.0000	0.0000	0.0000	1.0584	0.0000	0.6670	0.0000	0.0000	0.0000	0.3843	0.0000	0.0000	0.0000	0.0000	0.0000	0.9063	0.0000	0.0000	0.0000	0.8369	1.2064	0.0000	0.0000	0.0000	0.0000	1.4124	0.6256	0.0000	0.0000	0.0000	0.0000	0.0000	0.8931	0.0000	0.6997	0.0000	0.4500	0.0000	0.0000
AP2A2	11.1665	10.5093	11.5914	10.9402	10.8833	10.9643	10.8664	9.9703	11.8247	10.9197	10.8726	10.5153	11.2691	11.0624	10.6290	11.4206	10.2351	10.2772	11.0653	10.3540	10.8509	10.7313	11.3820	11.5734	10.4163	11.1076	11.0201	11.0843	10.6458	11.3777	11.6100	11.3829	10.1001	10.5428	11.2354	11.3303	11.0616	10.1498	11.4593	11.7863	11.4328	10.5341	11.4867	12.0840	10.6401	11.0669	11.1422	10.9133	10.7549
LOC389333	5.7128	4.8384	2.4378	4.3902	4.8389	5.2422	3.4384	4.8711	3.9633	4.5977	4.7676	5.1740	3.9264	5.3210	5.0968	5.6880	3.4666	4.0378	5.5768	5.3992	4.8585	5.3803	5.2547	5.7043	6.1020	5.0211	4.6978	5.3071	4.0968	5.1212	4.7973	4.4739	5.5272	5.3170	5.4845	4.2690	5.5083	5.0395	2.8929	5.3171	6.3063	5.4312	4.0630	3.7405	4.2557	5.0391	5.6130	5.0613	5.3450
LILRB3	8.3659	6.6702	7.2432	8.2976	7.4992	8.2210	6.3168	7.1098	6.2796	5.9439	7.6078	6.6794	6.4756	7.2915	7.8569	8.0943	8.5602	8.3774	7.2403	6.6989	8.0005	6.9980	7.8249	7.9144	9.2187	6.7745	8.4240	8.9750	8.2930	7.4193	6.2548	5.0895	7.2057	7.3597	7.2059	7.4769	8.1684	6.8047	6.1389	6.1145	7.7703	8.3257	6.8352	4.8968	7.6730	8.3941	6.7365	6.0848	6.8921
CADPS	3.3806	2.8179	1.7469	2.2751	1.7231	6.1735	1.9443	3.7916	0.0000	1.1245	0.6872	4.4634	3.7885	2.1758	2.3180	1.7447	3.0175	2.9736	0.8205	1.7831	3.7661	2.3406	1.9486	4.3461	1.2417	4.0648	5.5150	2.8330	3.5534	3.6322	2.9142	2.9913	2.2701	1.6780	3.1003	1.5822	2.5573	2.4553	2.2477	2.8684	2.2468	5.7071	1.8365	0.0000	1.8061	1.9153	1.9737	2.4267	0.6122
FIGNL1	8.9094	8.6357	7.5884	5.9995	7.9125	9.6621	7.3359	8.8881	7.8097	8.9586	8.7128	8.6339	8.5231	8.2613	9.5422	8.1574	7.9726	7.6730	8.9268	8.9596	7.4310	7.4325	7.9647	8.7974	8.4278	8.0355	7.2267	7.0386	7.5203	9.7637	9.1158	7.2663	8.9288	9.9548	7.8766	7.1251	7.0544	9.1774	6.5658	7.9441	8.0578	8.0160	6.9086	7.2230	9.2853	7.6330	8.0709	6.6363	8.6499
KDM4DL	0.4181	0.0000	0.0000	0.0000	0.0000	0.0000	0.0000	0.5143	0.0000	0.0000	0.0000	0.0000	0.7595	0.0000	0.0000	0.0000	0.0000	0.0000	0.0000	0.0000	0.0000	0.0000	0.0000	2.0030	0.6284	0.0000	0.5566	0.0000	0.0000	1.7478	0.0000	1.5005	0.0000	1.3025	0.0000	0.0000	1.0606	0.5833	0.0000	0.0000	0.6184	0.0000	0.0000	0.0000	0.6997	0.0000	1.0689	0.5238	0.0000
PBX3	9.3752	10.0483	8.6933	9.2546	9.3684	9.2957	9.5030	8.7897	7.3361	7.4888	8.9395	8.1819	9.2121	8.9961	9.8806	10.0059	8.9248	9.5523	8.7430	9.7079	9.3116	8.0525	8.8275	8.6677	9.8747	8.8806	9.2285	9.3064	7.9439	8.6994	9.0943	9.4479	9.2078	10.0275	9.1591	7.5115	9.0654	9.6469	9.1692	8.9304	8.4477	8.1310	8.9939	8.4676	8.8092	8.2925	8.9169	9.1811	9.4077
PBX1	8.7187	9.1234	10.0255	10.7950	9.8115	10.4178	10.6355	9.5276	10.3893	8.1270	9.4303	11.0945	8.5843	10.9631	7.6008	8.5308	8.1240	10.6789	9.9832	9.3447	11.1174	9.7323	10.7234	10.2513	9.1790	10.2930	11.3023	11.2885	9.8345	8.9238	9.4052	10.9562	8.0151	6.9984	9.9279	9.5682	10.4361	8.0584	9.3122	8.1687	10.3430	10.3176	9.2577	10.8439	9.3789	10.2069	10.0274	11.4584	7.6112
AIRE	0.4181	0.4628	0.3725	0.0000	0.0000	0.5896	0.0000	0.5143	0.0000	3.0832	0.0000	0.0000	1.4501	0.0000	0.0000	0.0000	0.0000	0.0000	0.8205	0.0000	0.0000	0.0000	0.5623	0.8949	0.0000	0.0000	0.0000	0.0000	0.0000	0.0000	0.0000	0.7923	0.0000	0.0000	0.0000	1.4124	1.0606	0.0000	1.3823	1.0359	0.0000	0.0000	0.6521	0.0000	0.6997	0.0000	1.0689	0.0000	0.0000
TMOD2	8.6112	8.7655	7.5617	9.0144	8.5217	8.4379	7.3032	8.4047	7.3491	7.1562	6.9713	7.5740	9.4755	8.4350	6.9711	8.1137	8.3316	8.2737	8.1165	7.9086	8.9422	8.2818	8.1648	8.3174	8.6192	8.4028	9.5963	9.2112	7.8293	8.0116	7.7986	8.0022	7.4093	6.4273	8.9975	6.6777	8.7838	6.6745	6.4379	8.2077	9.0324	7.1861	6.7795	6.1551	8.7116	6.7325	7.0525	8.8852	8.5209
MFSD11	8.8865	8.2325	10.4594	9.0949	9.1580	9.6602	9.7444	9.1830	9.6020	8.6110	9.0441	9.1448	9.1449	9.6455	9.4962	9.2550	9.5108	9.3130	9.3554	9.7979	9.1828	8.8620	9.8445	9.3246	9.3896	8.8292	8.9972	9.0061	9.1111	8.8975	9.0019	9.4755	9.8006	8.0577	8.9681	9.2767	8.9643	10.0012	9.6295	9.3139	9.6304	9.1822	8.7611	8.7359	8.6837	8.8144	9.4774	9.0679	9.9429
NSUN2	10.7396	11.7067	11.2472	10.0385	10.6968	11.1395	10.7927	9.8402	10.1470	10.7335	11.7325	10.5651	10.5078	10.9204	10.9037	11.3348	10.9811	9.7432	11.2863	11.2383	9.8107	10.6569	11.6377	10.5345	12.0162	10.1736	9.7721	10.0483	10.3597	11.2363	11.3060	10.6003	10.6623	11.2474	10.8516	10.8649	10.0278	11.1770	10.2259	11.8004	11.3028	10.6677	11.0298	10.3230	11.6800	11.5688	10.7821	12.1297	11.1409
NSUN5	9.5569	9.4964	9.2106	8.2016	9.4347	9.9296	9.0451	8.5877	9.6922	10.2641	8.9087	9.8268	8.4363	8.6755	9.8793	9.2302	9.5262	8.8966	9.6145	9.2039	8.0307	9.4985	8.3906	9.5140	9.5070	9.2739	8.4909	7.8765	9.1094	8.5726	9.5468	8.6353	9.9653	9.9376	8.5497	9.8733	9.4450	9.3558	10.1966	10.4648	9.5174	8.6914	9.6533	9.4587	9.0525	10.0805	10.3916	8.4774	9.2094
NSUN4	9.0876	8.8730	8.9417	8.9884	8.8460	9.4295	9.4366	9.2658	9.1107	9.2207	8.3632	9.1159	9.6709	9.7143	8.8312	8.9203	9.5446	9.3147	9.0776	9.1484	8.9585	9.4816	8.8824	9.1273	8.8695	8.9738	8.9795	9.0048	9.1187	9.0923	9.8284	9.4585	8.9711	9.4463	8.6945	9.4346	8.9145	9.4493	9.0821	9.3176	8.9245	8.5266	9.6620	9.3082	9.1837	9.3343	9.4292	9.1920	8.7805
NSUN7	7.3846	8.1703	7.4855	6.4934	7.0338	8.2711	6.6315	7.0402	7.7619	8.1127	8.0903	8.4531	6.9701	8.2317	7.5472	7.8135	8.0455	6.9588	6.8944	8.1196	6.6299	5.4064	7.4821	8.5813	7.2185	10.0788	9.0154	6.4889	5.7969	9.1016	6.9302	7.3816	7.9893	7.2963	7.4942	6.6823	6.7900	7.8928	8.4096	8.3882	7.3167	6.6102	7.1856	6.5679	7.6175	6.7512	8.7735	7.5198	6.9438
NSUN6	7.3642	7.4227	7.3251	6.7205	7.2011	6.8081	6.7369	6.3028	6.9835	7.3771	7.8970	6.4654	7.6750	7.4244	8.0328	6.9695	8.1271	6.2717	7.6451	7.9537	7.0362	7.7980	7.3949	7.5475	6.4959	7.7727	7.2038	6.7244	7.9121	7.6572	7.2200	7.4344	7.4158	7.8162	6.7194	6.8866	7.9948	7.7331	7.8670	7.2800	7.0974	7.1105	6.8419	7.2338	7.2836	7.7630	7.9372	6.6739	8.1023
PRAMEF4	0.0000	0.0000	0.0000	0.0000	0.0000	0.0000	0.0000	0.0000	0.0000	0.0000	0.0000	0.0000	0.0000	0.3455	0.0000	0.0000	0.0000	0.0000	0.0000	0.0000	0.0000	0.0000	0.0000	0.0000	0.0000	0.0000	0.0000	0.0000	0.0000	0.0000	0.0000	0.0000	0.0000	0.0000	0.0000	0.0000	0.0000	0.0000	0.0000	0.0000	0.0000	0.0000	0.0000	0.0000	0.0000	0.0000	0.0000	0.0000	0.0000
PRAMEF5	0.0000	0.0000	0.0000	0.0000	0.0000	0.0000	0.0000	0.0000	0.0000	0.0000	0.0000	0.0000	0.0000	0.3455	0.0000	0.0000	0.0000	0.0000	0.0000	0.0000	0.0000	0.0000	0.0000	0.0000	0.0000	0.0000	0.0000	0.0000	0.0000	0.0000	0.0000	0.0000	0.0000	0.0000	0.0000	0.0000	0.0000	0.0000	0.0000	0.0000	0.0000	0.0000	0.0000	0.0000	0.0000	0.0000	0.0000	0.0000	0.0000
PRAMEF6	0.0000	0.0000	0.0000	0.0000	0.0000	0.0000	0.0000	0.0000	0.0000	0.0000	0.0000	0.0000	0.0000	0.0000	0.0000	0.0000	0.0000	0.0000	0.0000	0.0000	0.0000	0.0000	0.0000	0.0000	0.0000	0.0000	0.0000	0.0000	0.0000	0.0000	0.0000	0.0000	0.0000	0.0000	0.0000	0.0000	0.0000	0.0000	0.0000	0.0000	0.0000	0.0000	0.0000	0.0000	0.0000	0.0000	0.0000	0.0000	0.0000
TUBG2	8.1572	8.3813	8.1986	8.2750	7.5457	7.6683	8.2004	7.9672	7.0801	9.0481	6.9286	8.0179	6.8796	8.3715	7.9186	8.5343	8.9578	7.3331	8.4990	9.0032	8.3391	6.9831	7.6108	8.7304	7.3475	7.9817	8.4331	8.4160	6.3654	8.0028	7.3672	7.5488	7.8670	7.3876	6.8929	7.2966	9.0148	9.0201	9.1489	8.7379	8.2814	7.2658	7.5817	7.5430	7.6403	8.2733	9.8246	6.9743	8.6800
FAM71F1	0.0000	0.0000	0.6682	0.0000	0.6557	1.3302	0.3323	1.6514	0.0000	2.0522	0.0000	0.0000	1.0281	2.6810	0.0000	0.0000	0.6704	0.0000	0.8205	0.3843	0.0000	0.5927	0.0000	0.5157	0.0000	1.4586	0.0000	0.0000	0.0000	0.0000	0.4081	0.0000	0.0000	0.0000	0.0000	0.4140	0.6256	0.9975	0.0000	0.0000	0.8502	0.0000	0.0000	0.6435	0.6997	0.0000	0.0000	0.9072	0.6122
PRAMEF1	0.0000	0.0000	0.0000	0.0000	0.0000	0.0000	0.0000	0.0000	0.0000	0.0000	0.0000	0.0000	0.0000	0.0000	0.0000	0.0000	0.0000	0.0000	0.0000	0.0000	0.0000	0.0000	0.0000	0.0000	0.0000	0.0000	0.0000	0.0000	0.0000	0.0000	0.0000	0.0000	0.0000	0.7935	0.0000	0.7353	0.0000	0.0000	0.0000	0.0000	0.0000	0.0000	0.3626	0.0000	0.0000	0.0000	0.0000	0.0000	0.0000
PRAMEF2	0.0000	0.0000	0.0000	0.0000	0.0000	0.0000	0.0000	0.0000	0.0000	0.0000	0.0000	0.0000	0.0000	0.8575	0.0000	0.0000	0.0000	0.0000	0.8205	0.0000	0.0000	0.0000	0.0000	0.0000	0.0000	0.0000	0.0000	0.0000	0.0000	0.0000	0.0000	0.0000	0.0000	1.3025	0.0000	0.0000	0.0000	0.0000	0.0000	0.0000	0.0000	0.0000	0.6521	0.0000	0.0000	0.0000	0.4500	0.0000	0.0000
FAM71F2	3.0110	3.1607	2.5867	2.9841	2.1545	3.2603	1.4920	3.4955	1.9707	4.5007	2.6986	3.5754	3.1080	3.9396	1.8709	2.5116	5.4652	0.8929	3.8097	3.5080	2.5612	2.4112	1.9486	4.8111	3.0173	4.5686	1.7459	1.7867	1.4803	3.2702	5.3649	0.4499	2.2701	1.6780	0.8811	2.8708	3.6323	4.0397	1.8790	1.3649	3.6134	0.0000	2.4021	3.7405	3.4578	2.1587	3.2903	3.6299	3.7179
PTCH2	3.9814	3.3330	3.2090	3.4574	4.8389	3.5361	2.5012	3.7916	3.0530	5.6603	2.6986	3.3730	3.0488	4.0848	3.3648	3.4194	6.0586	2.4018	4.3328	4.3163	2.3790	5.4574	2.5277	6.4133	1.5413	5.9587	4.2751	1.7867	1.4803	3.8834	3.7813	2.4305	2.0210	2.4329	3.2353	3.4556	5.2239	4.7231	2.6682	4.0207	4.2011	4.0620	2.3219	3.5460	2.2465	4.1401	5.4892	3.4682	3.6587
OR7G1	0.0000	0.0000	0.0000	0.0000	0.0000	0.0000	0.0000	0.0000	0.0000	0.0000	0.0000	0.0000	0.0000	0.0000	0.0000	0.0000	0.0000	0.0000	0.0000	0.0000	0.0000	0.0000	0.0000	0.0000	0.0000	0.0000	0.0000	0.0000	0.0000	0.0000	0.0000	0.0000	0.0000	0.0000	0.0000	0.0000	0.0000	0.0000	0.0000	0.0000	0.0000	0.0000	0.0000	0.0000	0.0000	0.0000	0.0000	0.0000	0.0000
PCDHGA2	4.2598	6.0871	2.7847	7.2622	3.9964	5.0577	3.8020	4.9576	6.8801	2.9427	6.9008	6.2288	4.5559	7.0641	3.3648	4.5833	2.9080	4.5931	4.7573	6.5512	6.3616	3.9043	6.6822	4.4830	3.5074	4.6712	7.3374	7.5773	7.1986	3.9583	5.5373	4.4256	6.6684	8.1541	3.8548	5.9266	4.9975	4.8531	0.6188	4.3894	7.1096	4.9955	3.4594	1.0869	5.2174	4.5176	1.9737	4.3404	3.0705
PRAMEF9	0.0000	0.0000	0.0000	0.0000	0.0000	0.0000	0.0000	0.0000	0.0000	0.0000	0.0000	0.0000	0.0000	0.0000	0.0000	0.0000	0.0000	0.0000	0.0000	0.0000	0.0000	0.0000	0.0000	0.0000	0.0000	0.0000	0.0000	0.0000	0.0000	0.0000	0.0000	0.0000	0.0000	0.0000	0.0000	0.0000	0.0000	0.0000	0.0000	0.0000	0.0000	0.0000	0.0000	0.0000	0.0000	0.0000	0.0000	0.0000	0.0000
PRDM9	0.0000	0.4628	0.0000	0.0000	0.0000	0.0000	0.0000	0.0000	0.0000	0.0000	0.0000	0.0000	0.0000	0.0000	0.0000	0.0000	0.0000	0.0000	0.0000	0.0000	0.0000	0.0000	0.5623	0.0000	0.0000	0.0000	0.0000	0.0000	0.0000	0.0000	0.0000	0.0000	0.0000	0.7935	0.0000	3.7331	0.0000	0.0000	0.0000	0.6090	0.0000	0.0000	0.0000	0.0000	0.0000	0.0000	0.0000	0.0000	0.0000
SGK269	10.0163	9.8580	9.1983	11.5761	10.2651	10.4120	8.9188	9.8775	10.3955	8.2662	9.5584	10.0513	10.7117	9.8850	8.6297	10.4403	9.3334	10.3717	10.2757	9.9462	11.4102	10.2078	10.5726	9.9270	9.8506	10.5760	11.8964	11.9481	8.7711	9.0618	10.0726	10.8549	8.1990	8.4022	10.3497	8.9778	11.1709	8.6603	8.2385	9.6558	9.7967	10.2439	9.4271	8.7610	10.0185	8.9536	9.7089	10.5198	9.5033
FAM108B1	7.8726	7.8819	8.0983	9.0566	8.5617	8.5798	8.5214	8.8063	8.3447	9.2293	8.6832	7.8573	8.6763	8.3162	8.0808	8.1736	8.0227	8.5786	7.4753	8.7506	8.7724	8.6526	8.3257	8.0231	8.1346	8.8508	8.7869	8.3580	9.6051	8.5241	7.9683	8.6551	8.3986	8.2576	8.9807	8.2965	8.0783	8.4788	7.8437	7.9715	7.6713	8.7256	8.5441	9.0359	8.4510	7.5394	6.2894	8.6286	8.2374
TBC1D1	10.2065	9.7782	8.5679	10.4945	10.1739	10.1635	8.4537	9.2053	8.9666	7.8771	9.3475	9.4797	9.4233	10.1581	9.0288	9.6740	9.0150	9.8286	9.2436	8.8721	10.3357	10.0501	10.2569	9.4692	10.1060	9.7056	10.4151	10.3281	10.0447	9.2818	8.9184	9.7985	8.8521	9.1418	9.3993	8.9597	10.2829	9.0731	8.8287	8.2971	9.7642	10.6640	8.3226	7.3822	9.4333	9.4645	8.1058	10.5309	8.6423
ZXDA	6.4274	5.2360	5.6151	5.4085	5.7062	5.5526	5.5335	5.2577	5.2287	5.6376	5.3456	6.1380	6.0244	5.5958	5.1336	5.4074	5.4260	4.9931	5.4561	4.9921	5.6241	5.0338	6.3664	5.3714	5.3329	5.7866	6.0944	6.0294	5.3672	6.2494	6.5010	5.6447	4.8725	5.3691	6.2302	4.8033	5.2028	5.4380	4.6498	5.3912	5.9792	6.1548	4.6602	4.4084	5.8991	3.4198	6.3489	6.3180	4.9603
PAMR1	7.6321	6.0289	7.0484	5.8729	8.0441	7.4690	5.6865	8.4724	7.1706	4.0650	7.6121	7.1437	5.3882	6.0196	5.2724	6.1958	6.9337	7.7030	3.4540	6.3062	8.2523	5.1622	6.7325	5.4726	6.7693	8.6394	7.5966	6.1211	6.0321	4.6651	8.2388	6.7430	5.3492	4.7368	7.9072	5.9108	5.4558	4.9020	4.2639	6.0006	5.2350	4.7344	5.7738	3.7405	6.5643	6.1496	5.0048	7.9508	5.0085
RAD9A	7.9020	8.7775	8.6450	7.4465	7.0253	7.9308	7.0972	7.7364	7.8805	9.8150	7.5899	7.8364	8.0287	8.3684	7.8798	8.4035	8.6585	6.9299	8.2598	9.5834	7.0772	7.9974	6.8573	8.4440	7.6411	9.0254	7.8423	7.1433	8.1270	8.0993	8.4898	7.5595	8.4559	7.5204	7.0440	8.1829	8.3264	8.3009	9.0102	8.9810	8.7607	7.5938	7.9254	8.0311	7.8327	8.3681	9.9357	6.9699	8.6085
ERGIC2	9.7084	8.7867	9.2495	8.9077	9.1091	9.6941	9.6149	10.6978	9.9005	9.1426	10.1380	9.4891	9.9458	9.3238	10.3980	10.0055	9.5537	9.9734	9.4473	10.1486	9.2383	9.2806	10.0383	9.9052	10.1199	9.5595	8.6899	8.9857	10.9828	11.1764	9.5284	9.4088	10.3377	9.5918	9.8365	10.6910	8.9080	10.0166	9.4709	8.9747	11.3608	9.5149	9.2824	9.1272	10.0409	9.2349	8.7807	8.7626	10.3447
ERGIC3	12.0965	13.2121	12.3284	11.3263	12.4045	11.7478	12.6911	12.9848	12.0400	11.5621	12.5577	12.5020	11.4343	12.9111	12.4151	11.9717	12.0216	12.6300	12.2108	12.1772	11.8439	12.3175	12.1847	12.5778	11.9309	12.3245	11.7677	11.4317	12.9417	13.3344	12.1894	12.9685	12.9536	12.1594	13.1703	13.3203	11.8650	12.0837	13.5016	12.4641	12.7958	11.7616	12.0606	13.0130	11.8551	12.3288	12.6514	11.6568	11.8665
CDR2L	8.9462	11.9137	9.8981	9.9946	9.7180	9.9548	9.6121	7.9893	10.4417	9.3551	8.7107	8.8902	11.1582	9.5200	9.3273	10.1495	10.0020	8.4253	10.4791	8.2583	8.6719	10.1941	9.0383	9.9397	9.5596	7.6143	8.8734	9.4648	7.7355	7.6851	8.8495	9.4984	10.3572	10.6612	8.2560	9.7579	9.4051	9.7398	8.4388	10.8609	8.1612	10.5204	9.3287	10.4536	8.3105	10.6069	7.6912	9.7382	9.5117
ERGIC1	12.4271	11.3886	13.1141	12.4160	12.0762	12.1251	12.8860	13.3119	13.0189	11.4958	12.1868	12.7114	13.6878	12.0416	12.3270	11.8640	12.2444	12.0787	13.1372	12.9792	12.3507	12.2550	12.3966	12.7234	11.9954	11.5564	12.0126	12.2403	11.8824	12.4218	13.8472	12.7153	12.2036	12.3866	12.2571	13.4129	11.7920	11.7553	12.2370	11.8635	12.9782	13.0571	12.8635	12.3487	11.7426	12.5799	11.2219	13.9106	12.6107
CLEC14A	9.1974	9.4666	8.1620	11.5326	9.6380	8.2449	9.6669	9.8761	8.5040	7.2070	9.3134	8.9392	8.6216	8.9240	9.0054	9.1011	8.9053	11.4523	8.2459	8.9763	11.5374	9.0497	9.8395	9.5367	7.8403	8.7665	10.9712	11.6735	8.4179	9.9473	9.4211	10.7771	8.1377	8.0891	8.9368	8.1182	11.8616	8.5893	10.3909	7.8054	8.5104	9.1113	9.4696	8.4140	9.5841	7.6922	8.2840	8.3916	9.0314
PDF	6.4057	7.1804	7.3252	6.3186	6.6598	6.0431	7.6749	7.0151	6.8920	6.7137	8.3235	7.6735	6.7466	7.5868	7.5783	7.0501	7.4647	7.5656	7.6339	6.9857	6.1516	7.9366	7.3154	7.9529	7.4717	6.3328	6.0750	5.9198	8.5616	7.8352	7.2828	7.0526	7.5165	7.0275	6.7530	7.6748	6.4244	7.5275	8.3952	7.4016	6.7667	6.7427	7.8496	8.1352	7.2521	6.9831	7.8936	7.1582	7.7990
B3GAT3	9.8601	9.0315	10.0601	8.9464	9.5762	9.3026	9.9150	9.2877	10.8052	10.1677	9.9559	9.4234	9.4021	9.7077	8.8199	10.2824	9.8614	8.9475	10.5173	9.0312	8.9319	9.4908	8.6505	9.7683	9.4752	9.3102	8.6294	8.7515	9.7456	10.3553	9.6555	9.1115	9.8166	9.2220	8.9662	10.3835	9.8007	9.4327	9.5212	9.5895	9.8433	8.5038	9.7594	9.6033	8.8331	10.4825	9.9596	9.6521	9.9052
B3GAT2	3.1199	2.7554	2.9960	3.2817	2.7909	2.0354	3.0975	3.5387	2.8721	4.2865	3.2700	2.0590	3.7470	3.4960	3.1104	2.8053	3.4203	2.4658	3.0438	2.8569	2.4267	3.5392	2.9726	4.3670	1.6891	3.1768	3.5422	2.4455	1.5032	2.8199	2.6700	2.5775	2.7017	2.8055	4.0375	2.4419	4.8848	3.2779	1.4174	2.4248	3.4318	2.7833	2.6461	2.9813	3.5773	2.5741	6.5555	2.3434	2.8940
B3GAT1	5.0854	2.8179	2.0841	3.8132	3.7717	9.1761	2.9019	3.9196	7.6085	2.7022	3.6546	9.4069	4.1113	5.2093	6.8266	3.6051	8.0742	5.4543	8.0304	5.8291	3.6898	2.5428	8.2464	8.2457	3.7015	7.3463	5.5297	2.8330	3.3147	2.7011	4.7973	5.7367	2.4823	3.2927	7.6951	3.6591	7.6417	6.6532	5.2050	4.8498	8.7436	3.2117	5.3575	3.5460	8.0399	3.8934	8.2021	9.6155	2.8764
FAM66E	0.7420	0.4628	0.0000	0.0000	0.0000	1.3302	0.6021	0.8926	0.0000	0.0000	0.0000	1.7399	0.4291	0.6241	0.0000	0.9120	0.6704	0.0000	0.8205	1.1511	0.7658	0.8174	0.0000	0.5157	0.0000	1.4586	1.2705	0.0000	0.0000	0.0000	0.9860	0.0000	0.0000	0.0000	0.0000	0.0000	2.5573	0.0000	0.0000	0.0000	0.6184	0.0000	0.0000	0.6435	1.1689	0.0000	0.4500	0.5238	1.6390
FAM66C	4.1548	2.5648	3.5727	4.8786	3.0840	4.1829	2.8510	4.1105	3.2867	2.1830	3.5830	4.0532	5.0984	3.2311	2.5539	2.9561	2.9080	4.6435	4.5838	4.8619	4.0362	3.4134	3.0267	4.1505	3.5416	4.7669	5.0243	4.7729	3.1787	2.3018	2.9754	3.0562	2.2701	2.2223	2.5971	4.9501	4.6685	4.9951	2.2477	3.2332	3.6446	2.3596	2.4780	1.6998	3.4578	2.1587	4.8849	3.4682	4.2459
PER1	10.5524	12.6594	11.1520	12.0690	11.5702	9.5412	11.3452	9.2847	10.8017	9.3927	9.5372	12.1067	11.2990	10.2912	11.5793	10.2026	11.7695	10.2368	10.0629	10.9017	12.4653	9.3863	11.5773	10.9167	11.2373	11.3213	11.8024	12.8714	9.1234	8.7803	10.1955	11.5600	10.1210	10.7869	11.5431	10.5966	12.2139	8.0006	11.8441	12.3350	9.1238	9.4886	12.6641	10.6446	9.4229	10.7321	10.9020	10.1170	10.2520
CPPED1	9.6100	7.4035	8.7258	9.3409	8.8991	10.0819	8.8524	9.3842	8.8298	9.5048	8.1159	9.1380	8.3924	8.0682	9.6654	8.4287	9.0232	9.8368	9.8447	8.7739	9.7846	8.9510	9.4924	8.1958	9.1972	8.5747	9.8119	9.6267	9.9263	7.5734	8.8464	8.7204	9.1468	8.5250	8.8288	7.8245	9.1900	8.5724	8.1296	8.3654	9.2654	9.8533	8.3644	8.7961	8.8291	7.7019	8.6890	8.8390	8.8987
OR10A2	0.0000	0.0000	0.0000	0.0000	0.0000	0.0000	0.0000	0.5143	0.0000	0.0000	0.0000	0.0000	0.4291	0.0000	0.0000	0.0000	0.0000	0.0000	0.0000	0.3843	0.0000	0.0000	0.0000	0.0000	0.0000	0.0000	0.0000	0.0000	0.0000	0.0000	0.0000	0.0000	0.0000	0.0000	0.0000	0.0000	0.0000	0.0000	0.0000	0.0000	0.0000	0.0000	0.0000	0.0000	1.1689	0.0000	0.0000	0.0000	0.0000
UXT	9.4143	9.1762	10.2593	9.2845	9.9776	9.5011	10.1889	11.0650	9.7246	10.0355	9.2704	9.2305	8.9775	9.3502	9.5949	9.2915	9.7637	10.8314	9.6277	9.2461	9.8932	9.5648	9.4540	9.4517	9.4343	9.4162	9.1676	9.1967	11.4177	10.1161	9.2674	9.5998	11.0001	9.2247	9.1045	10.7584	9.8821	9.3602	10.6762	10.0709	9.6495	9.3050	9.3882	9.5167	9.1767	9.4553	9.5509	9.4968	9.3306
CALM2	13.4818	12.6859	13.2505	13.5522	13.9931	13.1365	14.3355	14.8381	13.1554	13.3406	12.9813	12.9569	13.2033	13.5552	14.0743	13.8359	13.4045	14.9459	13.4115	13.8667	13.7408	13.0988	13.7726	13.0570	13.7000	13.4811	13.4840	13.0043	14.3819	14.1271	13.0568	12.9918	15.7694	13.1056	13.1066	13.4573	13.0229	13.6904	14.1055	13.8629	13.1719	13.6309	13.8797	13.0099	13.7971	12.8092	12.6068	13.4363	14.3513
CALM3	12.0907	12.1258	11.7182	12.5726	12.1587	11.9321	11.4425	12.4533	11.3137	12.0052	12.3114	11.4563	12.5473	12.2348	12.7159	12.7081	11.5854	12.2090	11.5752	11.4981	12.0788	12.2513	12.4916	12.3419	11.9663	11.9785	12.3464	12.1290	12.0428	12.2238	11.8563	11.9626	11.8133	12.5412	11.8669	13.3279	12.4630	11.7792	11.4044	12.1564	12.0841	13.1532	11.7131	12.1063	11.7329	12.4742	11.8542	12.3743	12.1367
SPG21	10.6711	10.6622	11.6216	10.8344	10.8955	11.1187	11.3057	11.6215	11.5449	11.1283	11.0177	10.3578	11.3495	11.3026	10.8288	10.5445	10.8574	11.6637	11.0606	10.1892	11.2696	11.5215	10.6289	11.4011	10.3692	11.0499	10.7809	10.9384	11.7939	11.5776	10.3517	11.0104	11.4216	10.3888	10.7445	10.8790	10.9622	10.6558	11.8014	10.7403	11.3556	10.8066	11.3505	11.3429	11.2629	11.2805	10.6828	11.6460	10.6339
CALM1	12.6754	12.2211	12.4243	13.6114	13.1821	12.8472	12.8966	13.1039	12.8320	12.5457	13.1145	12.7124	12.4773	13.1997	12.6401	12.5573	12.8231	13.7406	12.7112	11.9045	13.5300	12.4814	13.5426	12.7547	13.4689	13.7098	13.8838	13.3689	12.5989	12.1383	12.8466	13.2216	12.2196	12.4412	12.9884	12.5658	13.1716	12.7029	12.9574	12.9279	12.5076	13.2353	12.0525	12.6301	12.2489	12.5545	12.5145	12.8514	12.5119
GSDMA	5.7220	3.0332	5.9874	4.2223	2.3299	3.1822	3.1324	5.6994	3.6643	3.2714	3.7229	4.7825	4.3258	4.2166	3.5938	1.8660	2.1855	3.4961	4.5838	4.1772	3.5241	3.8545	6.5016	3.4441	2.9678	3.5224	1.7459	0.6893	5.7497	5.7878	3.6371	5.1603	4.5814	3.3968	5.6629	5.0403	5.3251	2.4553	0.6188	0.0000	1.7691	5.0899	3.0753	2.4586	3.3734	4.6184	4.3759	5.6695	4.6315
GSDMB	9.2040	7.1543	8.6240	5.3281	3.8884	9.5722	6.4383	8.9127	7.8190	8.3813	6.5786	7.4508	8.0346	7.7614	7.4700	7.1051	9.2292	6.1724	9.9887	8.4277	4.6328	8.3686	7.4936	9.4400	7.9527	8.7253	6.8268	4.8361	7.6481	7.0773	7.7512	5.7268	6.6387	6.3645	7.3967	6.7328	8.6478	8.5380	9.8928	7.6593	9.5564	9.6352	6.1898	7.4158	6.6830	8.3941	10.3663	9.0891	8.2870
GSDMC	5.8024	7.6159	6.3985	4.3364	4.0968	6.1735	6.2547	5.1045	2.7739	8.9122	6.6417	7.3782	6.3769	7.2736	6.3586	6.1368	6.6910	4.1111	6.7984	4.5598	3.2332	7.5584	7.2579	3.5000	9.1236	5.7164	3.5642	4.1325	5.9299	2.3018	1.8541	4.9880	4.7951	3.3968	4.8469	6.2996	4.4707	6.1749	7.8933	8.0903	8.5429	3.3350	8.1107	9.2654	3.6848	8.1164	4.0004	8.5347	6.2391
GSDMD	10.2196	9.5366	10.7420	10.8130	10.0129	10.3469	10.7766	10.2801	10.9389	11.8179	10.0478	10.4403	9.8177	9.9508	11.0083	10.7090	11.0684	10.8292	10.9715	11.1940	10.1203	10.7503	10.1429	10.8318	10.9601	10.7317	10.4151	10.3087	12.5517	10.1131	10.0603	10.2363	10.8437	10.6188	11.3795	11.5441	11.5497	10.8357	11.6476	12.0997	10.9826	10.2576	10.2179	10.7900	8.5789	11.2769	11.3175	11.1705	10.4190
HRH4	2.1252	1.8669	1.8683	0.0000	1.7231	3.0121	3.4724	4.1804	2.4275	0.0000	0.6872	0.0000	1.9151	2.3391	0.0000	2.4353	2.1855	1.4403	3.1144	2.9476	1.2634	0.3267	1.5393	3.7962	4.0962	1.8570	4.2751	1.5047	3.8505	1.3631	0.7258	1.0688	2.8314	1.9757	0.8811	1.5822	1.6652	0.9975	1.0505	0.0000	1.0499	2.1063	2.3219	0.6435	0.6997	0.0000	1.9737	0.5238	1.3706
UPK1B	0.7420	0.0000	0.9136	0.0000	0.0000	1.3302	2.7436	2.6181	0.0000	0.8375	3.0570	2.8560	1.4501	5.8807	0.0000	2.7191	0.0000	6.6861	1.3403	0.0000	1.6326	1.8240	0.9659	0.0000	0.6284	3.6281	3.9188	3.7280	10.4813	6.4313	6.2202	0.7923	0.0000	0.0000	0.0000	10.7609	0.6256	2.5808	0.0000	3.7093	0.8502	11.0810	2.6845	0.6435	1.8061	0.0000	0.7924	1.2098	0.0000
DLGAP2	1.8836	0.8126	2.7217	1.7243	1.7231	3.0121	1.6190	2.4013	1.9707	1.3638	1.5011	0.0000	1.0281	2.9572	1.2196	2.5841	2.9080	2.8070	2.9808	2.4797	2.8684	0.3267	1.5393	2.6222	1.0647	3.7267	4.5019	0.6893	0.0000	0.0000	3.2479	1.9735	0.8194	0.7935	0.8811	3.8035	5.4012	0.9975	2.7849	0.6090	2.2468	1.7988	1.8365	0.6435	3.9983	0.0000	1.8326	1.6728	2.0606
DLGAP3	3.8530	2.1388	1.4685	2.0258	3.8312	3.4720	1.3526	3.1917	1.2986	3.6334	1.1508	3.8340	3.5533	3.1455	1.6847	3.4966	2.1855	2.9736	2.8335	2.3125	2.5612	1.8240	7.0504	2.0030	3.2420	2.1689	2.6274	3.2593	0.9222	3.2102	1.9790	1.0688	4.7134	2.2223	2.9512	2.9963	3.2759	7.2190	1.6519	1.6326	2.3260	2.1063	1.7162	1.9300	2.0430	2.5487	3.1186	8.4305	4.5687
DLGAP1	1.7458	2.4695	0.6682	4.0322	1.9549	1.5942	2.1265	3.1225	0.0000	3.9955	1.1508	1.7399	2.9227	3.4613	8.4385	2.0817	2.9080	2.9736	0.8205	3.6197	4.8585	1.4743	2.1165	3.6557	1.5413	3.1486	4.4407	4.7402	6.0321	1.7478	5.7450	2.1020	3.7263	6.7458	0.8811	1.7340	3.6323	5.6816	0.6188	1.0359	1.5227	3.9117	5.4453	3.3210	2.8564	0.0000	6.1551	6.8039	2.8764
DLGAP4	11.9799	11.6351	11.6702	11.0278	11.0122	11.4047	10.2094	10.6609	10.8640	10.8240	11.1695	11.4547	10.9260	11.0990	10.5697	10.8996	10.7001	9.8872	11.7110	10.4297	10.4230	10.6190	11.0798	11.4851	11.7260	10.5518	11.0351	10.8482	9.6183	11.3589	11.0574	10.7423	10.7786	11.8927	13.2157	10.6779	11.1173	10.7767	10.2044	11.1374	11.4391	10.4675	10.0524	10.8727	11.2448	11.1528	11.2762	10.9228	10.7557
DLGAP5	8.4774	7.8679	5.7942	2.0258	7.0713	8.4955	5.9509	7.5359	5.1714	9.6560	8.8004	7.0449	5.3272	8.0624	8.7913	9.0902	6.0839	4.6435	6.5498	7.0701	4.2636	7.9904	8.8940	6.8760	9.9965	6.1306	3.4445	3.4330	8.7652	8.7008	6.1422	6.2619	8.6053	8.6671	7.9860	8.3057	5.7013	8.9506	4.8236	6.9346	7.7877	8.1975	6.3849	7.1449	7.7614	8.1798	5.6659	4.0285	8.8891
BRDT	1.5934	0.0000	9.0402	0.0000	1.4468	0.0000	9.9192	2.1460	3.9633	0.0000	8.4564	6.2457	0.0000	6.8916	2.5539	9.4828	5.2800	4.8289	0.0000	9.8944	1.2634	3.7219	7.7736	9.3450	8.3430	0.9063	0.0000	0.0000	0.9222	9.4174	8.1167	9.4607	6.1413	9.7587	0.0000	5.4984	0.0000	3.6958	0.6188	5.0460	3.7913	0.0000	7.8193	8.7308	6.2813	0.0000	7.2353	0.0000	1.3706
HRH2	6.3040	4.9486	2.7217	4.3902	4.7491	4.6279	2.9510	4.4863	3.8216	2.4135	4.1768	4.4634	3.9264	4.1955	3.6959	5.1452	1.9845	3.7001	4.8368	3.2080	3.8385	4.1305	4.1048	4.9580	6.7729	3.6281	5.0451	4.4480	6.0711	4.5244	3.8152	5.5237	4.4861	3.4939	6.6118	5.0403	4.7580	3.2434	2.8929	2.9686	4.4153	3.4486	4.0381	1.0869	5.2414	3.5955	2.6144	3.5241	4.2459
MBNL2	10.3269	10.0784	10.3553	11.0556	10.4270	10.7340	11.2856	11.5816	9.4397	8.8692	9.7868	10.4588	10.6819	10.1714	9.7164	10.6146	10.1217	11.4642	10.0431	9.9453	11.2260	10.0480	10.2422	10.2539	10.0406	10.1747	11.1934	11.2707	10.4938	9.5043	10.6343	10.6452	10.1001	10.4753	10.3755	9.2766	10.7036	9.9751	11.0975	10.7574	10.2711	11.3002	10.9667	9.4308	11.8531	10.3661	9.1688	11.0402	10.4050
MBNL3	6.3283	4.3693	4.2677	6.2960	5.1967	6.3886	5.9448	5.6633	5.3880	3.9225	5.8209	6.6448	6.5681	6.0957	5.5430	5.9367	4.6916	5.4259	6.1122	4.7841	6.5990	5.7023	6.1987	6.7777	6.2542	6.6533	6.7214	7.1043	6.4999	5.5052	6.4747	6.1549	3.8840	5.6047	6.5740	5.4553	5.7889	4.0397	3.4824	3.6501	5.7256	7.3040	4.3725	2.4586	6.7598	4.0823	5.2465	7.4274	5.9859
PLK3	8.6588	9.5270	8.7388	10.3346	9.1270	8.9621	8.5595	9.0178	8.9581	7.5597	7.3782	8.6758	8.9228	8.4019	8.0784	8.5860	10.3539	7.1709	9.3164	7.7842	8.9747	8.4557	7.9564	8.9581	9.2006	8.6330	8.2196	9.9782	8.7740	7.2842	8.2325	7.9283	8.8060	8.1867	8.1142	8.8785	9.2020	8.4544	7.5906	8.9021	8.2715	8.4365	8.1403	8.0106	8.4587	8.4665	9.9738	8.2680	8.2015
A1BG	5.9344	7.9815	6.9293	6.2216	8.3897	7.0085	6.7245	7.6002	8.2765	5.1778	5.5267	6.1467	5.2343	6.4758	7.4696	6.9130	7.3707	6.9980	6.8362	7.1767	6.3445	6.2003	8.0166	6.2431	5.8634	6.6497	5.8888	5.7214	8.2523	5.2077	6.3822	6.2673	9.7726	7.1767	4.4479	7.3412	7.7370	7.1289	8.1210	8.1972	6.1906	4.8563	4.7243	5.1411	5.3739	7.9717	8.5396	5.8760	4.7959
TTC8	8.3539	8.3398	8.1545	7.5983	8.0721	7.9766	9.1527	8.8816	7.9440	8.8459	8.9609	8.3907	7.7810	8.2485	8.5033	8.1014	8.7296	8.4217	8.5352	7.8789	7.9431	8.2818	8.8199	8.6054	9.1137	9.1484	8.4565	7.4956	9.3520	9.3214	7.8007	7.8595	8.2361	7.2554	8.3371	9.0583	7.9917	8.5724	7.8096	8.0791	8.5736	7.7976	8.3831	8.7077	7.8224	8.0762	8.6488	6.8916	8.4724
PLK2	9.4610	10.5375	9.1580	10.1154	9.8498	9.5156	9.2927	10.5453	7.4368	7.1321	9.0714	9.7308	8.8704	9.9389	9.0615	8.9343	10.9313	9.4657	8.7326	11.2513	9.9263	10.2673	9.3730	9.9936	9.4901	10.2314	10.0361	10.2763	9.5562	7.9419	9.4948	9.8656	8.4873	8.9086	9.1399	11.1798	11.6145	10.3264	9.0991	9.6255	8.5947	10.2171	8.4751	9.5599	10.4218	10.3470	9.2086	8.6880	8.6744
ZNF720	8.4091	8.2477	7.9854	8.2314	8.5080	8.4231	8.5889	8.1610	7.9006	7.3179	9.0282	8.2500	8.2320	8.3692	8.1522	7.9398	8.6145	8.2332	8.3444	8.6555	8.3202	8.6100	8.1862	8.5716	8.2084	8.3650	8.3851	8.2431	8.4179	8.7790	8.8392	8.4086	7.4158	8.3415	8.8605	7.3475	8.5299	8.1823	8.1129	7.5177	8.4432	8.1563	7.8499	8.3508	8.8507	7.8822	8.8279	7.9198	8.7401
OIP5	5.6360	6.6949	3.8208	1.0154	4.6632	5.4744	4.7044	6.3780	2.8371	6.7245	5.7954	3.8457	4.1017	6.4179	6.3161	6.2606	4.2545	4.3535	4.9412	5.4708	2.6411	6.2540	5.2959	3.7705	5.2430	3.2112	2.4485	3.2361	7.9901	7.6524	3.8918	4.2649	7.0422	5.1468	3.9332	7.0698	3.9663	4.6613	3.4510	5.4314	6.0191	6.1981	3.3232	5.4301	4.6583	7.4408	3.6542	2.8102	6.4127
CLCN3	10.2848	8.9588	9.2551	9.7719	9.8623	10.6954	10.3182	9.4686	11.5371	7.8698	9.4853	10.1868	11.2111	9.9520	9.1292	9.9973	9.4708	9.4762	9.7231	9.7878	9.9571	9.7478	10.0897	9.9149	10.1131	10.1527	10.1535	10.2344	9.1372	10.2423	10.6631	10.4374	9.3362	9.7829	10.0634	10.5295	9.1072	10.1054	8.1296	8.8274	9.9887	11.0111	9.6767	9.3373	10.3927	9.0883	10.0335	10.3468	9.9421
CLCN2	7.0677	7.2506	6.1216	5.2428	7.3459	7.2898	6.2150	5.6875	6.7878	8.5207	7.0128	6.3459	6.8496	7.0384	7.4036	6.1783	7.2741	4.8289	7.3041	7.8060	4.4133	7.0259	7.8738	6.9877	7.1972	5.9383	5.2009	5.1164	4.7038	7.2134	6.0527	5.8959	6.8447	6.2158	6.6844	6.4983	6.2871	7.6207	5.6822	6.1143	7.1336	6.8357	6.8383	6.7746	5.3776	6.0323	7.8846	7.1712	7.1672
CLCN1	3.0699	0.0000	0.9136	0.8221	1.1048	2.7121	1.8439	0.0000	1.9707	0.0000	0.6872	2.0427	1.0281	0.3455	0.5290	1.6123	0.0000	2.8070	1.3403	0.6874	1.2634	0.5927	1.7584	2.0030	0.3481	0.0000	0.5566	1.1539	0.0000	0.4783	1.2064	0.4499	1.7198	0.0000	0.0000	1.7340	1.3943	0.9975	1.3823	0.6090	1.0499	4.5431	0.6521	1.0869	0.6997	0.0000	1.0689	0.0000	0.0000
HRH1	8.4402	8.1103	8.5143	8.1043	9.1866	9.0812	8.9134	9.0094	6.8067	6.4259	7.2452	7.8814	7.9960	7.6394	7.0064	10.4240	8.7255	7.8442	8.1125	8.0230	8.1023	8.9324	7.2934	7.6864	8.6182	7.8236	8.0909	8.4569	7.4847	7.3552	8.3133	8.2530	9.3666	9.2361	8.0331	7.9845	8.3968	9.0034	6.9993	7.4148	7.2548	8.4939	8.0405	7.1845	9.5132	8.4437	7.0244	8.2030	8.2474
CLCN7	11.6841	10.9871	12.4279	10.6265	11.3298	11.3866	10.6623	9.6739	12.1985	11.4350	11.0031	11.5175	11.2357	11.9444	11.8561	10.8288	12.4992	9.8422	11.2248	11.2961	10.3263	11.1748	11.0128	11.6667	10.8964	10.8209	10.2905	10.4825	10.9980	11.0319	11.0913	10.5292	10.8060	11.5701	11.1261	10.5449	11.2321	10.5916	11.0057	11.1853	11.6545	10.8780	11.4353	11.4701	10.6708	11.5913	11.9713	11.7835	11.1680
CLCN6	8.4910	10.5364	9.1498	8.7874	7.7172	9.1366	8.4957	8.0788	8.9957	9.8381	7.6521	8.8147	9.4407	9.4101	8.1855	8.3697	9.7695	7.4579	8.8183	9.0454	8.7862	9.0792	8.2212	9.6894	7.8421	9.0158	9.6565	9.1109	7.1265	8.8679	9.2627	8.7316	7.2077	7.0311	8.9168	7.7237	9.6104	8.5166	8.9000	9.0624	8.8891	8.7727	9.0188	8.7057	8.5310	8.4778	10.6009	8.3916	8.7311
CLCN5	7.6826	9.0020	9.5491	8.1203	7.9929	9.1012	6.6614	7.6633	9.4488	9.1997	7.6211	7.8079	9.6898	8.3972	7.9781	7.9990	8.5061	7.7781	7.5772	7.4684	8.3730	8.0330	8.5569	8.3501	7.4680	7.8347	8.6413	8.6887	8.1981	7.1022	8.2341	7.8550	7.8141	7.2274	8.3220	6.9461	8.4426	8.6832	6.7056	8.9792	8.4421	8.5298	6.7024	6.5933	8.4561	6.9822	7.9242	9.2656	7.9160
CLCN4	8.1791	7.6543	9.4136	8.6116	7.7014	8.8082	7.3359	7.6602	9.0721	7.7563	6.3057	8.9506	8.1500	8.2200	6.9964	7.4728	8.2159	8.1311	8.5112	5.6212	8.8021	6.7200	9.1185	8.1616	8.7621	7.6834	8.9862	9.1472	4.6534	9.1026	6.5421	7.9370	7.6314	5.5151	7.7183	5.9883	7.8324	7.9109	6.8126	5.3546	8.8503	8.7171	5.8756	5.9990	8.2348	6.8236	7.4886	5.2556	7.3038
FBXL19	9.0097	10.0065	8.9058	7.5280	8.9129	9.7425	7.9348	6.5203	8.3511	8.4720	9.1892	9.5918	8.4943	9.4170	9.1120	9.1088	9.2177	6.2556	9.1377	8.5061	6.8385	9.7554	8.7545	9.1785	8.8164	8.2945	8.1327	7.9390	7.5412	9.3434	8.2403	7.9434	7.8765	9.5822	9.0534	8.1988	9.1325	8.5667	8.8150	8.8357	9.6269	8.7997	9.3002	9.4702	7.9480	9.4488	9.9452	9.0226	8.3906
BRD8	9.7164	10.0774	10.2343	9.0566	9.2561	9.5363	10.0083	10.5080	10.0785	9.4596	9.7987	9.8635	9.3340	9.7623	10.2278	9.9641	9.8832	9.2038	9.7047	11.2302	9.5214	9.8046	9.7083	10.1243	9.5507	9.9148	10.0172	9.3812	10.1541	10.2282	9.8096	9.8469	9.2752	9.7026	9.8694	9.9181	9.9843	10.2346	9.6728	8.9069	10.5844	9.8558	10.4443	9.6942	9.2113	9.5227	9.9585	9.5813	10.1828
BRD9	9.7164	11.1642	10.4583	9.3528	10.0233	10.0595	9.6664	8.9153	9.2417	10.0500	9.9118	9.4446	9.4971	9.9485	9.4141	9.9012	9.4923	9.0208	10.3597	10.2183	9.0642	9.7567	9.9548	9.8000	10.4440	9.5695	9.4756	9.2538	9.2602	10.2821	10.0443	9.5216	9.6808	11.0524	9.5878	9.5167	9.7813	10.0983	9.4143	10.9861	10.2373	9.2895	10.1658	9.7011	10.3642	10.2576	10.3116	12.0660	9.8665
PCDHGA1	5.2086	6.0263	3.3821	4.4421	1.4468	5.0261	0.6021	3.0497	4.3203	3.6784	3.6546	5.6702	1.6223	3.6903	2.8482	2.0523	2.3618	0.8929	3.7286	5.0987	2.7229	3.8797	4.0432	3.1961	2.5639	2.1146	3.3808	3.7932	3.3147	4.1538	4.9270	2.5252	4.7159	5.1483	2.9512	5.0448	3.3546	5.2619	2.2477	3.5241	4.4686	3.6491	1.5850	0.0000	2.9757	4.9448	1.5007	1.6827	2.6522
FBXL18	9.7489	10.1280	7.9132	8.1003	7.7752	9.1533	8.5752	6.9877	8.3640	8.5664	9.2684	9.4086	7.7040	8.8964	8.4963	8.3425	8.5385	7.1880	8.8257	8.9543	8.1422	9.7923	8.5440	8.6478	8.7328	8.5104	8.7869	8.5565	6.8413	8.6691	10.9293	8.1208	8.7861	10.3998	7.5076	7.9442	8.0578	9.4065	9.4512	8.6041	8.2399	8.9993	9.1788	9.3159	8.7685	9.1011	9.2413	8.1639	8.5395
BRD4	11.4665	11.8265	10.0783	10.7755	10.5731	11.0295	9.6650	9.3296	9.8648	10.4068	11.0240	10.9056	10.5957	10.3242	11.0390	11.2791	10.2230	9.2163	10.7875	10.9083	10.2669	10.6906	11.5821	10.9681	11.2668	10.9153	10.8834	10.8221	9.2261	10.1309	10.8346	10.3914	9.5763	11.0559	11.2687	10.4515	11.0176	10.7792	9.3845	10.8001	10.8737	10.4169	11.2046	10.1302	10.8726	10.5143	10.7797	10.7757	10.5361
BRD7	9.9079	10.0514	10.0505	9.9449	9.9829	10.8710	10.1256	9.0944	9.6111	10.3091	10.4843	10.2776	10.0238	10.3656	10.1949	9.8860	10.3216	9.9893	9.8192	9.9377	10.0021	9.5443	10.1683	10.3363	10.0775	10.1549	10.1871	10.0051	9.9382	11.2910	10.2692	10.2121	9.4838	9.4094	10.3663	9.9042	10.1123	10.1940	10.4721	9.4760	10.2209	9.9138	10.2033	10.1624	10.1762	9.3949	10.7401	10.0243	10.2891
BRD1	9.6672	9.5483	9.8316	9.8436	9.4056	9.7935	10.0952	8.9791	10.2868	9.9966	10.2171	9.5062	10.5584	10.0635	9.9566	10.0101	10.2101	8.9043	10.8427	10.3286	9.3290	10.3415	9.9091	10.1562	9.8165	10.1077	9.9941	9.8346	8.0353	9.2233	9.9790	9.9097	8.6798	9.7501	10.1568	8.8371	9.9774	10.0482	9.5596	10.1383	9.8340	10.1346	9.4696	10.3299	9.9085	9.6021	10.7824	10.0231	10.0942
BRD2	12.3007	12.8424	12.3088	12.1667	11.6604	11.7372	12.1267	11.7593	12.2155	12.0716	12.8874	12.3915	12.5363	12.2927	11.9965	12.2123	12.2421	10.7366	11.7892	12.5426	11.9056	12.3177	11.9124	12.1386	12.5625	12.6298	12.3780	12.3628	11.7891	12.2255	12.8320	13.1058	11.1886	12.1730	12.6106	12.5035	12.1697	12.4036	12.0090	12.2705	13.0153	12.6000	11.7968	13.2184	12.2425	12.5508	13.4541	11.6480	12.1559
BRD3	9.7430	11.2155	9.7297	9.4012	9.7627	10.0759	9.7711	8.6045	9.4393	10.0239	10.2019	10.3738	9.8626	9.8923	9.6697	9.7038	8.6920	8.9877	9.4565	10.1925	9.7068	10.3826	9.8283	9.6192	9.2732	9.6935	10.2338	9.9896	8.9918	9.2601	9.7414	9.9600	8.9016	10.2497	10.3296	8.6081	9.8852	9.9094	7.8431	9.8401	9.5591	10.1176	10.6377	9.9947	9.5758	9.6594	9.5384	10.1881	9.2787
DNAJA2	10.0154	9.9727	10.3035	10.6328	10.7623	11.1504	11.1641	11.2951	10.3168	10.7700	10.9310	10.7627	10.4787	10.6230	10.7929	10.2518	10.7209	10.9098	10.3453	10.4007	10.8855	9.8624	10.6210	10.8921	10.8989	10.4236	10.4822	10.4347	11.5920	11.2803	10.6275	10.4480	11.0571	10.2145	10.6266	10.7700	10.2180	10.1230	10.5658	9.9474	10.5942	10.5714	10.8694	10.2582	10.5949	10.2730	10.5500	10.7724	10.6449
DNAJA3	10.0822	9.8077	9.9544	9.3063	10.4492	10.4120	10.4989	9.7598	10.1909	10.2356	10.3512	10.5770	9.9403	10.3914	10.9920	9.6394	10.6763	9.7675	10.1432	10.4198	9.5780	11.0135	9.6959	10.2870	10.1074	9.8977	9.4832	9.2231	11.2752	10.3553	10.6692	10.0180	10.7501	9.9526	9.8976	10.6469	9.7026	10.1460	10.1347	9.8927	10.0878	9.7941	10.4920	10.4629	9.8364	10.4663	10.7704	11.1907	10.0589
DNAJA1	11.8257	11.9056	11.6701	11.5970	11.2813	11.7737	11.7950	11.6439	11.0730	10.3712	11.9698	10.7666	11.3435	11.7566	11.9802	11.7049	12.4584	12.2100	10.7117	12.0533	11.5047	11.6369	11.8545	10.5634	12.7178	11.4992	11.6298	11.6789	12.1865	11.4202	11.2041	11.9419	11.3887	12.2289	12.4463	11.9539	11.0888	12.1415	11.1119	10.8855	12.1007	11.3462	11.8880	11.6799	11.8538	11.6167	9.7633	11.3746	12.4412
TGFBR3	8.2871	8.4375	6.7850	11.4944	8.6676	8.5664	9.0910	8.6900	8.8251	6.0339	7.3835	8.5190	8.6367	9.0159	7.8146	7.4965	8.6426	10.6078	7.4815	7.8957	11.0740	7.3982	8.6877	8.8970	6.7729	9.4910	11.2639	11.1468	6.5281	5.9616	8.3339	9.4251	5.7279	6.2440	7.9521	7.3824	10.4839	6.9019	6.8398	8.2923	7.2947	9.5471	8.1961	5.0214	8.6569	6.4982	5.9988	8.5364	6.8277
DNAJA4	9.3079	9.8650	9.5828	8.1596	7.2346	9.1340	9.0648	8.5437	8.7041	7.6973	10.1826	8.9184	10.0867	9.4856	7.8565	10.3057	8.2159	8.9797	9.7073	9.6488	7.8802	9.5191	8.7125	10.2600	8.9891	12.0949	11.8134	8.3390	8.6152	9.7052	8.4355	10.2156	9.2208	8.9239	9.0873	9.9012	8.9371	6.7698	8.7803	10.2371	8.8122	10.2865	9.8859	9.8108	8.6412	7.4102	10.5079	10.3080	7.3372
GLG1	12.4040	12.1891	12.4346	11.9243	11.6614	12.1678	11.9311	11.4219	11.8883	11.1862	12.7133	12.6406	12.3042	12.4145	11.7639	11.9279	11.7065	11.3414	12.6664	11.5495	11.9288	11.6396	12.7939	13.0488	12.9045	11.9536	12.4205	12.3153	11.2086	12.7604	12.8629	11.9962	11.4772	11.6417	12.2692	11.8837	11.8509	11.8924	12.0910	11.4460	12.0832	12.2076	12.7117	11.7280	12.7324	11.6208	12.4310	12.8108	11.8793
LOC643387	4.9190	5.7536	5.5710	5.4598	4.9770	5.7817	5.1992	4.3106	5.0495	5.8977	6.1157	5.3772	5.2374	5.2713	5.4871	5.0714	5.9523	5.4823	5.1794	4.8157	4.7872	5.8621	5.2547	5.7395	5.4901	5.7164	5.2904	4.8667	4.7525	5.1693	4.9114	5.1895	4.2744	5.7296	5.3717	4.9188	5.0218	5.8405	6.3268	5.6843	4.8495	5.5119	5.9575	5.7656	5.7227	5.1558	5.5803	5.4844	6.2084
PTPN12	12.1695	11.8247	10.6519	11.9308	11.3205	11.0571	10.3685	11.3281	10.8719	10.6241	11.0998	11.2990	11.2691	10.9913	11.2895	12.2135	10.9603	11.3452	10.7981	11.1310	11.4084	11.1069	10.8428	11.1926	11.9406	10.6949	11.2755	11.7455	10.7364	10.2230	11.5637	11.0488	10.7905	11.1655	11.5813	11.5876	11.2930	11.4490	10.2622	11.3439	11.2298	10.9461	11.4508	10.1251	11.6100	11.5206	11.2515	10.2133	10.9830
PTPN11	11.8071	11.4333	10.6752	11.8981	11.4126	10.9985	11.2118	9.9253	10.9936	11.5405	11.9017	11.1968	11.8162	11.2112	11.4088	11.5915	11.1401	11.1480	11.1821	12.0938	11.5947	11.3855	12.0530	11.4380	11.6691	10.7538	11.6477	11.7496	10.3108	12.0828	11.1963	11.4452	10.1630	11.6267	12.1788	11.4247	11.0349	11.6703	10.3214	10.5154	11.3132	10.8950	11.1051	10.7868	11.3340	11.2385	10.0289	11.0420	11.2204
LOC84931	0.4181	0.0000	0.0000	1.3426	0.0000	1.8172	0.6021	0.5143	0.0000	2.4135	0.0000	1.3562	0.0000	3.6597	0.0000	0.0000	0.0000	0.0000	3.2367	0.3843	0.0000	1.0117	0.9659	1.6548	0.0000	1.4586	1.9354	0.0000	0.0000	5.4800	0.0000	0.4499	0.0000	0.0000	0.0000	0.0000	0.0000	0.5833	0.0000	2.0536	2.8389	0.0000	0.0000	0.0000	0.0000	2.3668	0.0000	0.0000	0.0000
LOC100192379	1.3198	0.4628	0.7412	0.0000	0.0000	0.5896	0.0000	0.0000	1.2986	0.0000	0.0000	0.0000	0.0000	0.0000	0.0000	0.0000	0.0000	0.8929	0.8205	0.4176	0.0000	1.0757	0.0000	0.5157	0.0000	0.0000	0.0000	0.0000	0.0000	0.4783	0.7258	0.0000	1.4317	0.0000	0.0000	0.0000	0.0000	0.0000	0.0000	0.6090	0.0000	0.0000	0.6521	0.6435	0.0000	0.0000	0.0000	0.0000	0.0000
LOC100192378	0.4181	0.0000	0.0000	0.0000	0.0000	0.0000	0.0000	0.0000	0.0000	0.0000	0.6872	0.0000	0.0000	0.0000	0.0000	0.0000	0.0000	0.0000	0.0000	0.3843	0.0000	0.3267	0.0000	0.0000	0.6284	0.9063	0.0000	0.0000	0.9222	0.4783	0.4081	0.0000	0.0000	0.0000	0.0000	0.4140	0.0000	0.0000	0.0000	0.0000	0.0000	0.8690	0.3626	0.0000	0.0000	0.7596	0.0000	0.5238	0.0000
MYCBP	9.5989	10.1779	8.2821	9.0219	9.5152	9.0376	10.1164	10.2821	9.2561	8.7516	9.6793	9.8879	8.5057	9.1074	9.4502	9.2919	9.3034	10.2732	9.2307	9.0926	9.1743	9.6864	9.8718	9.2123	9.1560	10.3060	9.8953	8.7392	9.8981	9.4513	9.7190	9.6447	9.9937	9.2535	8.3240	10.0112	8.8955	9.6334	9.7654	9.4014	9.2999	9.3996	9.5233	10.0621	9.1728	9.8233	10.1800	8.9581	9.0168
PTPN14	8.1263	8.6948	7.3198	7.8302	6.7856	7.9296	7.1030	5.8676	7.2419	6.1504	7.0859	9.0747	7.9842	7.7360	6.6660	8.2866	6.1694	7.1623	7.7098	7.0668	7.8629	7.1394	7.9114	6.9380	8.5515	7.2502	8.6464	8.7900	5.2017	7.3343	6.1489	7.5232	7.0830	6.6647	6.7423	6.9067	7.4172	7.4707	6.1639	8.2077	7.4463	7.5465	7.3077	6.2751	8.9758	6.8756	7.7140	7.2479	7.7629
GALR3	0.7420	0.0000	0.0000	0.0000	0.0000	0.0000	0.0000	0.0000	0.0000	0.0000	0.0000	0.0000	0.0000	0.3455	0.5290	0.0000	0.6704	0.0000	0.8205	0.0000	0.0000	0.8174	0.0000	0.5157	0.0000	0.0000	0.0000	0.0000	0.0000	3.5377	0.0000	0.0000	0.0000	0.7935	0.0000	0.0000	0.0000	0.5833	1.0505	0.6090	0.3421	0.0000	0.3626	1.4256	0.6997	0.0000	0.0000	0.0000	0.0000
GALR2	0.7420	7.6407	2.4378	0.0000	1.9549	1.5942	1.0257	1.4399	2.4275	1.1245	0.6872	2.0427	0.7595	0.0000	2.9343	2.5841	1.7509	0.0000	2.0229	1.3369	1.9264	0.8174	0.5623	2.2832	1.6707	2.1689	0.5566	0.6893	0.9222	3.9213	0.9860	0.4499	4.6267	1.6780	0.0000	2.4990	1.6652	1.9962	2.6682	3.0623	1.3816	0.0000	0.8931	2.1285	1.8061	1.6225	1.6762	0.9072	3.3200
GALR1	0.4181	0.0000	0.0000	1.3426	0.0000	0.0000	0.0000	0.0000	0.0000	0.0000	0.6872	0.0000	0.0000	0.0000	0.0000	0.0000	0.0000	0.8929	1.7216	0.0000	1.2634	0.0000	0.0000	0.0000	0.0000	0.9063	0.5566	0.0000	0.0000	0.0000	0.7258	0.0000	0.0000	0.0000	0.0000	0.0000	0.0000	0.0000	0.0000	0.0000	0.0000	0.0000	0.3626	0.0000	0.6997	0.0000	0.0000	0.0000	0.0000
SETD1B	10.0818	9.8373	9.5761	9.2869	9.0894	9.5779	9.1980	8.2510	9.7545	10.5096	9.9506	10.5569	10.1758	9.4558	10.0262	9.6452	9.5695	7.9278	9.8094	9.9853	8.8963	10.0250	9.7600	9.8646	9.5961	10.0350	10.1409	9.6478	8.1397	9.6929	9.8818	9.7782	8.8497	9.9968	9.8232	9.3222	9.8268	10.3492	9.4501	9.9574	10.5056	9.9468	9.2503	10.1025	9.7802	10.0740	11.3231	9.8526	9.4267
LYAR	9.0687	8.3764	8.2371	8.1283	8.6737	8.3888	8.1735	7.8990	7.3491	8.6422	8.4488	8.4008	7.7207	7.8904	9.0004	8.6079	8.6867	8.6074	7.6561	8.6545	8.4956	8.8624	8.1624	7.6529	9.4078	7.8675	8.1205	8.3031	8.2626	9.3736	7.6111	7.4765	8.4594	9.4448	8.3996	9.1251	8.0161	8.7698	8.7465	7.9162	8.2975	8.3911	9.0416	8.1167	8.2258	9.7764	8.3901	7.6854	8.6556
PCDH20	3.6745	4.3426	9.3726	8.7338	5.6741	8.2758	8.8272	9.1422	4.4221	1.1245	4.5215	7.1907	10.8183	7.2038	10.2526	6.9593	8.0806	9.0444	2.4844	6.3714	9.1820	3.7494	8.3616	9.2123	4.7066	9.6344	8.3355	7.9816	5.8870	5.8869	9.9502	7.5317	4.2163	8.0256	9.1204	4.1115	6.4749	8.1345	6.7708	9.3140	6.4764	7.9739	8.4471	7.1277	7.5129	3.7521	7.1999	10.8548	7.6835
C8orf30A	8.8612	9.3569	9.5503	7.7136	9.0601	8.8639	9.3727	8.6567	9.8072	10.9287	9.9354	10.6148	8.6254	9.3910	8.8057	9.0339	9.8586	8.3247	9.5378	9.3214	8.0229	9.4064	9.0409	8.5569	9.2557	9.0708	8.1685	7.8460	9.5664	9.0078	9.2961	9.8520	10.2380	9.8770	9.8232	9.7612	9.3341	9.1217	9.4556	11.2740	9.5742	8.8183	9.6932	10.6526	8.5528	10.1188	9.7603	9.5052	9.2056
CH25H	7.6683	9.1067	7.4783	7.3895	8.9300	7.9385	9.0316	8.0766	5.8563	7.7217	6.7190	6.9661	7.3892	7.1165	6.7396	8.4361	10.8304	6.5476	5.9958	6.8319	10.3303	4.8680	7.1746	7.4084	7.3402	9.5444	6.3980	9.1061	6.4855	5.4150	8.9027	6.3026	9.0208	8.6302	7.3528	5.6106	8.0841	8.8436	8.0819	9.9436	7.2599	7.0932	7.9813	6.1206	7.4981	4.8784	6.9237	9.4566	10.5580
C16orf74	5.4717	5.4257	5.6323	5.0219	3.5768	4.0129	5.6044	5.5359	6.1806	3.9955	3.3438	5.8758	3.2195	6.2525	3.8367	5.5133	2.6606	5.4823	7.2177	5.8522	5.8857	8.0218	4.2920	7.7626	8.3308	5.0211	3.8732	4.8667	6.3497	3.0821	3.6371	5.3790	6.6387	3.1805	1.8177	8.6300	5.7013	5.7093	4.3035	6.1033	4.6487	3.0769	4.7240	5.9474	3.8810	7.1252	6.9958	5.3515	3.7747
C16orf75	8.6062	7.6597	7.7939	5.1831	7.9056	9.0292	7.0104	6.4724	8.0109	9.1968	9.3271	8.0732	6.4530	8.5960	9.8415	7.6958	7.0347	7.0267	7.5772	8.2482	5.4731	8.2130	9.7726	8.9048	8.9354	6.7147	6.5794	4.9549	7.9647	8.2977	6.4694	7.0838	8.0695	7.9377	7.7241	6.6730	7.2575	7.8498	7.9506	7.7676	8.1679	7.6211	7.1627	6.6266	6.9539	8.3641	8.8748	6.9075	9.1489
MRPL27	8.9706	9.0440	10.7400	8.8774	9.4561	9.0744	10.1319	10.3845	9.0915	9.8597	9.9524	8.5312	9.0213	9.5163	9.4475	9.7230	9.7329	10.0766	10.1510	10.3442	9.3708	9.8225	9.2314	9.3873	9.3850	9.0941	8.5929	8.4719	10.8611	10.3764	9.1543	9.3216	10.3394	8.8616	8.7909	10.7978	9.3268	9.9279	11.0567	9.7670	9.4114	8.7256	9.9037	10.3425	8.7518	10.1437	9.9858	8.1944	10.7491
CSF2RA	9.2220	6.5839	10.0234	7.5925	10.1010	9.7711	8.5879	9.5133	7.7126	7.7457	6.5694	8.5643	8.4663	9.4385	8.8589	9.2561	9.9382	8.8193	9.4971	8.0314	8.6843	6.7611	8.5124	9.6249	8.9929	7.9153	8.2600	8.4057	10.5440	6.7057	8.0996	7.1632	10.7799	7.9247	8.6739	8.7020	8.4538	7.0229	6.8533	8.4738	9.0123	7.4059	6.6500	6.1206	9.2204	7.6025	8.8635	9.7218	7.3134
DMD	7.5823	9.5764	8.0120	9.3323	8.2680	8.2280	7.7614	7.7433	7.9525	6.5822	7.4950	8.5251	7.2517	9.1600	8.3803	8.3710	8.0679	9.4014	6.4395	7.8217	9.3493	7.5029	9.3362	7.7824	6.4151	9.6056	9.9091	9.4921	5.4285	8.9878	9.2419	8.4902	4.9459	6.2440	6.7309	7.6081	8.2604	7.6460	6.4110	10.3289	8.9077	7.7430	6.8913	6.1664	7.9260	5.5031	8.3372	6.9180	7.2596
C16orf71	4.6169	4.0777	4.0541	2.9841	3.5768	6.1116	5.4247	4.5404	2.7739	2.9427	4.8914	3.3730	5.3396	3.6285	3.6457	5.7988	5.3444	5.9703	5.9958	4.0233	3.3368	3.8797	4.9992	7.2505	5.2730	9.8790	8.9454	3.1640	3.3147	4.1301	4.9728	5.3405	4.9813	4.0355	2.9512	3.8706	3.3546	2.9956	4.5211	6.3830	5.3530	3.4486	4.0381	3.9120	3.1882	4.3009	5.8419	4.6730	3.3944
C16orf72	10.7199	9.8235	10.1615	10.1548	10.6277	10.1705	9.9745	9.9138	9.2963	9.1948	10.3712	10.5555	10.4051	10.1969	10.4257	9.9713	10.3176	10.2891	9.4329	9.5489	10.0685	10.4665	10.3044	10.3741	10.3198	9.9749	10.1056	10.0845	9.6966	9.8790	10.3357	9.9449	9.5097	10.5826	10.2525	9.6111	9.9451	9.5780	10.0921	9.8208	10.3078	10.0673	9.6207	9.4838	10.3927	9.7441	10.0223	10.2526	9.6810
C16orf73	0.4255	4.6772	0.7078	0.0000	1.1048	0.0000	0.3411	1.4670	1.2986	1.5975	0.0000	0.0000	1.0452	1.8901	1.4708	7.4290	4.1343	1.4403	0.0000	0.6874	0.7894	0.3267	0.0000	0.5157	0.6437	0.9063	0.0000	0.6893	5.3600	9.3402	0.4081	0.0000	2.5442	7.4961	1.4241	1.0098	1.0606	0.5833	2.7849	0.0000	0.0000	0.0000	0.6626	1.7846	0.0000	0.0000	1.0964	0.0000	0.6994
GAB4	0.0000	5.3339	0.0000	0.0000	0.0000	0.0000	0.0000	0.0000	0.0000	0.0000	0.0000	0.0000	0.0000	0.3455	0.0000	0.0000	0.0000	0.0000	0.0000	0.0000	0.0000	0.0000	3.1863	0.0000	0.3481	0.0000	0.0000	0.0000	0.0000	0.0000	0.4081	0.0000	0.0000	0.0000	0.0000	0.4140	0.0000	0.0000	0.0000	0.0000	0.0000	0.0000	0.0000	0.0000	0.0000	0.0000	0.0000	0.0000	0.0000
LRFN4	8.6050	10.7469	9.5106	7.3828	8.6999	8.7263	7.2028	8.0086	6.9668	10.2851	6.8002	7.8476	8.7536	6.9808	9.2569	9.4492	8.1513	7.0549	8.8330	7.7601	6.6702	10.0380	7.5824	7.1965	7.2958	7.3921	7.2447	7.2738	7.8686	8.7224	6.8589	6.7625	8.1533	10.0566	6.6844	8.6647	8.2958	8.2093	7.1209	8.9580	8.2690	8.3032	10.1038	8.5413	6.9319	10.9976	7.0365	7.3675	5.4182
C16orf78	0.0000	0.0000	0.0000	0.0000	0.0000	0.0000	0.0000	0.0000	0.0000	0.0000	0.0000	0.0000	0.0000	0.0000	0.0000	0.0000	0.0000	0.0000	0.0000	0.0000	0.0000	0.0000	0.0000	0.0000	0.0000	0.0000	0.0000	0.0000	0.0000	0.0000	0.0000	0.0000	0.0000	0.7935	0.0000	0.0000	0.0000	0.0000	0.0000	0.0000	0.0000	0.0000	0.0000	0.0000	0.0000	0.0000	0.0000	0.0000	0.0000
C16orf79	3.6848	3.7581	4.1108	3.2553	1.1087	4.2670	2.7536	4.2918	5.5764	6.4436	3.5896	3.0037	4.2567	4.7609	5.4233	4.0183	6.3518	2.9986	6.3251	6.1750	1.9370	5.7325	1.2866	6.4039	3.2062	5.1074	3.9331	3.7313	4.6070	3.7299	4.0709	2.3343	3.2507	4.7814	4.0188	4.4646	6.6337	4.5867	5.7587	4.3789	4.4031	4.2691	5.3146	4.2120	1.8061	5.1634	6.5029	1.8671	4.5362
GAB1	9.3300	9.5159	7.9308	10.4381	8.5770	9.3536	8.3533	9.0296	8.7091	7.3179	8.4131	9.2932	9.6197	9.5253	8.1942	9.1376	8.5613	10.2622	8.7609	8.7424	10.4470	7.4261	9.2246	8.8154	8.9402	8.9987	10.6909	10.6431	8.0005	7.8588	9.7587	9.7618	7.6644	8.0256	9.5117	8.7518	9.6635	8.9227	8.0904	8.9565	9.2572	8.9969	7.8374	7.5343	9.2650	7.6580	8.8080	8.8582	8.4724
C2orf81	6.5832	6.1065	6.5738	5.7597	6.0508	7.2922	5.8722	6.1399	5.8556	7.2515	6.6949	7.2768	6.1113	6.4002	5.4815	7.1435	7.3187	7.1891	7.1440	6.2180	5.5630	5.3877	7.1552	7.8373	6.2549	9.4638	8.6475	5.6310	4.4958	7.3220	5.0072	5.5498	7.1866	7.0991	5.6657	4.9732	6.6621	5.9169	6.5977	7.3783	6.3586	6.0089	4.3089	4.2551	7.3050	5.2235	8.9900	7.1046	4.8437
C2orf80	0.4181	0.4628	0.0000	0.8221	1.1048	0.0000	0.0000	0.0000	0.0000	0.4786	0.0000	0.0000	0.0000	0.0000	0.0000	0.3717	0.0000	0.0000	0.0000	0.0000	0.0000	0.3267	0.0000	0.0000	0.8630	0.9063	0.0000	0.0000	0.0000	0.4783	0.0000	0.0000	0.8194	0.0000	0.0000	0.0000	0.6256	0.0000	0.0000	0.6090	0.6184	0.0000	0.0000	0.0000	0.0000	0.0000	0.0000	0.0000	0.0000
C2orf83	0.0000	0.4628	0.0000	0.0000	0.0000	0.0000	0.0000	0.5143	0.0000	0.0000	0.6872	0.0000	0.0000	0.0000	0.0000	0.0000	0.0000	0.0000	0.0000	0.0000	0.0000	0.0000	0.0000	0.0000	0.6284	0.0000	0.0000	0.0000	0.0000	0.0000	0.0000	0.0000	0.0000	0.0000	0.0000	0.4140	0.6256	0.0000	0.0000	0.0000	0.0000	0.0000	0.0000	0.6435	0.0000	0.0000	0.0000	0.0000	0.0000
C2orf82	2.9495	3.9773	0.0000	0.0000	1.4468	0.0000	0.0000	1.8358	1.9707	1.1245	0.0000	0.0000	0.0000	0.3455	1.2196	2.5841	2.6606	1.4403	0.0000	0.3843	0.0000	1.7166	0.5623	1.4431	0.0000	0.9063	1.2705	0.0000	3.8505	1.1238	0.9860	0.0000	3.8840	0.7935	0.0000	1.5822	0.0000	1.8038	0.6188	0.6090	1.0499	0.8690	0.8931	1.9300	0.6997	1.2546	0.4500	0.5238	0.6122
C2orf85	2.3320	1.7090	1.9802	0.8221	1.1048	0.0000	0.6021	1.1921	0.0000	1.1245	1.1508	0.8319	0.7595	1.0584	1.4708	1.7447	1.1262	0.0000	0.0000	1.1511	1.9264	0.8174	0.9659	2.4053	1.8989	2.6427	0.9572	1.1539	1.8817	0.8369	1.9790	1.3008	0.0000	0.7935	1.4241	1.8714	3.4292	0.9975	0.6188	1.8584	1.3816	2.1063	0.3626	0.0000	1.8061	2.9873	1.9737	0.5238	2.3865
C2orf84	3.0699	1.8669	1.1231	2.9841	3.5768	6.6861	1.8439	2.5137	1.2986	8.1729	1.7827	2.5059	1.2545	2.7406	2.3180	1.9779	2.3618	2.9736	3.1144	2.7653	3.0005	1.3359	3.5218	2.7195	7.7518	2.1689	1.7459	3.2593	3.0286	4.5244	1.5663	1.6760	4.4861	3.6704	0.0000	3.3181	3.5002	1.8038	6.5244	1.8584	2.6051	0.8690	1.4406	1.4256	4.4740	1.6225	1.9737	2.0228	1.6390
HABP2	4.0415	5.8507	10.2504	6.8217	8.1762	10.2745	7.1745	7.6661	10.3955	9.8181	4.6300	7.5442	12.0839	8.0870	8.0449	6.7055	8.3343	4.9931	12.8304	6.1843	6.7466	6.8929	7.2756	11.4369	3.0173	7.6524	4.7220	5.9458	3.7581	11.2624	6.3760	5.9476	8.1060	4.3784	11.0194	4.5809	6.3896	7.3916	4.1054	6.7208	10.8516	6.1206	7.6671	6.2856	6.7598	1.9153	8.7903	10.4015	6.7800
C2orf86	6.4989	5.4508	5.1837	5.3281	5.2412	6.1633	6.0557	6.7728	4.2109	4.5500	5.4897	5.9505	6.7085	6.2056	5.3051	6.0305	5.1893	5.3369	5.4561	5.9192	5.9194	5.0560	6.4863	6.6102	5.9058	7.0553	6.9692	6.3764	5.8650	6.6783	5.5674	5.2601	5.1769	4.9908	5.6141	5.4333	5.7889	5.7764	4.2639	6.1252	6.5233	4.7785	5.2205	4.8351	5.6349	4.3990	6.5024	6.1592	5.2073
C2orf89	9.0088	4.6117	7.2179	7.6433	6.1653	7.5015	6.8481	6.2056	4.3203	4.0307	5.7572	5.0436	5.8447	4.5524	3.9650	8.1955	5.4844	6.8125	6.0300	7.4709	7.1329	3.8290	6.3412	6.7201	8.0057	6.4805	6.4840	6.6205	5.5711	7.0518	6.2577	7.9370	7.1152	6.8504	5.5637	4.8704	7.2978	6.4462	4.5869	5.2979	5.6660	7.2105	5.3676	3.4748	6.8088	4.3009	5.3537	7.0139	8.8199
C2orf88	6.0048	4.7398	6.0140	6.4810	4.4782	5.4564	4.7354	5.3515	4.2109	8.7424	5.7243	5.2048	5.3272	5.4337	4.2601	3.9723	4.6240	6.4937	3.8864	5.5000	5.7230	4.0218	4.9105	5.3411	4.7511	5.5105	6.3737	6.2428	7.6925	7.2286	5.6259	5.5800	5.4023	5.2067	5.4571	7.2182	6.3364	3.9022	4.7101	4.3528	3.8189	6.2518	4.1813	3.7405	6.0562	5.8363	4.9546	5.0230	5.2680
FLJ46361	0.0000	0.0000	0.0000	0.0000	0.0000	0.0000	0.0000	0.0000	0.0000	0.0000	0.0000	1.7399	0.0000	0.0000	0.0000	0.0000	0.0000	0.0000	0.0000	0.0000	0.0000	0.0000	0.0000	0.0000	0.0000	0.0000	0.0000	0.0000	0.0000	0.0000	0.0000	0.0000	0.8194	0.0000	0.0000	0.0000	0.0000	0.0000	0.0000	0.0000	0.0000	0.0000	0.0000	0.0000	0.0000	0.0000	0.0000	0.0000	0.0000
NDRG3	10.2691	10.1674	9.7080	9.7707	9.9656	9.8857	10.3628	9.8130	9.7811	9.0046	9.8757	9.9468	10.0495	10.3626	9.5473	10.2052	9.5492	9.9709	9.9219	10.8193	10.0676	9.7263	9.7255	9.4796	9.2964	9.4247	10.0290	9.6522	9.5285	10.1355	9.9232	9.8446	9.9386	10.2942	10.9439	10.7138	9.8086	10.1074	10.3707	10.3655	10.2977	9.2971	9.4620	10.1367	9.7131	10.2770	9.4744	10.1022	9.4938
NDRG4	5.5358	7.2398	4.7025	10.5029	6.8154	7.2182	5.7081	6.6795	4.8448	7.6273	5.2331	6.8635	6.9460	8.6879	5.9775	5.1332	5.3444	7.8761	8.0005	6.0446	7.7265	5.2223	9.9802	5.9346	6.7475	5.6676	9.2091	10.3080	4.4906	8.6579	5.8304	8.0528	5.5272	8.3865	7.2686	4.6205	9.5831	3.8533	5.3061	5.0912	5.9730	5.8991	6.6704	4.8632	5.0095	5.4354	5.8046	9.0202	7.1935
TBC1D9	10.1453	9.2543	8.8489	11.1307	10.3616	10.6549	9.4011	9.2312	9.3872	8.1983	10.0090	9.6932	10.9745	10.8003	8.6789	9.9547	9.0998	10.3425	9.4583	9.4307	10.8438	8.7349	10.5713	10.2350	9.8196	10.4098	10.7422	11.1181	9.6100	9.8517	9.1225	9.7697	8.9423	8.6567	11.0090	9.2866	10.2524	10.1730	8.5768	9.3376	10.4766	10.1057	9.3395	8.0355	10.1053	8.5028	9.6344	10.9911	9.9826
ZSCAN2	7.4415	8.5201	8.1381	6.2675	7.6732	7.3974	7.7266	7.4988	7.4728	7.8527	7.8095	7.5502	7.6176	7.9767	7.3260	8.2906	6.9952	7.6237	7.7360	8.1148	7.0742	8.3906	7.1794	7.7396	6.7944	7.6773	7.5247	6.7656	8.2068	9.0639	7.5744	7.8435	7.5217	8.5307	8.3632	8.0708	7.4623	7.4626	7.4474	7.4629	7.5027	7.3190	8.0776	8.9401	7.6847	7.9962	7.5349	7.7336	8.1244
PRAP1	1.4229	1.5316	0.0000	0.0000	0.0000	0.0000	0.3323	0.5143	0.0000	0.8375	1.1508	0.0000	0.4291	3.4254	0.0000	0.3717	0.0000	4.2475	4.6292	1.1511	0.0000	0.0000	0.5623	0.0000	0.3481	0.9063	0.0000	0.0000	11.5217	8.0613	0.0000	0.4499	2.9786	1.6780	0.8811	0.9979	1.0606	1.9962	0.0000	3.9732	1.3816	8.5394	0.3626	1.0869	0.6997	4.5771	1.5007	0.0000	0.6122
CHD1L	10.4534	10.1998	10.0657	9.0524	10.3642	9.9548	11.3427	9.5434	10.0410	11.8254	9.1633	10.1713	10.4091	10.6363	10.4349	10.1736	9.7359	9.6662	9.7477	10.6965	9.4866	11.5774	10.9300	10.2895	10.5651	10.0254	9.7053	9.2753	10.4612	10.5300	9.6067	10.0876	10.7295	10.8941	9.9378	11.0652	9.4662	10.7297	9.9703	10.4787	10.4976	9.8377	10.9634	10.3083	10.4664	9.9861	10.5581	9.8648	9.9544
HOXA6	3.6005	2.1388	1.3061	3.1178	2.9785	2.7666	2.0383	2.7994	1.2986	1.7487	0.0000	3.8340	2.2663	1.5333	2.3180	3.2515	1.1262	2.1465	4.5857	3.1392	2.4473	2.1881	2.2670	2.6629	3.8178	3.1641	4.1575	4.1370	2.8961	3.5377	4.1994	3.2901	3.5491	2.6166	2.3810	3.5326	3.9262	1.3189	0.0000	2.6443	1.9795	3.5053	1.0995	0.6435	3.1882	2.2994	3.5143	2.6444	1.3706
HOXA5	5.9510	6.2094	4.4342	6.5653	6.0697	5.3533	5.5254	6.9532	5.1714	4.3696	5.7075	6.8243	5.0081	5.5213	5.6987	5.6378	4.8772	6.9488	6.5498	5.8972	7.6730	5.3356	5.3920	6.0792	5.8726	6.7266	7.9220	8.1246	6.2849	4.7307	6.7666	7.0523	5.5031	5.6263	4.2232	5.7238	8.4582	4.2806	5.8524	5.0229	4.7237	6.1379	4.8437	2.8446	5.9726	6.0774	6.0395	5.6695	4.2459
SNORD38A	0.0000	0.0000	0.0000	0.0000	0.0000	0.0000	0.0000	0.0000	0.0000	0.0000	0.0000	0.0000	0.0000	0.0000	0.0000	0.0000	0.0000	0.0000	0.0000	0.0000	0.0000	0.0000	0.0000	0.0000	0.0000	0.0000	0.0000	0.0000	0.0000	0.0000	0.0000	0.0000	0.0000	0.0000	0.0000	0.0000	0.0000	0.0000	0.0000	0.0000	0.0000	0.0000	0.0000	0.0000	0.0000	0.0000	0.0000	0.0000	0.0000
DNAJB13	5.3461	5.0343	5.6828	2.0258	3.5768	6.7884	5.6937	3.5493	5.4375	6.9604	7.4199	7.9329	5.7550	7.7739	1.8709	6.4594	7.4745	6.3944	7.0104	4.0233	1.6326	7.3269	2.6423	8.4981	2.2694	8.8832	7.4759	1.1539	2.6713	6.0240	7.3871	4.1563	5.4536	5.5380	5.6387	5.9501	4.9476	6.9316	3.9506	6.7846	6.7942	1.4076	2.5502	7.1218	3.8185	3.8934	6.2894	3.6299	7.5596
DNAJB12	9.9667	9.7160	10.4443	10.5082	10.1580	9.7877	10.5336	10.2870	11.0681	10.0452	10.2829	10.2155	10.4032	9.7863	10.3562	9.6657	10.5425	10.1513	9.9253	9.9840	10.5968	9.7831	9.6573	9.9245	10.2465	10.0071	10.1900	10.4744	10.2758	9.5951	10.1862	10.6432	9.8397	10.0122	9.9697	10.2866	10.4850	10.2014	11.1757	10.1444	10.1332	10.4900	10.8467	10.2549	10.0929	10.3285	9.4315	10.1891	10.0183
DNAJB11	10.3194	9.9770	9.8806	9.9892	10.4276	10.7168	10.7659	9.9838	9.3554	10.2553	10.4060	10.4484	9.8979	10.6836	11.1115	9.7602	10.5826	10.2531	10.7736	10.6989	9.8219	10.7435	10.9172	10.8957	11.4013	10.2481	9.4983	9.6390	10.7089	11.5112	9.9012	10.2267	10.2435	10.7869	10.2060	10.6218	10.1725	10.5102	10.8900	9.6061	11.1018	10.7039	11.0784	11.3297	10.5749	10.8260	9.4520	10.3030	10.5226
HOXA4	4.6266	4.6557	3.6750	7.2235	4.5370	4.3707	4.7159	6.1752	2.4275	2.5622	4.8283	6.8136	3.4196	4.4480	3.7890	4.3284	4.5974	6.7965	5.3970	4.7388	7.1383	4.2242	4.6616	4.8428	4.7674	6.1799	7.7386	7.2073	6.5154	3.5824	8.5454	6.2251	6.3704	4.2729	3.6763	5.0930	7.4223	3.5803	5.9530	4.3528	4.0858	4.2617	4.6405	3.6786	5.8295	4.8899	4.9906	4.6718	3.3200
HLA-DQB1	14.3097	9.5963	15.0446	13.5328	12.4226	12.9163	10.5174	12.5315	15.5750	9.7200	9.9550	12.6026	13.1167	11.0485	14.5634	12.8157	12.7605	14.9961	12.6278	11.2677	11.8942	12.0174	13.3526	15.0403	12.2334	11.4732	12.9845	13.2684	12.1634	9.8175	13.1666	11.1167	12.2405	12.2029	10.3654	12.4005	14.0982	9.7263	10.3817	11.4877	12.5792	12.2299	12.9105	9.7972	12.4397	11.7851	10.6660	12.2212	10.8669
MSMB	4.1818	9.1828	0.9136	0.0000	1.4468	3.2603	9.1540	5.0496	2.4275	4.0985	6.7273	1.3562	3.9907	7.9689	4.0828	8.0591	6.8474	4.6435	3.1144	2.5566	2.3790	9.6416	4.5189	8.0135	3.1998	10.6087	10.5494	0.0000	0.9222	6.8305	0.0000	11.4030	2.6674	0.7935	8.4139	7.9693	1.8931	1.5816	11.7794	7.1419	3.5489	10.5188	9.5761	4.6211	3.5375	9.6427	4.5437	2.0228	2.0606
UPF0639	0.0000	3.9773	0.9136	1.7243	0.0000	5.3885	1.3526	0.8926	0.0000	5.9446	3.4280	0.8319	0.0000	2.8530	1.6847	1.3043	0.0000	0.0000	1.3403	1.5014	0.0000	0.5927	2.7484	3.4441	1.5413	1.8570	1.7459	0.0000	2.1954	3.2702	0.4081	1.0688	0.8194	0.0000	1.4241	0.0000	3.2759	0.0000	0.0000	2.0536	1.0499	2.9282	3.3012	1.6998	0.6997	0.7596	1.3009	3.8648	1.0407
DNAJB14	8.8242	8.0784	7.8557	8.4179	8.3843	8.7967	8.5112	9.3112	8.2648	7.2598	7.8634	8.1306	8.8270	8.2765	7.6366	8.5671	8.0994	8.4573	7.5539	7.6591	8.7908	7.3246	8.4370	8.0769	8.8492	7.9565	8.9848	8.8333	9.2044	8.3986	8.5111	8.6823	8.5117	7.7490	8.9418	8.5036	8.1013	8.0584	7.1966	7.1257	7.7252	8.7672	8.3756	6.8539	8.9812	7.3003	7.6259	8.7421	8.5799
RNF138	9.1245	9.9846	9.0224	9.3237	9.2064	9.1197	9.0951	9.8102	7.8739	9.6037	9.9245	9.6264	9.5726	9.4312	9.7232	9.2603	9.2220	9.7633	8.1441	11.3459	9.4495	9.4134	8.9381	9.1881	9.8196	9.1727	9.1204	9.4434	9.5179	9.0078	8.9358	8.8311	8.8544	9.8793	9.5348	8.4443	8.7713	9.4075	8.0414	9.0987	8.7597	8.8157	9.0787	8.4858	8.8251	8.7458	7.7537	9.4109	9.3782
HOXA3	7.0641	5.3339	8.0526	5.9466	6.8373	6.2710	5.0379	6.0465	4.7696	4.8149	5.7572	8.6868	4.6583	4.6174	9.1028	7.5495	5.4260	6.6740	7.3387	5.8522	6.1645	7.1446	4.5486	6.4563	8.1706	7.2251	7.5394	6.8675	6.5141	6.3079	10.3610	6.1623	7.9181	9.7972	4.7144	7.0329	8.1323	4.2432	5.4893	5.2390	6.2415	6.9462	3.7625	4.7472	9.1025	8.3911	8.5137	5.5799	4.5687
ENOSF1	8.5755	9.1995	9.8061	8.5752	8.1360	9.0788	9.0765	9.6592	9.3865	8.5381	10.4452	8.0576	9.3446	9.7098	9.4704	9.2209	9.7190	8.3827	9.9076	9.8094	8.5997	9.2295	8.6834	9.7347	7.9819	9.6319	8.8182	8.8232	9.7781	8.2865	9.4271	8.6304	8.7320	10.2411	8.4581	8.5434	9.5844	9.3120	9.1424	8.8836	8.5673	9.2553	9.8545	9.7286	8.3604	9.1724	9.6440	9.0112	9.3106
HOXA2	3.4708	2.6542	5.4303	4.4922	3.1787	4.1423	3.5057	4.4863	3.2867	2.8669	2.6986	4.8228	2.3666	2.9060	5.4289	3.7696	2.1855	4.9538	4.2768	3.6197	5.1983	3.8797	2.8473	3.9242	4.7066	5.4250	5.3747	5.1417	2.8610	3.0136	8.2605	4.0959	3.3471	6.4637	2.5971	4.4771	5.4558	2.1660	4.3035	3.4567	4.9403	3.0769	1.5850	2.1285	4.5529	4.7356	5.5803	3.5241	1.6390
CISD2	9.8627	8.8972	10.3321	8.6563	9.4784	9.9795	10.0811	10.8471	9.7521	9.7340	9.6696	8.8663	9.2812	9.4089	9.7057	9.3377	9.5852	9.9118	8.7711	8.9658	9.0337	9.4500	9.1430	9.5241	9.7740	8.4719	8.5823	8.5541	10.8216	9.5766	9.3251	9.3591	10.3572	9.2535	9.7161	10.2552	8.6122	9.9636	9.5106	8.7695	9.6830	9.1849	9.6002	9.8535	9.6438	10.0497	9.1550	9.5455	9.8301
CISD3	9.4088	8.8301	10.3793	9.5959	10.0321	9.4405	10.1349	9.9163	9.7152	10.1504	9.4341	8.9359	9.1229	10.0966	9.3803	10.0663	9.8944	10.3545	10.3007	10.1886	9.6483	9.8136	9.8190	9.0841	9.0728	9.3558	9.1291	9.1683	10.0018	9.7679	9.2254	9.8253	10.4801	9.4702	9.0708	10.0743	10.4189	10.3611	11.1938	10.4826	9.9251	9.6733	9.6726	9.8847	9.2274	10.0733	10.2102	9.3317	10.1359
CISD1	8.7037	7.8609	8.1531	8.0635	8.9215	8.7159	9.0924	9.3879	8.6940	8.6925	9.1525	8.6480	8.4535	8.3150	8.0808	8.0318	8.9195	9.5719	8.6387	8.5908	8.8598	8.8095	8.1111	7.9771	8.6781	8.3262	8.1107	8.0631	9.7013	8.4368	8.0345	8.4887	9.6091	7.2132	8.0469	9.9953	8.1267	8.4462	8.7943	8.3139	8.2864	7.9403	8.1678	8.7796	8.6230	9.2547	7.3335	7.9354	8.0743
CLNS1A	10.5097	10.6750	11.1681	9.3962	10.2985	10.1327	10.4095	10.6783	10.3893	10.4794	10.6811	11.1068	10.3255	10.3113	9.9339	10.6232	10.0003	10.8634	9.8697	10.0811	10.0246	10.9173	10.2919	9.9991	10.5463	10.1460	9.8134	9.6019	11.7961	10.9442	10.2814	10.0700	11.4593	9.6744	10.1429	10.3151	9.8768	10.2617	10.5966	10.6727	10.7793	9.5100	10.3838	10.1828	10.3471	10.7880	9.8117	9.9464	10.3563
HOXA1	3.9186	2.1388	5.5256	2.6727	3.7096	4.2985	1.8439	3.6511	1.9707	2.3028	3.7881	7.1752	2.7100	2.7406	5.0780	3.6051	4.6240	3.9604	3.9593	3.0574	3.1215	4.1305	3.2600	3.7509	6.7693	5.6171	3.7774	3.7932	5.5980	6.2494	5.7184	3.8250	6.6715	8.9961	3.2353	3.9030	4.3606	3.1654	1.6519	2.0536	6.1895	2.9282	1.8365	2.1285	4.5529	4.8087	6.3228	3.5241	3.0705
FLJ44635	3.3806	3.3862	3.9201	7.6153	4.1445	3.9671	6.4511	5.9093	1.9707	4.3968	8.5032	3.2601	7.2905	4.4309	4.3876	3.9723	3.3033	6.2717	3.8864	4.7518	8.4268	6.9715	3.2600	4.4058	4.4959	5.4825	7.3104	4.7402	8.5649	4.1301	6.1153	4.8484	4.8343	7.1550	4.8041	8.3431	4.2415	7.5648	4.9539	5.0688	2.9923	7.3339	4.7701	3.8571	7.0656	4.4456	4.0649	7.7975	7.0512
R3HDML	0.0000	1.7090	0.0000	0.8221	1.1048	0.5896	2.2096	1.4399	1.2986	0.0000	0.0000	2.5059	0.4291	0.0000	1.8709	0.9120	2.6606	0.8929	0.0000	1.7831	2.1704	0.0000	1.5393	1.1948	0.8630	2.8318	0.9572	1.5047	1.8817	3.6322	0.0000	0.0000	0.0000	0.0000	1.4241	3.0552	0.0000	0.0000	0.6188	0.6090	1.9795	1.4076	0.0000	1.6998	0.0000	1.9153	0.0000	0.5238	0.0000
TSHZ2	6.8704	4.7192	4.0020	4.3364	6.2658	6.4482	3.7193	6.0465	4.4221	2.6123	4.9495	6.8922	4.8437	4.6489	3.8367	4.8094	3.6132	3.1230	6.8279	5.0195	6.1070	4.9998	8.0054	5.5003	6.7837	5.7866	6.5215	6.1463	4.7996	5.9248	5.5674	5.2039	2.9786	4.8512	5.4007	4.2440	4.9220	4.5801	1.0505	4.5272	6.9584	5.4033	5.2316	2.4586	6.2580	5.2109	3.4915	8.0613	3.5970
TSHZ3	8.3224	6.7401	5.2298	7.7604	8.1177	8.6522	6.3217	7.9322	5.6199	5.5555	6.9501	7.8766	6.3029	6.9993	6.1130	7.6772	6.3371	6.9082	8.8036	7.6504	8.0763	8.4101	7.8412	7.6405	8.6091	8.0113	8.2104	8.2431	6.8300	6.3292	7.4692	7.1888	6.7454	7.3685	7.3749	6.8413	7.5898	6.0063	5.5064	6.3739	7.1086	6.4558	5.7663	5.4687	8.6366	7.8651	5.1003	7.1491	5.7226
EIF4E1B	3.8530	0.0000	0.0000	0.0000	5.4263	0.0000	0.3323	6.9178	0.0000	0.0000	0.0000	0.0000	1.6223	0.0000	3.2351	0.0000	0.6704	0.0000	8.0555	0.0000	0.0000	0.8174	0.0000	0.0000	0.0000	0.0000	0.0000	0.0000	0.0000	0.0000	0.0000	1.8324	0.0000	5.8072	0.0000	0.0000	0.0000	6.6885	0.0000	0.0000	0.0000	0.0000	0.0000	0.0000	0.0000	0.0000	0.0000	0.0000	5.2680
MRC2	11.3626	11.1590	10.2535	11.5187	11.8486	12.4202	10.5240	11.7715	10.3332	9.5794	10.2990	11.2337	11.1767	11.3222	11.0246	11.4925	11.5271	10.8339	12.4942	11.4037	11.7388	12.0412	11.1703	11.3059	11.8303	11.4282	12.4157	12.7488	9.6620	10.8398	11.6177	11.8922	10.4920	12.1688	10.7181	10.0000	12.4572	9.8452	9.7583	11.7588	10.9880	11.1472	10.7295	9.9607	11.5950	11.7252	9.8176	12.1686	11.7591
FOXS1	4.7125	4.9308	3.7089	5.9286	6.6762	4.5050	5.1787	5.4396	5.0495	5.1547	5.2792	4.6543	4.3748	3.8341	5.3837	5.2267	4.5163	6.7217	5.7094	6.1599	4.3651	6.2851	5.0623	6.8440	4.3871	5.3025	6.0743	5.7297	6.0123	4.1301	5.8137	6.9662	4.9459	4.2729	4.4061	4.7508	7.4354	3.8027	6.9688	3.0623	5.1176	5.2236	4.1813	5.5746	5.2174	4.9120	5.1898	5.5261	4.5029
PABPC1P2	0.0000	0.0000	0.0000	1.3426	0.6557	0.0000	0.3323	0.8926	0.0000	0.0000	2.6986	1.3562	1.7761	0.0000	0.0000	0.3717	0.0000	0.0000	0.0000	1.1511	0.0000	0.3267	0.5623	0.5157	1.0647	0.0000	0.5566	0.0000	0.9222	0.0000	0.0000	0.0000	0.8194	3.0588	0.0000	1.2200	0.0000	1.8038	0.0000	0.0000	0.0000	0.8690	0.3626	0.0000	1.1689	0.7596	0.0000	2.7420	1.0407
ZNF581	8.1715	7.7512	8.9243	7.4043	9.2616	7.6587	7.8155	9.2245	8.5098	8.4954	8.7808	8.7971	7.7811	7.7779	8.3327	8.5937	7.4551	9.0184	7.6395	8.4531	7.8454	9.2875	7.6728	8.3206	7.7253	8.1164	7.9067	7.0319	8.6152	8.0656	8.9010	8.1929	9.2912	9.5987	7.4532	9.0856	7.6573	8.4379	8.5929	8.7635	7.6074	8.7590	9.6569	8.8673	8.4380	8.6319	8.8360	7.4814	9.2291
IGLL1	1.0063	0.0000	0.3725	0.0000	1.4468	0.0000	0.3323	0.0000	2.7739	0.0000	1.5011	0.0000	1.4501	0.3455	0.0000	0.0000	1.4722	0.0000	0.0000	1.9057	0.0000	0.0000	0.0000	0.0000	0.0000	0.9063	0.0000	0.0000	0.9222	0.0000	0.0000	0.0000	0.0000	0.0000	0.0000	0.0000	0.6256	0.0000	0.0000	0.6090	0.0000	0.0000	0.3626	0.6435	0.0000	0.0000	0.0000	0.5238	0.0000
MCOLN1	9.1816	8.7184	9.5211	10.1761	9.1374	9.5314	8.3961	8.9889	8.7192	8.7582	8.0174	8.7245	9.0309	9.7254	9.2890	9.3694	9.5469	9.3793	9.2778	9.3276	9.7800	8.8695	8.8440	9.2535	9.0667	8.6520	9.1860	9.9764	8.7076	8.3263	8.7793	8.7671	9.1054	8.9326	8.9093	9.3519	9.8474	8.9992	8.5126	9.3769	9.1423	9.2990	8.7677	8.5715	8.4039	8.8556	9.1633	9.0080	9.0416
ZNF582	5.1552	6.3091	5.5800	5.8539	4.6534	5.9324	3.5382	5.1224	4.2109	1.5691	4.7349	5.2646	3.6757	5.2303	5.1517	5.6463	4.1343	5.7583	4.1581	6.2261	5.9687	3.6361	5.0827	4.3461	4.0730	5.1331	5.4387	5.6439	6.3497	5.2460	5.8386	5.0689	5.4023	4.9572	3.6763	4.4110	5.8445	5.6675	4.7101	4.6530	5.3340	4.3809	3.3825	4.4829	4.9812	3.7521	5.4774	4.9431	5.4534
TIPARP	12.0068	11.2301	9.5400	12.2151	12.2911	9.8802	10.4429	11.4986	10.6115	9.7139	8.4183	10.9921	11.2106	9.7263	10.9146	10.7354	12.2745	10.3367	10.4019	9.8208	11.9187	9.9196	9.9782	9.8302	12.1707	10.6711	10.9051	11.6428	9.2935	8.7893	10.2047	9.6637	11.7257	10.8886	9.9052	9.9349	10.8383	11.3778	8.2813	9.8554	8.4944	10.2691	10.5648	8.7996	11.6855	9.1951	8.7709	8.9155	12.8748
ZNF584	7.4909	7.4099	6.5192	7.2214	7.1079	7.4690	6.6906	8.0182	6.6051	7.2672	6.6851	8.0940	7.6652	6.7170	7.2100	7.8599	6.9267	7.0362	7.1952	7.3493	7.1894	7.8241	7.2668	7.1405	6.5515	8.0499	7.6175	7.1733	7.1265	6.4047	6.8629	7.3942	7.5217	8.1199	6.1975	6.9845	7.0951	7.6280	6.6982	7.5135	7.0012	7.2185	7.5600	6.6908	7.5897	6.5841	8.1968	7.3326	8.5021
ZNF587	9.5401	10.0317	8.6416	7.7379	7.9684	9.6851	7.3814	9.4347	8.2213	9.3829	9.1739	9.6180	10.1914	9.3503	9.2417	9.5305	8.9542	6.8164	9.1479	9.6883	8.0744	9.5847	9.4691	9.7033	9.0473	9.7142	8.8708	8.2203	8.3771	9.1518	9.7747	8.0410	8.1287	8.7194	9.5327	8.5103	8.9645	9.5679	7.1429	9.3122	9.3920	9.8457	9.6817	9.2306	9.3127	9.0063	10.1207	9.4719	10.1254
HAPLN4	2.2629	3.2204	1.1231	1.3983	3.1787	3.8583	1.4920	3.2617	1.9707	0.8375	2.9471	3.2601	2.1585	3.1499	1.2196	2.1971	1.4722	2.6186	5.0632	2.9476	3.2332	3.5131	2.7484	2.2832	2.5923	2.6688	2.5506	2.4193	0.0000	1.9075	2.7472	2.6141	1.7198	1.9757	0.8811	2.3186	3.7534	1.3189	3.4116	2.2254	1.5689	0.8690	1.8365	1.9300	3.3040	3.5955	2.6144	0.5585	1.3706
ZNF589	7.8199	7.7205	8.6913	7.4414	7.4634	8.1065	7.3837	7.0355	8.1508	8.0795	7.5803	7.4313	8.9833	8.4684	6.5751	9.1511	8.9526	7.6609	9.0170	8.8787	8.0461	7.9240	7.5088	8.1420	6.9991	8.3262	8.8676	8.1403	7.1357	7.6933	8.5047	7.5289	7.2662	7.0788	7.6774	7.3178	9.3581	8.7615	7.8933	7.8087	7.6074	8.5070	7.6613	7.9496	7.9260	7.6825	8.4934	7.9172	8.8955
U2AF2	11.4470	11.7886	11.4914	10.9869	11.3404	11.1743	10.6353	10.8231	11.0866	11.9034	11.7953	11.6243	11.3878	11.2323	11.8338	11.7921	10.8281	10.6431	11.1788	10.9851	10.8239	11.3826	11.5950	11.2649	11.4148	11.0729	11.0139	11.0716	11.3127	11.5193	11.1374	11.0728	11.2420	11.6476	11.0013	11.3892	11.4630	11.1627	10.8005	11.7044	11.7449	11.4063	11.7540	12.0812	10.7176	11.8242	11.7318	11.2073	11.1321
THSD1	6.2729	6.2529	6.0783	8.0635	6.6350	6.3973	6.9146	7.4954	5.7817	4.2253	5.6207	6.0041	6.0548	6.8916	5.7590	6.4351	6.6320	8.3324	6.1747	6.5883	8.5693	7.3223	6.4786	7.0822	5.5247	6.7850	8.8382	8.9252	6.1819	6.8503	6.9068	8.3467	5.3760	5.6685	5.8846	5.7508	9.4472	5.9019	6.5494	5.9026	6.5524	6.7717	6.5524	6.3164	6.9171	5.1558	5.6659	6.1234	6.7590
SGK494	5.9192	6.1585	5.4401	4.5875	3.8884	5.4200	4.9661	5.4108	5.6199	7.5476	5.5845	6.1851	6.0368	5.7705	5.7590	5.6862	6.6973	3.8788	6.3475	6.7082	3.2332	5.6449	3.1087	7.1734	3.6709	5.7914	4.8666	4.5646	3.4390	6.7573	5.7533	4.2701	4.4360	4.3784	5.2493	5.4553	6.3652	7.3547	6.1422	5.6424	6.4187	5.8887	6.0882	5.2303	5.2650	6.4263	7.9337	3.9489	5.8602
TMEM115	9.6779	9.5278	10.7258	10.3992	9.9166	9.9723	10.1169	9.1542	10.4172	9.7877	9.7247	9.5639	9.6134	9.6394	9.1132	9.9628	10.3096	10.2541	10.5757	10.3987	10.1374	10.3620	9.9958	9.7095	9.5053	10.0386	10.1618	9.8624	9.2728	9.4854	9.7004	10.2089	9.9102	10.1948	9.8887	10.2723	10.1137	10.1916	10.5134	9.7774	9.3897	10.1024	10.2114	10.6835	9.9252	9.7229	9.8298	9.9141	9.7104
ZFP161	8.4568	8.3023	8.4244	8.0676	8.2046	9.1170	8.6946	8.9050	8.3447	7.9385	8.8977	8.0265	8.3909	8.5331	7.8117	7.9329	8.3811	8.9500	8.6661	8.2994	8.6520	8.0893	8.6368	8.5830	8.0905	8.5242	8.6964	8.2975	9.0252	8.1175	8.5879	8.4086	8.0405	8.7893	8.4456	8.2735	8.7071	8.3281	8.1650	7.8020	8.1132	8.4806	8.6495	8.3156	8.1518	7.6728	8.4518	8.4915	8.4485
RELA	11.4407	11.4977	11.2223	11.6123	11.0174	11.1363	10.9618	10.9095	10.8685	10.2815	11.2072	11.1579	10.9244	11.0174	10.7827	11.6532	10.9491	10.3957	11.1050	10.5287	11.1819	11.1172	11.0836	10.9196	12.2324	10.7220	10.8704	11.2356	10.6507	10.9548	11.4079	11.0835	10.3197	11.4152	10.8744	11.6369	10.8329	10.9744	10.1633	11.5444	11.3191	10.7138	11.3499	11.1150	11.3189	11.4405	11.0014	11.1471	10.7923
?|26823	0.0000	0.4628	0.0000	0.0000	0.0000	0.5896	0.0000	0.5143	1.2986	0.8375	0.6872	1.3562	0.4291	0.3455	0.5290	0.3717	1.1262	0.0000	0.8205	0.0000	0.0000	0.0000	0.0000	0.8949	0.0000	0.9063	0.0000	0.0000	1.4803	0.0000	0.4081	0.0000	0.0000	0.0000	0.0000	0.0000	1.3943	0.9975	0.0000	1.0359	1.7691	0.0000	0.3626	0.0000	0.6997	0.0000	1.3009	0.0000	1.6390
LPAR6	8.8643	7.3970	7.8204	8.9396	9.2897	9.1405	8.5142	10.5808	7.9525	8.3416	9.3161	8.0732	8.8137	8.2485	8.2223	9.0730	8.6659	9.6072	9.0898	8.7112	9.7439	8.6616	8.3257	9.0823	8.0818	9.4627	8.6733	9.0133	10.4557	8.5977	8.8779	8.1619	9.4791	6.8412	9.0210	8.5581	9.7821	8.4727	8.1784	7.2702	9.6230	8.3331	7.2654	6.7597	8.8232	8.0688	7.2665	8.4158	9.2601
LSM12	10.3125	9.9302	10.2353	9.6267	10.2932	10.1482	10.0707	10.2295	9.1921	10.2678	10.4034	9.7700	9.6273	9.8461	10.0661	10.8244	9.9347	9.9881	9.9287	10.3584	9.5938	10.2703	10.3910	9.8138	10.0876	9.3102	9.1106	9.1394	9.8708	10.5790	9.7302	9.9119	10.6575	10.0596	9.8245	10.5735	9.2336	10.7364	9.7322	9.9860	9.6669	9.8034	10.3615	10.0742	10.0921	10.4599	9.6955	9.6387	11.0239
PSD	6.2022	5.3871	5.4105	4.2805	6.0820	5.6717	5.4759	7.2292	6.3450	4.4497	4.9495	5.4816	4.8610	5.3595	5.1517	5.6292	7.4107	5.4543	6.7784	6.3608	3.5241	5.7508	5.8026	6.4773	5.0534	6.5893	5.9480	3.7932	6.9181	6.2643	5.7798	5.6235	5.3760	6.2988	4.6674	6.6349	6.2669	6.8898	5.7412	6.2299	4.2220	4.1981	5.3373	4.2891	5.8686	5.6695	6.8660	5.1529	5.1865
UXS1	10.8029	9.5977	11.2035	10.9025	9.8774	10.5461	10.5281	10.7774	10.3971	10.3557	10.9256	11.1180	10.7260	11.6406	9.7955	10.0578	10.4039	11.2398	10.4182	9.8985	11.0166	9.8450	11.0294	10.6501	12.2882	9.8105	10.7113	10.8039	10.0201	11.1084	11.0852	10.6687	10.8011	10.2065	9.6526	10.1827	10.5704	10.2786	10.0083	10.6578	10.8788	9.8801	9.8876	10.0476	10.2697	10.0925	10.6398	11.1708	10.3592
CAMKK2	10.7733	10.3641	9.8000	10.4325	9.7579	9.8074	10.0752	9.8232	10.1321	10.9249	10.6414	10.0502	10.8503	9.9520	9.8840	10.3250	9.9477	10.0857	10.3823	10.6477	10.6531	10.7817	10.5762	10.1404	10.3195	10.0624	10.5549	10.6050	9.5800	10.3131	10.2822	9.9582	10.4011	9.9311	10.2869	10.6315	10.4729	10.2763	9.7672	9.9627	10.5710	10.0751	9.7407	10.2241	9.9225	10.5999	11.1466	10.2573	9.8492
CAMKK1	7.2793	7.2326	8.0104	7.3960	7.2011	7.4649	8.5545	7.9868	8.3317	9.0298	5.6734	7.4572	8.3562	8.0999	7.3692	7.5427	8.2330	7.2863	7.4503	7.3110	8.0499	8.6287	7.5126	8.5683	6.2017	7.6773	7.7870	7.6131	6.8071	8.3156	7.1117	7.6521	6.4497	6.2015	6.8303	6.8455	8.4176	7.7731	9.2271	8.2729	8.0822	7.4879	9.0502	8.9581	6.6294	7.3129	8.3663	10.0632	6.3272
P2RX2	1.4229	2.0092	2.5142	4.0984	0.6557	0.0000	4.4408	2.4013	1.2986	0.8375	0.6872	0.8319	2.6315	1.8901	1.8709	1.3043	1.4722	3.2584	0.8205	1.1511	4.5490	0.5927	5.4561	2.8107	0.8630	5.3341	5.9590	4.7729	1.8817	0.8369	1.3975	3.1183	0.0000	0.7935	1.4241	1.2200	5.4012	1.3189	1.0505	3.5885	1.3816	1.4076	2.3219	0.0000	0.6997	1.2546	3.1186	2.9194	1.0407
HOXA9	3.1266	1.3294	1.6144	2.4876	0.6557	1.5942	2.3628	2.4013	1.2986	2.6123	2.3982	2.2928	2.1585	1.2346	2.3180	1.3043	0.6704	1.8362	2.6695	2.4797	3.2332	3.9286	1.7584	4.3461	4.1416	4.1383	1.9354	2.5608	1.4803	4.1621	4.1165	1.9735	3.4516	1.3025	2.5971	4.4554	3.6942	1.8038	2.4019	1.3649	3.1744	0.0000	1.2801	0.6435	3.2838	2.1587	3.8620	2.0228	1.8652
LOC84856	3.9503	4.3426	2.9031	5.6918	5.0288	3.0996	4.8172	6.5470	3.8216	2.3028	3.8504	3.9108	3.4196	4.9179	4.0446	3.4585	3.4666	5.1752	5.0182	4.4633	5.1133	4.9051	3.3968	4.7663	4.4783	5.1331	5.6154	5.6439	6.0123	3.7633	4.0034	4.6098	3.9569	3.5849	4.0136	3.1662	6.1504	2.8030	3.1754	3.5885	3.9244	2.7624	4.1813	2.7271	5.0095	3.8934	6.7032	3.8648	2.5254
OR8U1	0.0000	0.0000	0.0000	0.0000	0.0000	0.0000	0.0000	0.0000	0.0000	0.0000	0.0000	0.0000	0.0000	0.0000	0.0000	0.0000	0.0000	0.0000	0.0000	0.0000	0.0000	0.0000	0.0000	0.0000	0.0000	0.0000	0.0000	0.0000	0.0000	0.0000	0.0000	0.0000	0.0000	0.0000	0.0000	0.0000	0.0000	0.0000	0.0000	0.0000	0.0000	0.0000	0.0000	0.0000	0.0000	0.0000	0.0000	0.0000	0.0000
LPAR5	7.8391	5.0343	7.0192	6.2818	7.8237	7.2521	6.2838	6.8063	6.8438	5.4029	4.9777	5.8370	6.6698	6.6870	5.1872	7.3689	7.1108	6.6619	7.0190	6.7768	5.0838	6.6267	6.9704	7.4121	7.2265	6.9471	6.3818	5.5899	6.9393	6.2935	7.1815	6.5592	7.4028	6.6543	7.2448	7.4903	7.0186	6.0394	4.7393	6.3739	8.1692	8.9969	5.3168	4.3300	6.5354	8.1901	5.9569	6.7696	6.5140
ZP3	8.4250	6.8793	6.9280	6.1785	6.9690	7.0330	7.0390	7.5326	7.2279	9.3179	7.4896	7.7662	5.1415	7.3058	7.2180	7.6675	7.7486	7.7078	7.5764	6.6941	6.8905	7.0862	4.2572	6.9351	6.4357	6.9572	4.6695	6.0664	8.0733	5.6792	6.9687	7.4912	9.2223	9.1836	3.8548	7.8738	6.0711	7.9168	8.2813	7.4490	6.2401	6.5979	6.3796	7.4364	8.0934	9.4948	7.5823	6.2429	5.8682
LOC441046	4.3812	4.2878	3.2981	3.6462	3.5055	4.3707	2.9019	4.9925	1.2986	3.8457	2.0183	4.5135	4.6383	3.8878	5.0003	3.9450	2.3618	5.4823	4.4385	5.1492	5.1983	2.9745	4.3267	4.6963	5.1564	3.4082	4.4090	2.5608	3.1787	4.3684	3.5186	3.7485	4.5345	4.1591	2.9512	3.2186	2.9097	5.1036	1.6519	4.5597	3.9743	2.5750	4.0874	2.1285	4.4329	1.6225	3.1186	3.7754	5.2680
ZP2	0.0000	1.0940	0.0000	0.0000	0.0000	0.5896	0.6021	0.5143	0.0000	0.4786	0.6872	1.7399	1.7761	0.0000	0.0000	0.3717	0.0000	0.0000	0.0000	0.3843	2.7229	0.0000	2.1165	0.0000	0.3481	0.9063	0.5566	1.1539	1.8817	0.0000	0.0000	0.4499	0.0000	0.0000	2.1266	0.0000	0.6256	0.0000	0.0000	1.0359	0.3421	0.0000	0.3626	1.4256	0.0000	0.0000	1.8326	1.8584	0.0000
TMEM123	12.7468	12.6784	14.1626	12.4668	12.4901	13.3776	12.6048	13.3174	12.1065	13.5158	13.1399	13.1769	12.9645	13.8606	12.5277	12.9453	12.2827	13.3986	12.1261	11.6837	12.4308	12.2688	13.5583	12.2069	12.7255	12.5587	12.6363	12.3638	12.4915	12.4665	13.1490	12.6640	12.7544	11.5853	12.6469	12.3493	12.3248	11.7629	11.6216	12.4814	13.0397	12.0735	11.9691	11.9791	12.7110	12.3837	12.0615	13.4172	12.3424
MTRF1L	7.5899	7.7862	8.0251	8.4340	7.9330	7.5987	8.1670	8.7615	7.8829	7.6215	8.4438	7.8328	8.3081	7.9421	8.2707	7.8378	7.5941	8.0541	7.0774	7.7540	8.2655	7.3785	7.7028	7.3374	8.3575	7.5685	7.8736	8.0990	8.6827	8.8033	7.4930	7.7263	8.0939	7.8115	7.8662	8.0366	7.6727	7.5724	8.2334	8.2531	8.2076	8.1225	7.9180	7.0502	8.1706	8.0387	6.8929	7.5470	7.9065
MYO1H	2.0094	1.0940	1.1231	1.7243	1.1048	2.5965	3.0446	2.4013	1.2986	2.7869	4.2246	2.8560	1.2545	2.4857	1.6847	1.4665	3.0175	2.6186	2.4844	3.9959	3.3368	3.8290	1.7584	0.8949	2.4241	3.6281	2.7333	1.7867	4.3071	1.3631	3.6371	2.4305	2.4823	3.1805	2.1266	1.8714	1.8931	2.3179	4.3798	2.8684	4.1800	0.0000	1.0995	4.5536	2.0430	0.7596	3.5377	0.9072	1.8652
MYO1G	12.5573	8.5407	8.7208	8.5509	10.7695	9.1495	9.6386	10.4562	10.6074	7.0827	7.8784	8.6868	8.0193	7.9003	12.5418	10.6731	8.5970	9.2267	12.7319	10.7144	9.4174	10.5905	8.3062	11.6541	10.9012	9.7176	9.7118	9.2348	9.2109	8.1073	8.9027	8.7900	9.4143	14.0110	9.1204	8.8213	10.0157	10.9890	7.2330	7.7395	9.4725	8.9325	9.4491	6.3762	9.0794	8.9148	10.0849	7.4311	11.6513
MYO1F	10.3060	8.7879	9.8147	9.6709	10.2805	9.8008	8.4537	8.8525	9.3392	8.6164	8.6107	8.1063	9.1719	9.4084	9.3943	10.2518	9.7309	9.6524	9.3924	9.0986	9.5006	9.0091	9.7303	10.3057	9.8047	9.5477	10.2436	10.4707	9.8625	8.8248	9.3806	8.8968	9.2663	9.0085	10.0008	9.0699	10.8082	9.1243	8.0502	8.3068	10.4382	10.0595	8.3277	7.0865	8.8911	9.5483	9.6594	8.3593	9.7719
MYO1E	11.0182	10.7119	10.1982	9.7032	11.0038	11.1128	9.4100	10.1712	10.3201	9.2822	9.8154	10.3423	10.7111	9.8414	11.1204	11.2217	9.8841	8.7635	10.8777	10.0311	9.7225	11.5226	9.8379	9.9948	10.9530	10.4856	9.9536	10.0366	10.3229	10.0277	9.8111	9.3964	11.0461	10.9747	10.0055	11.3102	9.5811	9.5457	7.8571	10.6144	9.9114	11.3966	10.9016	9.4793	10.3142	10.9524	9.1961	10.0620	10.8563
MYO1D	11.5759	9.8790	13.5617	11.6801	11.1855	12.5742	11.9309	10.1899	11.7888	11.7967	11.8213	12.2488	12.6013	11.1629	10.8118	11.7309	11.1233	10.7344	12.1308	10.8608	11.5172	11.2415	12.8316	12.2171	11.2737	11.6211	11.8384	11.6738	10.3229	11.2744	12.0522	11.5178	10.7171	9.1788	12.3311	11.7710	11.4644	10.4389	11.6833	12.6195	12.1474	12.6498	11.7936	11.0731	11.5437	11.0631	11.8935	13.9110	10.4139
MYO1C	11.9827	12.4115	12.4966	13.8656	12.2629	11.8979	12.7334	11.4453	12.0056	12.8680	11.5112	12.2409	12.1040	12.0041	12.3122	12.1132	11.8908	12.6455	12.2729	11.9404	12.7663	12.6687	12.6092	12.0895	12.2270	11.8563	12.8036	13.2830	10.3249	11.3119	11.4661	13.0805	11.1209	12.0308	11.7043	12.5986	13.0216	11.6138	12.7417	13.3765	11.6348	12.3294	12.7526	12.5092	11.8713	13.0707	12.1501	12.9203	11.9361
MYO1B	11.9095	11.5716	10.8268	12.9672	11.7402	11.6167	11.4399	11.5641	10.6747	11.2012	11.1217	11.9311	11.2930	12.0830	11.9274	12.5094	11.6026	12.8313	12.0207	11.1146	12.9179	11.4338	12.2486	12.0188	12.7514	11.6508	12.6234	12.9243	10.5612	11.9319	11.6580	12.4798	11.4200	11.8761	12.0006	9.9256	11.8174	11.4815	10.7268	11.6152	12.0797	10.2231	11.4811	10.3356	12.0969	11.0069	11.0691	12.7134	12.0741
MYO1A	1.8836	1.5316	2.0841	3.6462	0.0000	2.8192	3.7750	2.2793	3.0530	0.4786	0.6872	0.0000	2.9227	2.4857	1.2196	1.9779	3.3033	3.3821	2.0229	1.6491	3.4335	8.4620	2.8473	3.6557	1.6707	2.9988	3.6205	3.6597	7.3955	1.1238	1.9790	1.5005	1.7198	1.9757	0.8811	3.6206	4.2415	2.4553	4.2639	0.6090	2.8919	9.1027	1.7162	0.6435	0.6997	0.7596	3.2353	0.5238	2.7687
GRN	14.1553	13.0401	14.5617	14.0953	13.8612	13.9755	13.5337	13.2850	14.4351	13.8036	13.2104	13.3298	13.5036	14.5717	13.4494	13.7371	14.4918	14.4880	14.0358	13.1342	13.9719	13.1362	14.8283	14.4728	13.6454	12.8105	13.8548	14.6193	13.5066	14.0542	13.6958	13.6981	13.3873	13.1078	13.6431	13.4739	13.8526	13.4571	14.4114	13.8101	14.2533	14.4320	13.9811	13.9486	13.1883	13.3840	14.0174	13.2596	13.7045
LCN6	0.0000	0.0000	0.8513	0.8593	0.6557	0.5896	2.1265	2.2793	0.0000	0.0000	1.1508	0.8319	0.0000	0.0000	0.5290	0.0000	0.6704	4.4307	0.0000	0.0000	4.5559	0.0000	0.0000	0.0000	0.0000	0.0000	0.9572	1.6356	0.0000	0.0000	0.0000	0.0000	0.0000	2.2223	0.8811	0.0000	1.0606	0.0000	3.3371	2.6443	0.3421	0.0000	0.3626	1.0869	0.0000	0.0000	0.7924	0.7732	0.0000
LOC100128640	4.1818	4.7601	4.0020	5.0886	5.1271	4.2610	3.1324	3.1917	5.5764	5.8493	5.3238	4.9002	4.7906	4.7826	2.9343	4.2199	5.5405	4.4869	5.1486	5.5572	4.6328	4.0442	5.5324	3.5000	3.2420	3.8190	4.6978	3.9154	3.0286	4.9298	4.0890	4.5659	3.8840	3.9695	5.7557	2.4990	4.9975	5.3349	4.1378	3.6501	4.1585	3.5538	3.7318	4.4084	4.3470	3.5955	5.0373	3.7285	5.0778
RPL36AL	11.0762	10.0270	12.1585	11.5794	11.7804	10.8779	11.9936	12.3629	11.8229	11.3703	11.8971	10.9654	10.3294	10.7791	11.6865	11.3981	11.3731	12.9953	11.4963	11.3508	12.0033	11.7147	11.1742	10.9959	11.9545	11.2255	11.3115	11.4435	12.5611	13.5594	11.4226	11.6445	11.6014	11.6330	11.0335	12.2048	11.7322	11.4697	12.6126	11.0471	10.6382	11.4779	12.0471	11.3503	11.0819	11.3150	11.4882	10.5474	11.8814
RAET1G	3.3332	4.1096	1.8683	3.3528	3.1787	2.4707	4.2180	4.2140	3.8216	0.4786	1.7827	4.4115	2.6315	3.9591	4.7854	2.6532	1.7509	3.2584	2.6695	4.2940	3.3368	1.7166	4.5189	3.1961	3.9510	2.4252	3.5056	3.3488	3.0286	2.7011	2.3923	1.6760	2.8314	2.2223	1.4241	5.7508	2.9097	1.9962	3.5500	3.0623	3.4814	0.8690	2.9740	1.0869	2.7264	5.0083	1.5007	2.4267	1.3706
KIAA0391	8.8093	7.4936	10.9082	9.1532	9.3683	8.9296	9.9061	10.2868	9.2481	9.7656	9.1892	9.2711	8.3983	9.0537	9.4984	9.0466	9.1072	9.6888	9.1176	11.2885	9.3878	9.2315	9.7239	9.3823	9.7137	8.9932	8.6666	8.7599	10.1500	10.0613	10.4884	9.2284	10.8242	10.6857	8.6739	9.6082	8.7462	10.1301	8.7411	9.7926	8.5349	8.7747	9.3441	8.8135	8.7223	8.6256	9.6199	8.7164	9.2633
CHMP7	10.2402	10.1202	9.8570	9.8533	10.4896	9.9953	10.5521	10.3366	9.7787	9.5063	10.5135	9.4606	10.1576	9.5977	10.5768	10.2525	9.5841	10.0218	9.4441	9.4141	9.8626	10.3247	10.0903	9.2667	10.0084	10.1626	9.6848	9.8519	10.1911	9.4007	10.3785	10.2192	10.0920	9.4822	9.9428	10.8501	10.1052	8.8958	10.3489	9.2408	9.2754	9.6262	10.5451	11.0955	10.1069	10.2428	10.0951	10.7052	10.1184
CHMP6	9.0973	8.6439	10.1956	9.2744	9.2452	8.8717	9.3884	9.2847	9.5975	9.3306	9.1275	8.6339	8.9094	9.5007	8.9288	9.1210	9.2863	9.7008	9.9310	10.0799	9.0886	9.0281	8.5311	9.6194	9.7157	9.2326	8.8892	8.8468	9.3599	9.0954	9.1871	9.2084	9.9044	9.3229	8.8683	9.5089	9.5044	9.7673	10.4363	10.0134	8.2076	8.6681	9.1126	9.5052	8.4380	8.0387	9.8670	8.7032	9.8434
BCR	11.1889	11.5697	11.9998	11.3242	10.9502	11.3061	11.0354	10.4206	11.8408	10.3980	10.7955	11.3487	11.8464	11.6531	10.7014	11.0143	10.8620	10.2089	11.4128	10.8658	10.6303	11.6577	11.5228	11.3222	11.4568	10.8068	10.8718	11.1201	8.5615	11.9568	11.4711	11.0688	10.3445	11.0985	10.4187	10.3614	10.6942	10.6545	11.1285	11.6538	10.9570	11.2633	11.6070	11.1604	11.8492	10.8337	11.2003	12.0886	10.6959
OR52N4	1.7458	1.3294	0.3725	1.7243	1.1048	0.5896	1.0257	3.0497	1.2986	0.4786	1.5011	1.7399	0.4291	1.5333	0.5290	0.9120	1.4722	0.8929	0.0000	1.6491	0.7658	1.1829	1.7584	3.5538	1.5413	3.4082	2.1029	0.6893	2.1954	0.4783	1.7173	0.7923	1.3387	0.7935	1.4241	0.9979	4.6055	0.5833	1.0505	3.2332	1.5227	0.8690	0.3626	0.0000	1.5224	0.0000	1.5007	1.8584	2.5254
OR52N5	0.0000	0.0000	0.0000	0.0000	0.0000	0.0000	0.0000	0.0000	0.0000	0.0000	0.0000	0.0000	0.0000	0.0000	0.0000	0.0000	0.0000	0.0000	0.0000	0.0000	0.0000	0.0000	0.5623	0.0000	0.0000	0.0000	0.0000	0.0000	0.0000	0.0000	0.0000	0.0000	0.0000	0.0000	0.0000	0.0000	0.6256	0.0000	0.0000	0.0000	0.0000	0.0000	0.0000	0.0000	0.0000	0.0000	0.0000	0.0000	0.0000
OR52N2	0.7420	0.0000	0.6682	0.0000	0.6557	2.4707	0.6021	1.8358	0.0000	2.3028	0.0000	0.0000	0.0000	2.6188	1.6847	0.3717	0.0000	0.8929	0.0000	0.0000	1.6326	0.0000	1.9486	0.0000	1.2417	0.0000	0.5566	0.6893	0.0000	1.1238	5.0602	0.0000	0.0000	0.0000	0.0000	0.0000	0.0000	3.1654	1.3823	0.0000	2.6051	0.8690	0.0000	0.0000	0.0000	0.0000	0.0000	0.9072	0.6122
CTPS2	8.7037	9.0767	10.2265	8.7207	8.8315	9.4670	9.1222	9.0658	9.3327	9.6347	8.8622	8.7844	9.9005	8.5129	9.1885	9.4613	9.0330	8.6481	9.5138	9.0760	8.5123	9.1723	9.6202	8.8654	8.6568	8.7372	8.8308	8.3142	9.2196	10.4201	8.2954	9.1058	8.8401	8.5336	9.0850	9.1906	8.5426	10.3635	8.7838	9.2358	9.3256	9.0201	9.0626	9.3348	9.0877	8.5165	9.8460	9.1437	9.2337
NDC80	7.4360	8.1740	6.2940	3.5549	6.7003	8.6043	5.5009	6.7785	4.9163	9.2527	8.4463	6.5519	5.4581	7.7846	8.6362	8.0040	6.7074	4.6921	7.0526	7.4857	4.0965	7.2080	8.5218	6.9631	8.7392	5.2371	3.9630	2.5608	8.3912	7.8758	5.6821	5.7067	8.8256	8.3448	7.1709	7.4580	6.2045	8.4808	4.5211	6.2795	7.4834	7.4199	6.5123	7.1277	6.5925	7.7676	5.3276	4.8366	8.1780
OR52N1	0.0000	0.4628	0.0000	0.0000	0.0000	0.0000	0.0000	0.0000	0.0000	0.0000	0.0000	0.0000	0.0000	0.0000	0.0000	0.0000	0.0000	0.0000	0.0000	0.0000	0.7658	0.0000	0.5623	0.0000	0.0000	0.0000	0.0000	0.0000	0.0000	0.0000	0.0000	0.0000	0.0000	0.0000	0.0000	0.0000	0.0000	0.5833	0.0000	0.0000	0.0000	0.8690	0.0000	0.0000	0.0000	0.0000	0.0000	0.0000	0.0000
SULT6B1	0.0000	0.0000	0.0000	0.0000	0.0000	0.0000	0.0000	0.0000	0.0000	0.0000	0.0000	0.0000	0.0000	0.0000	0.0000	0.0000	0.0000	0.0000	0.0000	0.0000	0.0000	0.0000	0.0000	0.0000	0.0000	0.0000	0.0000	0.0000	0.0000	0.0000	0.0000	0.0000	0.0000	0.0000	0.0000	0.0000	0.0000	0.0000	0.0000	0.0000	0.3421	0.0000	0.0000	0.0000	0.0000	0.0000	0.0000	0.0000	0.0000
LY6G6C	0.0000	4.8574	0.0000	2.0258	1.1048	0.0000	0.3323	2.9731	0.0000	1.1245	0.0000	0.0000	0.0000	1.0584	0.5290	0.3717	1.7509	0.0000	1.7216	1.5014	0.0000	1.8240	0.0000	0.8949	0.8630	2.4252	1.5277	2.2250	1.4803	1.5682	0.9860	0.0000	0.0000	1.6780	0.8811	0.7353	0.6256	0.0000	0.6188	1.8584	0.8502	2.7624	0.3626	0.6435	0.0000	1.2546	1.3009	0.5238	1.0407
HOXA13	0.0000	0.0000	0.3725	0.0000	0.0000	0.0000	0.0000	2.2793	0.0000	0.0000	0.0000	0.8319	0.0000	0.0000	0.0000	0.0000	0.0000	0.0000	0.0000	2.1234	0.0000	0.0000	0.0000	0.0000	2.0960	0.0000	0.0000	0.0000	0.0000	0.0000	0.4081	0.0000	0.0000	0.0000	0.0000	3.4112	0.0000	0.5833	0.0000	0.0000	1.0499	5.1583	0.3626	0.0000	0.0000	0.0000	0.0000	0.5238	0.0000
LY6G6E	0.0000	0.0000	0.0000	0.0000	0.0000	0.0000	0.0000	0.0000	0.0000	0.0000	0.0000	0.0000	0.4291	0.0000	0.0000	0.0000	0.0000	0.0000	0.0000	0.0000	0.0000	0.0000	0.0000	0.0000	0.0000	0.0000	1.5277	1.1539	0.0000	1.1238	0.0000	0.7923	0.0000	0.0000	0.0000	0.0000	1.8931	0.0000	0.0000	0.0000	0.0000	0.0000	0.0000	0.0000	0.0000	0.0000	0.0000	0.0000	0.0000
HOXA11	0.7420	0.4628	1.1231	0.0000	0.0000	1.5942	0.3323	0.5143	0.0000	2.0522	0.0000	3.8340	0.0000	0.8575	1.4708	0.3717	0.0000	1.8362	3.5514	0.0000	0.7658	2.8781	0.0000	0.0000	0.6284	0.0000	0.0000	1.7867	0.9222	5.4927	1.2064	0.0000	6.8919	0.0000	0.8811	3.8706	0.0000	0.5833	0.0000	0.6090	3.0862	2.5750	0.0000	0.6435	1.5224	0.7596	0.0000	0.0000	0.0000
HOXA10	3.3332	1.8669	2.0841	0.8221	3.3513	5.7949	2.7436	3.3815	2.4275	7.8674	2.9471	8.5583	1.4501	2.1758	1.4708	3.6395	2.3618	4.6921	8.3814	1.3369	3.9732	7.9759	1.7584	6.0135	7.6864	6.0183	2.1029	3.9728	3.1787	7.7418	8.5891	1.3008	8.2543	1.9757	2.1266	8.8876	6.6173	2.1660	3.0872	1.6326	5.4882	2.1063	4.1813	0.6435	2.9757	6.3951	7.9001	2.0228	2.2328
KRTAP19-2	0.0000	0.0000	0.0000	0.0000	0.0000	0.0000	0.0000	0.0000	0.0000	0.0000	0.0000	0.0000	0.0000	0.0000	0.0000	0.0000	0.0000	0.0000	0.0000	0.0000	0.0000	0.0000	0.0000	0.0000	0.0000	0.0000	0.0000	0.0000	0.0000	0.0000	0.0000	0.0000	0.0000	0.0000	0.0000	0.0000	0.0000	0.0000	0.0000	0.0000	0.0000	0.0000	0.0000	0.0000	0.0000	0.0000	0.0000	0.0000	0.0000
KRTAP19-3	0.0000	0.0000	0.0000	0.0000	0.0000	0.0000	0.0000	0.0000	0.0000	0.0000	0.0000	0.0000	0.0000	0.3455	0.0000	0.0000	0.0000	0.0000	0.0000	0.0000	0.0000	0.0000	0.0000	0.0000	0.0000	0.0000	0.0000	0.0000	0.0000	0.0000	0.0000	0.0000	0.0000	0.0000	0.0000	0.0000	0.0000	0.0000	0.0000	0.0000	0.0000	0.0000	0.0000	0.0000	0.0000	0.0000	0.0000	0.0000	0.0000
PPIAL4C	5.4046	4.2878	5.1482	4.8405	5.7377	5.5526	5.8444	5.9398	4.5171	4.0985	5.5473	5.0090	4.9117	5.0177	4.7141	5.7125	5.0674	5.8682	5.2096	5.7819	4.8233	4.5301	4.1048	4.0418	5.4546	4.2082	4.4716	4.6015	6.3964	5.1048	6.7535	4.7341	6.9466	6.2853	4.0136	6.1591	4.0180	5.4869	6.3927	5.3171	4.6332	4.4911	5.3775	5.1411	5.3776	4.8784	3.9329	4.9224	4.6004
KRTAP19-1	0.0000	0.0000	0.0000	0.0000	0.0000	0.0000	0.0000	0.0000	0.0000	0.0000	0.0000	0.0000	0.0000	0.3455	0.0000	0.0000	0.0000	0.0000	0.0000	0.0000	0.0000	0.0000	0.0000	0.0000	0.0000	0.0000	0.0000	0.0000	0.0000	0.0000	0.0000	0.0000	0.0000	0.0000	0.0000	0.0000	0.0000	0.0000	0.0000	0.0000	0.0000	0.0000	0.0000	0.0000	0.0000	0.0000	0.0000	0.0000	0.0000
KRTAP19-6	0.0000	0.0000	0.0000	0.0000	0.0000	0.0000	0.0000	0.0000	0.0000	0.0000	0.0000	0.0000	0.0000	0.0000	0.0000	0.0000	0.0000	0.0000	0.0000	0.0000	0.0000	0.0000	0.0000	0.0000	0.0000	0.0000	0.0000	0.0000	0.0000	0.0000	0.0000	0.0000	0.0000	0.0000	0.0000	0.0000	0.0000	0.0000	0.0000	0.0000	0.0000	0.0000	0.0000	0.0000	0.0000	0.0000	0.0000	0.0000	0.0000
KRTAP19-7	0.0000	0.0000	0.0000	0.0000	0.0000	0.0000	0.0000	0.0000	0.0000	0.0000	0.0000	0.0000	0.0000	0.0000	0.0000	0.0000	0.0000	0.0000	0.0000	0.0000	0.0000	0.0000	0.0000	0.0000	0.0000	0.0000	0.0000	0.0000	0.0000	0.0000	0.0000	0.0000	0.0000	0.0000	0.0000	0.0000	0.0000	0.0000	0.0000	0.0000	0.0000	0.0000	0.0000	0.0000	0.0000	0.0000	0.0000	0.0000	0.0000
KRTAP19-4	0.0000	0.0000	0.0000	0.0000	0.0000	0.0000	0.0000	0.0000	0.0000	0.0000	0.0000	0.0000	0.0000	0.0000	0.0000	0.0000	0.0000	0.0000	0.0000	0.0000	0.0000	0.0000	0.0000	0.0000	0.0000	0.0000	0.0000	0.0000	0.0000	0.0000	0.0000	0.0000	0.0000	0.0000	0.0000	0.0000	0.0000	0.0000	0.0000	0.0000	0.0000	0.0000	0.0000	0.0000	0.0000	0.0000	0.0000	0.0000	0.0000
FAM188A	8.7840	8.2691	8.2044	9.0036	8.6615	8.3402	8.8362	9.6747	7.7716	7.3426	9.5723	7.2212	9.3059	8.9535	9.8119	8.3913	8.5454	9.5832	8.2350	8.3353	9.1485	8.4144	8.6177	8.2680	7.9685	8.7134	8.8397	8.8078	9.7471	9.0607	8.7879	8.8461	9.1074	8.2332	7.7859	9.0601	8.7441	8.0877	8.9367	8.5943	8.6781	8.6265	9.0626	7.8192	8.5040	8.6014	8.3076	9.9818	8.5839
FAM160B1	9.4713	9.1136	9.1779	9.2197	9.5653	9.0879	9.7689	10.2580	9.5107	10.0366	9.2337	9.7892	9.9630	9.1491	8.4641	9.1807	9.5907	9.5800	8.9222	9.1390	9.6615	9.2260	9.3072	9.4347	9.1871	9.3220	9.7517	9.8082	9.6281	8.9967	9.7396	9.7570	9.2645	8.8502	9.5067	9.7623	9.4517	9.0996	9.5606	9.4240	9.7159	9.2971	9.3604	9.4985	9.8628	8.6395	8.4472	9.0844	9.3434
KRTAP19-8	0.0000	0.0000	0.0000	0.0000	0.0000	0.0000	0.0000	0.0000	0.0000	0.0000	0.0000	0.0000	0.0000	0.0000	0.0000	0.0000	0.0000	0.0000	0.0000	0.0000	0.0000	0.0000	0.0000	0.0000	0.0000	0.0000	0.0000	0.0000	0.0000	0.0000	0.0000	0.0000	0.0000	0.0000	0.0000	0.0000	0.0000	0.0000	0.0000	0.0000	0.0000	0.0000	0.0000	0.0000	0.0000	0.0000	0.0000	0.0000	0.0000
FAM160B2	10.3435	9.9380	9.7296	9.5898	10.1085	9.7984	9.6964	9.6371	9.2693	10.2389	10.5297	9.2063	10.3730	9.5437	10.0445	10.4339	10.2554	8.4747	10.3274	9.5448	9.3905	10.4896	9.8447	10.1232	9.4802	10.4599	9.9597	9.5104	8.8792	9.1363	10.4534	9.7149	9.5158	9.5683	9.7699	10.3185	10.4383	9.9034	10.6422	9.2779	9.2045	9.6337	10.5670	10.7881	10.2093	10.5427	11.4184	10.7281	10.2217
RAD54B	6.4620	6.6164	4.7663	4.5875	5.8136	6.1007	5.4592	6.1772	5.3880	7.4866	7.8281	6.4850	6.4752	6.6329	6.3969	6.6177	5.7130	5.3968	4.7663	6.8092	4.0362	6.1081	7.2564	6.4551	7.4815	5.1475	5.6564	4.8324	8.5416	7.3325	5.2079	5.2323	8.5216	6.8671	6.8915	7.4406	5.8003	7.2964	5.0030	7.4842	6.8931	6.1144	3.8531	6.6429	5.7171	6.9258	5.7899	4.9137	6.9639
GALNTL5	0.0000	0.0000	0.0000	0.0000	0.0000	0.0000	0.0000	0.0000	0.0000	0.0000	0.0000	0.0000	0.0000	1.3917	0.0000	0.0000	0.0000	0.0000	0.0000	0.0000	0.0000	0.0000	0.0000	0.8949	0.0000	0.0000	0.0000	0.0000	0.0000	0.0000	0.0000	0.0000	0.0000	0.0000	0.0000	0.0000	0.0000	0.0000	0.0000	0.0000	0.0000	0.0000	0.0000	0.0000	0.0000	0.0000	0.0000	0.0000	0.0000
GALNTL4	9.4896	9.4565	8.6164	10.6808	9.3443	9.5324	9.3437	9.0876	9.2312	7.4793	7.7079	9.5787	9.3999	9.5248	8.2287	9.3611	8.6254	9.9170	9.2937	8.4964	10.2856	9.3758	9.2119	10.1059	9.0159	9.1440	10.2631	10.4769	7.3801	8.9447	9.9616	9.8611	9.2876	8.6408	7.8662	7.0798	10.6718	8.5185	9.3834	9.3128	7.7050	8.1563	9.6379	8.1108	8.6276	7.5340	10.4331	8.5963	8.0458
TSSK4	3.5558	3.4869	2.6558	3.6462	1.4468	3.8201	3.2935	2.6181	3.8216	3.1487	3.7881	3.6668	4.0820	4.6644	2.4408	4.1014	3.8086	2.1465	4.8368	5.1368	3.0005	3.4806	3.6369	4.3763	3.9510	3.8190	4.3098	4.2762	2.4529	3.9583	4.9728	2.8521	2.0210	0.7935	4.6674	2.4116	4.1116	4.6390	0.6188	3.8207	4.2828	4.1981	3.9608	1.0869	3.7532	3.4198	5.5240	3.9075	4.5029
GALNTL6	0.0000	0.0000	0.0000	2.0258	0.6557	1.8172	2.8510	2.4013	0.0000	1.3638	6.2719	0.0000	0.0000	1.5333	0.9153	0.6670	1.1262	2.6186	4.3866	0.3843	1.6326	4.4485	0.9659	2.1499	0.0000	1.4586	2.1029	2.7033	0.0000	0.4783	0.9860	4.9024	1.3387	0.0000	2.5971	0.0000	1.3943	1.3189	0.0000	0.0000	0.6184	3.3350	3.2587	6.6510	0.0000	0.7596	1.5007	0.5238	1.6390
GALNTL1	3.5558	3.5348	3.7089	6.3100	5.6075	8.2664	5.5335	3.2578	5.3880	5.0558	5.6906	3.5754	4.2751	5.3404	2.8482	3.4966	4.3166	6.5209	7.5598	4.3383	7.2304	3.7219	6.8504	5.9647	2.0960	6.0755	7.3358	7.3624	2.4529	5.7566	5.6259	5.3142	2.2701	4.5687	4.6674	1.7340	6.8524	1.3189	3.5500	4.4251	4.9150	4.4370	4.3322	2.4586	4.3021	2.5487	3.6680	7.7630	1.8652
LSM11	8.0219	6.2240	7.3171	6.4176	7.0651	7.6861	6.2449	7.5192	5.5764	6.9421	6.6060	7.6376	6.7785	6.5226	6.8096	7.1325	6.2045	6.7217	7.0774	8.0230	6.4908	8.0414	7.0030	7.0638	7.3475	7.2502	7.5024	6.8900	6.6489	6.3709	7.2850	6.9747	6.7759	7.2554	7.3151	7.1955	7.2677	7.7698	6.3074	6.7638	7.3454	7.1191	6.8948	6.5333	7.4576	7.3745	6.8339	6.3951	7.4892
ZNF323	7.6074	8.2296	9.2606	9.1237	7.6444	7.6358	11.0123	9.5729	10.2783	8.0129	8.5081	9.2985	8.3160	8.7252	6.8039	8.6390	9.3776	8.8356	9.0632	6.9327	8.8066	9.1793	8.6777	8.1087	4.9426	7.3540	7.9359	8.3899	7.0011	9.2449	11.1915	8.3239	7.6967	9.1343	7.7581	7.5707	7.9793	8.9433	8.7908	8.8274	9.0175	7.2423	9.1895	11.3898	8.2703	9.9431	9.5125	7.7630	7.0454
GALNTL2	6.8411	5.6268	3.2090	6.3100	8.4451	8.9533	6.0669	6.6974	6.9668	3.4892	6.8081	7.4763	5.1415	4.1076	4.9391	4.2199	3.8086	5.9099	7.8264	6.8511	10.5135	8.2723	6.9088	4.7889	7.6058	8.3458	6.8681	7.7218	3.3147	4.7091	6.3873	4.3756	5.2367	4.3784	3.6763	6.1320	4.6989	5.0175	4.9787	7.2202	5.4356	3.4486	5.2094	5.6082	8.0330	6.0475	1.9737	7.1039	2.9767
SNORD114-3	0.0000	0.0000	0.0000	0.0000	0.0000	0.0000	0.0000	0.0000	0.0000	0.0000	0.0000	0.0000	0.0000	0.0000	0.0000	0.0000	0.0000	0.0000	0.0000	0.0000	0.0000	0.0000	0.0000	0.0000	0.0000	0.0000	0.0000	0.0000	0.0000	0.0000	0.0000	0.0000	0.0000	0.0000	0.0000	0.0000	0.0000	0.0000	0.0000	0.0000	0.0000	0.0000	0.0000	0.0000	0.0000	0.0000	0.0000	0.0000	0.0000
SF3B1	12.6484	12.7222	12.3240	12.1237	12.0179	12.4611	12.1461	12.5610	12.0834	13.0287	12.8087	12.6593	13.1049	12.7089	12.5209	12.6053	12.5555	12.0337	12.5535	12.4898	12.1161	12.3244	12.6406	12.7157	12.7024	12.7331	12.3594	12.2019	12.8437	13.0758	12.2523	12.3698	12.3778	11.9905	12.9082	12.5373	12.6746	12.5483	11.9310	12.4515	12.2433	12.6025	12.4901	12.2049	12.7031	12.5217	12.2161	12.6307	13.0016
TUSC2	9.1758	8.9143	9.5193	9.3340	9.4714	8.8082	10.0568	9.3609	9.4727	9.0726	9.1740	8.7509	9.2121	9.0068	8.5174	9.1901	9.6662	10.0465	9.4940	9.5820	9.1539	9.1944	9.2246	8.6889	8.5724	9.4538	9.3469	8.9909	9.7590	9.3915	9.2143	9.2155	10.3300	9.5259	8.9540	9.8413	9.1656	9.4420	9.9795	8.8055	8.5408	9.3818	9.2956	9.6230	8.7991	9.8443	8.9695	9.0043	9.3399
SRI	10.8926	12.0326	10.9840	10.6508	11.9258	10.5884	11.3450	11.5215	11.2144	11.3225	11.3377	11.2495	11.5855	11.8070	10.5468	11.6205	11.3207	11.9130	10.8005	10.6765	10.9599	10.4893	11.5613	10.5006	10.3843	11.5182	11.2047	10.4663	13.2591	10.8737	10.9506	10.6098	12.1793	10.2436	11.2509	12.7071	10.6060	11.4598	11.5760	11.5396	11.2139	10.4291	10.5621	10.4356	10.8410	11.3016	12.0771	11.3731	11.2332
SUN1	11.4909	12.0623	11.2017	11.0724	10.9523	12.2884	10.8501	10.9475	11.6922	11.1796	10.9346	12.1262	11.5200	11.2823	11.0768	11.4994	11.5514	10.7695	12.2874	11.5723	10.9104	11.3469	11.2761	11.4943	11.3723	11.5660	11.3727	11.1754	9.9461	11.2467	12.3754	10.6030	11.5078	12.1162	11.0605	10.9607	11.4954	11.5452	10.4149	11.9252	11.3216	11.9115	11.5125	10.7215	11.4685	10.5177	11.7786	11.1626	10.7544
SRL	3.7486	4.1409	2.5867	5.9286	4.1907	4.0573	4.3703	3.8782	2.4275	1.7487	3.3438	3.9108	3.5101	3.4963	3.1656	2.6532	3.2142	5.8892	2.0229	4.1527	6.3860	3.4134	4.1443	4.5714	1.5413	6.0376	7.1281	6.4987	1.4803	3.6322	4.6918	4.8846	2.8314	1.6780	2.7850	2.1122	5.6709	3.3878	4.0473	3.9732	3.1744	4.8629	4.3525	1.6998	3.7532	2.1587	3.4915	4.0285	2.0606
SRM	9.9798	11.1154	10.4182	9.1706	10.4942	9.8733	9.8284	9.7922	9.4608	11.2866	10.4837	10.2703	9.0223	10.1392	10.7659	10.2431	10.5820	9.3474	10.5750	9.5986	9.4810	11.1124	9.5504	9.7747	9.8684	9.5561	8.8835	9.1826	10.3229	9.6089	9.9743	9.8434	11.3316	10.5032	9.3083	10.7549	10.0902	10.5205	10.2018	10.8250	10.2848	9.0653	10.5751	11.0948	10.3387	11.3903	10.7408	10.0017	10.1517
SRR	6.9604	6.6304	6.1624	7.2018	7.4259	7.0834	7.4645	8.2367	5.2794	8.2576	7.1578	7.1921	6.2889	7.3995	6.6120	6.8349	7.7881	8.2426	7.1208	6.1116	7.6630	7.5715	7.2151	7.8516	7.3246	7.4656	7.5826	7.2676	7.2875	6.3236	6.6688	7.2796	7.1430	7.4448	7.7763	7.5391	7.6478	6.9950	8.3045	7.4259	6.6974	6.2697	7.7327	7.5347	7.6310	6.2384	7.8931	7.3043	7.2136
LGALS9	10.8677	9.3485	11.9137	10.8950	11.0863	11.6420	10.8369	10.9585	10.6914	11.3199	9.5325	11.7819	11.3766	10.6232	12.1476	10.8853	11.8069	11.0169	12.1535	9.8007	10.8721	11.1542	11.4274	11.7788	10.1832	10.6548	10.6193	10.8977	11.0489	9.2791	10.7747	10.2438	10.4229	10.1452	10.1727	10.0005	10.9724	10.4338	10.2515	10.1132	12.3771	11.2618	10.2521	10.7012	10.1933	11.5090	11.4427	11.9160	11.1497
LGALS8	9.6802	10.2539	10.7238	9.9902	9.8684	10.2805	10.6259	10.4637	9.3522	9.0705	10.1979	10.7723	10.5593	10.9047	10.8760	9.9249	10.3020	9.7460	9.9364	9.8147	9.9813	9.6494	10.3682	10.2493	10.3720	10.5400	9.9133	10.0349	9.7470	10.4140	10.4341	9.7764	9.1025	9.1058	10.0757	9.2404	9.9797	9.8318	9.7430	10.2650	11.3373	9.7573	10.2409	9.9434	11.1694	8.6766	11.4767	10.9146	10.1879
LGALS3	12.2549	11.4973	13.2236	12.9106	13.0461	12.5155	13.3574	14.8570	14.1856	10.7335	10.6556	11.7838	12.3435	12.6041	12.6492	13.5365	12.7536	14.6165	13.8239	11.2776	13.2530	12.1413	12.1126	12.7649	12.7254	12.7981	12.7121	12.5339	13.5151	11.0877	12.4394	12.6247	13.1877	12.4503	11.2166	13.5163	12.4567	13.4405	12.3052	12.8630	12.1179	13.4084	12.6997	12.8376	12.7727	12.7064	13.1713	12.3764	13.2187
LGALS2	5.3221	3.0983	3.9201	4.5875	5.4069	3.7676	6.1481	5.1746	5.3880	4.1633	5.2563	3.8340	4.5976	4.0848	2.9343	3.8600	4.8479	8.1659	3.7286	3.9681	5.0537	4.6222	4.2564	6.5781	4.0962	6.3002	6.2090	5.4554	9.8981	2.6112	5.3065	4.2425	5.5972	6.2300	3.2353	4.9808	6.9121	2.8030	5.4188	2.6443	4.6018	5.8379	4.8721	2.7271	3.2838	5.9212	5.4892	4.0285	3.2415
LGALS1	12.3689	10.7261	10.9016	11.8969	13.7084	12.7194	12.1523	15.0784	10.6382	9.9142	10.8083	11.3577	10.0849	11.3845	11.6650	12.6294	12.0708	13.3820	14.0257	12.8226	12.4269	12.4926	11.5935	11.7680	13.5765	10.8320	11.7505	11.7211	13.0987	10.6699	11.4502	11.4342	14.0579	13.5731	11.0066	12.0259	12.4152	11.2798	11.4783	10.3218	10.9590	11.3357	10.4730	10.5745	12.4327	12.7279	10.1114	10.0773	12.5374
SRY	0.0000	0.0000	0.0000	0.0000	0.0000	0.0000	0.0000	0.0000	0.0000	2.4135	0.0000	0.0000	0.0000	0.6241	0.0000	0.0000	0.0000	0.0000	0.0000	0.0000	0.0000	0.8174	0.0000	1.1948	0.0000	0.0000	1.2705	1.7867	0.0000	0.4783	0.0000	0.4499	0.0000	0.0000	0.0000	0.4140	0.0000	0.0000	0.0000	0.0000	0.0000	0.0000	0.0000	0.0000	0.0000	0.0000	0.0000	0.0000	0.0000
LGALS7	0.0000	1.5316	1.4685	0.0000	1.7231	2.4707	0.6021	2.2793	1.9707	0.4786	1.5011	3.1376	0.7595	0.8575	0.5290	1.4665	0.0000	4.1111	0.0000	0.0000	0.7658	6.2518	1.7584	2.1499	0.6284	5.2033	4.0881	0.0000	4.1704	6.5328	0.9860	1.3008	5.0495	0.7935	0.0000	2.2191	1.0606	0.5833	3.3371	4.8758	1.9795	3.5538	6.1555	4.7771	1.1689	1.6225	2.8523	1.8584	0.0000
LGALS4	2.1252	2.8933	2.4378	6.7099	0.0000	2.7121	3.6907	5.7347	5.9273	3.1487	2.3982	2.0427	12.5258	8.2382	2.0358	2.9561	4.5531	5.6881	5.2681	3.4285	6.0923	11.6550	1.7584	10.6787	1.0647	4.1383	6.4299	5.0108	11.2075	4.8337	4.3425	4.9199	2.9786	3.9695	4.8041	6.0691	6.0476	2.9956	3.5500	5.5613	8.3362	13.6346	5.8544	1.6998	3.0859	1.9153	10.3766	12.8410	2.2328
NMU	4.9971	7.9715	5.8615	0.0000	2.9827	5.4729	3.4384	4.2140	3.2867	4.6438	2.9471	3.9108	2.3666	6.5479	1.2196	8.2661	9.9286	2.1465	3.7286	8.3147	0.0000	4.6222	0.0000	0.5157	5.2317	1.4586	0.0000	0.0000	0.0000	6.9728	7.8769	2.4305	6.2025	1.6780	0.0000	3.5811	6.5352	8.9992	5.8657	9.4982	1.7691	8.3515	6.4987	3.5460	6.2697	3.6759	1.3009	0.0000	9.3017
RNF114	10.6516	10.6115	10.2866	10.9301	10.5861	10.7687	11.2577	11.0100	11.0701	9.7890	11.0164	10.7106	10.7914	11.0450	10.8068	10.2753	10.5964	11.0031	9.5599	10.3251	10.7774	10.5166	10.3961	10.7474	11.2713	10.5875	10.5892	10.5659	11.5448	11.4259	10.6393	10.4420	10.7138	10.7964	9.8771	9.9721	10.6471	10.3050	10.3852	10.5512	12.4466	10.9509	10.8672	10.4496	10.2237	11.0734	11.3013	10.3996	10.5242
AKIRIN2	9.6006	10.1256	9.1983	9.9804	9.3431	9.2450	9.7473	9.9740	9.4488	9.3075	9.4853	9.3819	9.5340	9.2930	9.9299	9.3967	9.5029	10.1524	8.5908	9.1178	10.0789	8.6930	9.5604	9.0592	9.5803	9.0061	9.8157	10.0583	9.6395	9.7099	9.0254	8.9994	9.6481	10.0456	9.2813	10.0475	9.7194	9.0691	9.7358	9.1517	9.7016	9.5327	8.8848	8.7906	9.7238	9.8213	8.9810	8.5766	9.2969
AKIRIN1	10.9834	11.8100	9.3395	11.1113	10.2570	10.4374	10.5989	10.5072	10.5126	9.8226	10.4292	10.9732	10.5680	10.8989	10.3081	10.2963	11.1778	10.2772	10.2314	10.1416	10.7354	10.2956	10.3110	10.8964	10.4778	10.2940	10.2664	10.6628	10.5773	11.1032	10.7382	10.2289	10.2010	10.1462	9.7988	11.1615	9.7370	10.7148	9.4345	10.2743	11.1721	10.7716	10.0819	10.0197	10.0929	10.3113	10.8982	9.9541	10.2823
EIF2AK1	12.1364	12.6205	12.5487	11.2149	12.2667	12.7574	12.0169	11.8032	12.1668	12.3609	12.8814	12.6986	12.1539	12.1281	11.8632	12.2600	12.4698	11.3486	12.7527	12.4008	11.3584	12.0854	12.0416	12.4327	11.6394	11.8515	11.4535	11.1735	11.8563	12.4597	13.5166	12.0125	12.7330	13.2592	11.9345	12.0283	11.5468	12.4210	11.9751	12.9717	12.3462	12.0485	12.0620	12.2403	12.6795	12.1069	12.8624	12.0333	12.2901
ERCC6L	6.0927	7.0429	4.9286	2.6727	5.6075	7.5333	5.2294	5.6387	4.3203	7.3668	6.9853	6.4526	5.0689	6.4485	6.3350	6.7586	5.0156	3.9604	5.6223	6.2436	3.6093	5.7439	7.9028	5.2626	7.1972	4.6712	3.3808	2.9519	6.3176	8.1011	5.6913	5.1305	7.1775	7.4002	6.2622	6.6252	4.7288	6.6461	4.9032	5.2785	6.6285	6.5731	4.4873	5.7047	6.5354	5.0391	5.8961	4.4015	5.6178
EIF2AK3	9.8161	9.3494	9.8860	9.4947	9.3251	9.8130	9.1276	9.8109	8.6786	10.1736	11.0475	9.7161	10.9680	9.8376	9.8062	9.3578	9.4330	9.4177	9.0735	9.4968	9.5337	9.0886	10.2586	9.5250	9.4563	9.4006	9.3110	9.6121	9.8402	10.9682	9.5743	9.4852	9.9056	9.2758	10.2604	9.1906	9.1227	9.3044	8.5295	9.3411	9.5773	10.0060	8.9760	9.0172	10.4715	9.0435	9.1853	10.5688	9.3375
EIF2AK2	9.1916	10.1014	9.7827	7.8828	8.3991	9.5334	8.5285	9.0414	7.3874	9.3689	8.1127	9.5474	8.7652	8.8068	10.6883	9.1777	10.0829	7.4579	8.5263	9.1638	8.3484	8.3608	10.1587	8.4169	9.6234	8.4648	8.3058	8.6386	9.0763	8.9989	8.7146	8.0328	9.3733	9.0942	9.1334	9.8754	8.2373	9.2618	6.9933	9.1610	10.7063	8.9923	8.7573	8.3656	9.5254	7.5922	8.8221	8.9820	10.9834
TDG	8.9043	9.1458	8.2992	8.1827	8.6879	8.4082	8.5743	9.4988	7.9862	9.7499	9.8869	8.5908	8.9803	8.9908	9.3655	8.7817	9.1245	8.0772	8.5821	9.3991	8.6545	9.1850	9.3946	8.8427	9.3541	8.6330	8.1230	8.4468	10.3330	11.0183	8.4300	8.3597	8.9105	9.3096	9.3702	10.1544	8.2630	8.6621	7.9158	8.4128	9.3741	8.1812	8.3544	8.8374	8.7930	9.4701	8.0128	7.8059	8.6874
EIF2AK4	10.4496	11.1337	8.9005	9.8181	10.2157	10.5245	10.3091	10.4536	9.2590	9.8965	10.2037	10.1125	10.5082	11.1176	9.8394	11.2432	9.6777	10.0146	10.4945	10.5110	10.1048	10.7250	10.2136	9.7526	10.2632	9.8175	10.0757	10.3634	10.1598	11.2387	9.3849	10.6661	9.7782	9.4614	9.2968	10.6785	9.7972	9.7565	9.8772	9.9359	10.2030	10.1671	10.2646	10.1575	10.3567	10.1179	10.3490	10.1295	10.1828
HN1	10.8965	9.8842	11.9027	9.7399	11.7835	10.3430	11.5959	10.8810	11.1722	11.0077	11.2432	9.6657	11.2289	10.4349	11.3889	12.5997	11.2538	10.8087	11.9769	12.1791	9.7777	11.9643	11.1943	11.0266	12.5636	9.8804	9.2532	9.6621	11.1882	11.4694	11.7514	11.8370	12.3841	12.7970	10.3091	11.2872	10.5077	12.2993	10.6766	12.6395	10.5285	11.5373	10.4698	12.4222	10.3683	12.4747	10.5377	9.9374	13.0498
SMS	10.5144	10.0849	9.9693	9.9946	11.5694	10.8118	10.2369	10.5589	9.9049	10.7282	10.6147	10.0859	10.0424	9.9249	10.5608	11.7942	10.9361	10.6454	10.4279	9.2480	9.9962	10.5644	11.4731	9.5174	10.8639	9.9134	9.5345	9.6031	10.3860	10.4900	9.2191	9.9250	10.5215	10.6194	9.8365	10.8939	9.8768	11.8253	10.1740	10.7026	10.4923	10.7378	10.2127	10.0353	10.0167	10.6140	10.0717	10.5517	10.2056
NMB	5.8703	5.8701	5.7788	6.6993	6.2109	7.3712	9.5015	7.9297	7.1995	6.9094	6.5694	7.1984	6.2965	6.2779	6.7094	7.6999	5.5220	7.3254	7.2971	5.1115	6.6801	8.3619	5.4083	7.3677	5.8860	6.3932	5.7851	6.3222	7.2839	9.5914	6.8301	8.2719	8.3419	7.1624	5.5637	8.0292	6.6253	5.7764	10.7988	7.7536	5.1934	6.5479	9.2319	9.2746	6.6111	9.5416	7.7090	7.9584	5.1865
EREG	9.1367	11.0546	3.8629	4.8786	5.0788	8.7331	3.6615	10.3817	3.0530	0.4786	4.4017	5.4816	10.6172	3.5639	8.4069	10.8265	6.9885	6.7678	2.9808	2.3125	7.1473	4.1094	5.2182	4.4348	8.3394	2.1689	4.5891	8.0398	7.4847	0.8369	5.6259	0.4499	12.1058	11.5341	4.7599	9.4297	4.3220	7.6388	2.0751	4.0207	1.9795	6.5091	5.5720	1.0869	9.9473	6.4186	3.0565	7.3443	12.7820
LOC729467	0.7420	0.0000	0.3725	0.8221	0.6557	0.0000	0.6021	0.8926	0.0000	1.3638	0.0000	0.0000	0.0000	0.0000	0.0000	0.0000	0.0000	0.0000	0.8205	0.3843	0.7658	0.0000	0.0000	0.0000	0.0000	0.0000	1.5277	0.0000	1.8817	0.4783	0.0000	0.4499	1.3387	0.0000	0.0000	0.0000	0.0000	0.5833	0.0000	0.0000	0.0000	0.0000	0.0000	0.0000	0.6997	0.0000	0.0000	0.0000	0.6122
AVPI1	7.5671	10.5943	9.4746	9.4684	8.4943	7.9085	9.3973	8.0348	9.1408	7.6472	8.4886	7.9827	8.6542	8.2740	8.2202	8.0106	10.5048	9.1439	7.6059	7.4178	10.1446	9.6850	8.2120	8.4023	7.5010	8.2702	9.2829	9.8121	10.3715	7.2172	7.8196	10.0357	9.0293	8.2155	7.2686	10.3117	9.1353	7.5799	10.5070	8.5116	7.2599	9.4584	9.8907	9.8090	8.0017	8.6014	7.7683	8.1639	7.6872
MYO16	3.3806	2.5648	2.8451	2.9841	2.6272	6.7210	3.8286	2.2793	3.4879	3.0147	3.3438	3.3730	4.5557	4.4127	2.1838	2.4353	3.6813	2.9736	2.0229	2.4797	4.0965	3.7494	3.3968	4.1152	3.5074	4.4582	3.6747	3.4330	7.0111	3.4880	2.7131	3.9326	1.3387	1.6780	2.9512	2.2191	4.4349	0.9975	5.4368	2.2254	2.6051	2.3596	4.0630	4.0652	2.7264	3.2197	1.5007	4.7918	2.3865
FAM136B	0.4181	0.0000	0.0000	1.3426	0.0000	0.5896	0.6021	2.1460	1.2986	0.0000	1.5011	0.8319	0.4291	0.0000	1.6847	1.4665	0.6704	0.0000	0.8205	0.0000	0.0000	0.0000	0.9659	0.5157	0.3481	0.0000	0.0000	0.0000	1.8817	0.0000	1.7173	0.4499	2.0210	0.0000	0.8811	0.4140	0.0000	0.9975	0.0000	0.0000	0.0000	0.0000	0.0000	0.0000	0.0000	0.0000	0.0000	0.9072	0.0000
TRNT1	8.1989	7.8613	8.2917	7.0988	7.8876	8.2902	8.7351	9.2147	7.1851	8.3787	7.4363	7.4842	8.5088	8.0903	7.7658	8.3090	8.6747	8.4365	8.0880	8.5730	8.1953	8.9301	8.5707	7.8934	7.9026	8.1328	7.6467	7.6076	9.5686	7.7415	8.1248	8.2936	8.9288	8.0474	8.3917	8.4064	8.1057	8.2778	7.6501	7.6767	7.6716	7.6656	8.6876	8.0816	8.3790	8.3731	7.1290	7.8052	8.8215
ASAP1	10.7461	10.7947	9.2256	10.2955	9.9303	10.9334	8.8370	9.4599	8.5213	11.3807	10.1543	10.4306	10.0319	10.3677	8.6959	10.7620	9.3241	8.8888	11.3008	9.9471	10.3232	9.8793	10.9300	9.5072	11.4317	9.6549	9.9556	10.7031	9.7516	9.6888	9.3332	9.7854	9.9341	9.1512	10.4399	9.9972	10.4668	9.1983	7.6145	10.4898	10.5952	9.9002	8.8513	8.6583	10.0063	9.3785	8.5704	10.1956	9.1368
ASAP2	8.8059	10.5085	6.7617	9.9705	8.6325	9.5432	8.7381	9.4937	11.1685	10.0306	9.4084	8.8517	10.8293	10.0967	6.7924	9.6997	8.1483	9.2329	8.6050	7.8468	9.8766	8.6352	9.3458	9.9635	10.0757	8.4719	9.8668	10.0756	7.6987	8.6719	8.2924	10.1320	8.6906	6.9132	8.3851	9.5440	9.7287	6.3170	8.4740	8.4217	9.3238	11.5803	8.9875	8.8725	8.3134	9.1192	7.6706	10.4547	6.8143
ASAP3	8.2073	10.8522	7.6824	9.7399	8.4664	10.6312	9.3733	8.9705	10.7946	10.3202	7.1678	9.8268	10.5061	10.5145	7.7743	7.7792	9.3725	9.5767	9.8265	7.8275	9.4144	9.0656	9.5291	9.8404	7.3082	8.9331	9.8588	9.7145	6.6097	8.1756	9.0770	9.6618	8.1839	6.0014	8.6131	6.9226	9.5001	8.4848	9.5739	10.3770	10.5542	9.0016	8.4970	9.2746	8.5742	8.5596	10.7026	10.5517	7.5637
OCRL	10.6100	10.3533	9.8561	9.5130	10.0073	9.9341	9.6235	9.5802	9.9202	10.2422	10.7548	9.9388	10.2848	10.4182	9.8941	10.2684	9.6693	9.6103	10.8092	9.7366	9.6287	9.6190	10.1153	10.1019	9.6535	10.5057	9.7914	9.8062	10.0569	10.2821	10.3908	9.7625	9.4494	9.6899	10.0394	10.0329	9.6712	11.0844	8.9192	9.8216	10.8423	9.7196	9.2503	9.7798	10.3014	9.1353	10.0309	9.3170	10.0013
?|441362	0.0000	0.0000	0.0000	0.0000	0.0000	0.0000	0.0000	0.0000	0.0000	0.0000	0.0000	0.0000	0.0000	0.0000	0.0000	0.0000	0.0000	0.0000	0.0000	0.0000	0.0000	0.0000	0.0000	0.0000	0.0000	0.0000	0.0000	0.0000	0.0000	0.0000	0.0000	0.0000	0.0000	0.0000	0.0000	0.0000	0.0000	0.0000	0.0000	0.0000	0.0000	0.0000	0.0000	0.0000	0.0000	0.0000	0.0000	0.0000	0.0000
VSIG10L	6.5670	4.8384	5.7942	5.6261	6.6843	5.8464	7.4364	6.1283	6.3707	5.4685	4.7995	6.6335	4.6181	5.8606	5.8168	5.6378	8.0422	5.8469	5.6446	5.0195	5.5178	4.9414	7.3577	6.4633	5.5161	6.7147	5.5732	5.2385	7.6925	3.8445	4.7278	5.2182	6.5590	6.8038	5.7557	8.8476	6.0476	6.6244	5.0030	5.6545	6.2157	6.4283	11.0740	8.8725	7.5662	8.4750	7.0204	5.6818	6.9438
PLAUR	11.8263	13.3720	9.6297	10.3702	11.2049	11.2697	11.0695	12.0481	9.9310	8.5407	8.9395	9.6049	9.9927	10.0295	11.1858	11.7557	10.7963	9.7037	10.8233	9.5401	10.8121	13.1503	10.4847	10.0952	12.3140	8.9460	9.1719	10.9388	10.4929	9.0426	8.9464	8.9035	12.1061	12.7858	9.5166	11.9525	10.5147	10.6797	8.4232	9.6911	9.6381	11.3873	12.8956	11.3792	11.5197	11.6497	8.9472	9.6677	10.1060
XIST	3.0110	3.4258	10.2705	12.0083	9.8454	12.7035	11.6714	11.8148	12.9262	3.1621	1.7827	10.8955	13.0352	2.1470	3.9650	13.7734	13.5891	10.4330	12.0162	12.0259	11.6804	2.5026	1.2809	3.9787	0.6284	13.5482	3.7774	0.6893	3.7581	6.5143	11.0437	3.4912	0.8194	9.7128	2.1266	0.0000	14.0056	4.3171	8.5899	12.3422	14.0676	1.8821	12.5294	1.0869	2.0430	0.0000	11.3792	11.8787	14.6686
KRT28	0.0000	0.4628	0.0000	0.0000	0.0000	0.0000	0.0000	0.0000	0.0000	0.0000	0.0000	0.0000	0.0000	0.0000	0.0000	0.0000	0.0000	0.8929	0.0000	0.0000	0.0000	0.0000	0.0000	0.0000	0.0000	0.0000	0.0000	0.0000	0.0000	0.8369	0.0000	0.4499	0.0000	0.0000	0.0000	0.0000	0.0000	0.0000	0.0000	0.0000	0.0000	0.0000	0.0000	0.0000	0.0000	0.0000	0.0000	0.0000	0.0000
TBX2	8.5950	10.8118	7.6383	11.2673	9.7239	7.9116	8.8884	8.8458	8.2716	7.6585	8.1780	8.8711	8.8746	8.5214	8.4605	8.9325	9.2206	10.5331	8.5293	9.4883	10.1998	9.0358	8.6246	9.8492	7.5854	9.7011	11.6132	11.3679	6.5141	6.7165	9.3125	10.7269	9.8142	8.3865	8.8315	8.4401	11.8344	7.8530	10.4856	8.7344	7.9956	8.9178	8.1003	10.2241	8.6965	8.3761	8.3807	8.6206	8.0912
LOR	0.4181	0.0000	0.3725	0.0000	0.0000	0.5896	0.6021	0.0000	1.2986	0.0000	0.0000	0.8319	0.4291	0.0000	0.0000	0.0000	0.0000	0.0000	0.8205	0.0000	0.0000	0.0000	0.0000	1.1948	0.0000	1.4586	0.0000	0.0000	0.0000	0.0000	0.0000	0.0000	0.0000	0.0000	0.0000	0.4140	0.0000	0.5833	0.6188	0.6090	0.0000	0.0000	0.3626	1.0869	0.0000	0.0000	1.0689	1.2098	0.0000
LRRC26	1.2296	5.1464	0.9136	0.0000	3.6447	4.2985	0.6021	0.8926	3.6643	3.4892	7.1800	3.2601	1.7761	3.8878	3.4838	2.7191	1.9845	2.4018	2.0229	0.0000	0.0000	3.1080	3.3300	2.4053	0.8630	2.8318	3.8732	1.1539	1.4803	0.0000	0.7258	0.0000	1.3387	3.7512	5.9450	1.9969	1.0606	1.5816	4.7679	3.3860	1.5227	1.4076	1.4406	4.4829	0.0000	2.3668	0.7924	5.2222	0.6122
KIAA1524	8.5371	7.7912	4.9699	4.6328	6.5666	7.3356	5.7530	7.1998	4.8448	8.6222	6.6851	6.6106	6.3155	7.0649	7.9781	7.6896	5.1657	4.9538	5.9248	6.8125	5.3043	6.5544	8.4547	7.0498	9.3371	6.5494	5.1444	5.2385	8.0742	8.8310	6.2202	5.7758	8.0818	6.9393	7.2765	7.1724	6.0594	7.3304	4.0933	5.4268	6.9584	6.7826	4.7240	5.4502	6.9096	7.6679	6.1100	4.2100	7.9988
LRRC24	3.6302	3.1777	2.0393	4.4070	4.0016	2.5173	2.7956	1.8512	3.1723	4.9477	4.2792	1.8186	1.9531	4.9564	3.3066	3.5594	6.2344	2.6366	4.9003	4.9778	3.4603	3.0965	1.1130	1.3464	2.5831	4.4245	3.1959	3.3831	2.7113	1.3205	3.3977	2.9933	4.6074	3.4750	3.5503	4.6173	6.0019	3.7107	4.4095	5.5244	2.0715	2.5053	2.6336	5.8005	0.8422	3.8812	4.4315	2.9169	4.2878
KIAA1522	12.0908	13.1068	11.6298	10.8313	11.1961	11.8997	12.3093	10.7316	12.7225	12.3790	11.6934	13.0727	12.8725	12.7429	12.0543	12.0162	12.5313	10.8162	11.7580	11.3846	10.6398	12.6229	12.0538	11.5650	12.2652	11.9838	11.6777	10.2926	9.9289	11.7436	12.7000	12.2107	10.8898	10.9684	11.1020	12.2818	11.2983	12.3841	12.7193	12.6831	12.2645	12.9827	12.6028	12.8641	11.8582	12.6392	13.7299	12.6441	11.8763
MPDU1	9.7331	10.0509	10.7908	10.2148	10.2752	9.4348	11.5291	10.6798	10.4806	11.0367	10.7435	10.2306	9.0127	10.1765	10.9731	9.9087	10.0310	11.3290	9.5422	9.9287	10.5744	10.9315	10.1551	10.6979	9.7906	10.0120	9.8322	9.8317	11.2731	10.2780	9.3200	11.0711	10.6657	10.6645	9.6647	11.9715	9.9851	9.6416	12.2504	10.7653	10.0892	9.8034	11.5310	11.7027	9.7131	11.1862	10.3075	10.3545	9.8884
KIAA1033	10.7179	9.8639	9.9092	10.0374	10.2045	10.1184	9.9959	10.7432	9.6057	10.4197	10.6944	9.3615	11.1462	9.8713	10.3552	10.3715	10.1293	10.4726	9.9276	10.6477	9.9159	9.8107	10.2653	10.3062	10.2481	10.0034	10.3174	10.2541	10.7914	10.4990	9.8748	9.8284	9.8612	9.8266	10.6104	10.4800	10.0456	9.9722	9.3506	9.6984	10.7587	9.9505	9.4887	9.2979	10.1637	10.3432	8.7710	9.4709	10.4954
LOX	11.3955	9.3627	7.5862	8.1941	10.4027	10.6422	8.0164	11.9069	7.6511	6.3163	9.2939	10.1625	8.2519	8.3015	7.9133	8.8122	7.7370	8.8677	9.7770	9.8939	10.4037	10.2112	10.0139	8.4669	12.7625	8.8205	9.1684	9.9886	8.8319	8.9262	9.3014	8.3756	8.6852	9.3229	8.3815	9.8361	8.0637	7.7263	5.7698	8.4652	7.9880	7.4407	8.5061	7.6192	10.7566	9.7798	5.8602	8.4667	7.7734
LPGAT1	11.4699	10.9281	10.7698	9.6952	11.2158	11.0741	10.3292	10.6540	10.1927	10.2497	12.0084	10.9478	10.8265	10.5922	10.9674	11.6924	10.3804	10.3233	10.8116	11.0147	10.1167	12.4505	10.8532	10.6654	11.5877	11.0277	10.3216	10.2919	12.2702	11.3841	10.6645	10.9859	11.4795	10.9162	11.5214	10.9993	10.2232	12.0388	10.6581	11.0737	11.6702	10.4925	11.6813	11.0675	12.4189	10.3207	11.4637	12.0362	11.3420
LOC284661	0.0000	0.0000	0.0000	0.0000	0.6557	0.0000	0.0000	0.0000	0.0000	0.0000	0.0000	0.0000	0.0000	0.0000	0.0000	0.0000	0.0000	0.0000	0.0000	0.0000	0.0000	0.0000	0.0000	0.0000	0.0000	0.0000	0.0000	0.0000	0.0000	0.0000	0.0000	0.0000	0.0000	0.0000	0.0000	0.0000	0.0000	0.0000	0.0000	0.0000	0.6184	0.0000	0.0000	0.0000	0.0000	0.0000	0.0000	0.0000	0.0000
SEMA6D	5.4826	10.8329	4.3112	8.5539	6.1537	6.4566	6.1481	7.4816	5.5764	3.2714	6.5507	5.9686	7.0094	8.2600	4.8083	5.5680	6.2045	8.9475	6.8472	6.4082	9.4203	6.5387	7.5201	6.4563	4.8224	5.9383	9.8255	9.4281	4.6534	7.1668	6.4207	8.2719	3.4516	4.0355	5.5114	4.5809	8.6222	5.2430	7.2585	6.6627	5.5959	6.4960	5.4453	5.6732	7.9733	4.4908	4.9202	8.3803	4.3617
LRRC29	6.2603	4.3954	6.3985	5.8539	5.1031	5.1008	6.0780	5.8463	6.0907	5.4939	5.4297	5.7138	4.6181	6.5727	5.5430	5.4565	7.1594	6.4937	7.3522	5.1492	5.4956	4.9533	4.9105	6.8277	4.4959	5.8966	5.8572	5.4754	5.4285	6.7432	5.3763	5.5578	6.7859	5.1181	5.3717	5.2183	6.7100	5.6533	7.6379	5.5613	6.1789	4.7344	4.9000	5.5401	4.7664	5.7082	7.4529	4.9836	6.2984
KIAA1529	7.2541	5.9429	5.8688	5.7548	3.7717	6.5605	5.0265	5.7347	5.8923	6.0850	4.8308	5.4562	7.4590	6.5098	4.9391	7.0771	5.2125	5.9703	5.6665	6.6422	5.9194	4.3797	4.6616	8.4510	5.3714	10.1692	9.5954	6.8057	5.4285	6.0064	7.4260	6.3357	4.3303	5.3945	5.1840	5.1389	7.0662	7.3124	6.0284	8.3115	7.2293	4.8213	5.4918	2.9533	5.8216	3.9591	6.8059	4.2767	5.7369
SH3D20	5.6847	5.2214	1.4685	4.0322	5.0288	3.8708	2.0383	3.0497	5.3880	1.1245	1.1508	4.9737	5.5463	3.4254	5.0968	6.2746	4.8479	1.8362	4.3866	3.7233	3.3368	3.8290	3.8426	4.6721	3.3996	4.8567	3.9630	4.8667	3.1787	2.5153	1.8541	0.7923	5.5972	3.8277	4.4061	4.8204	5.7603	5.2239	3.9998	6.9833	4.1147	6.0143	2.7472	4.3697	2.5835	5.2376	5.9312	5.5123	3.6587
GCNT4	4.7847	3.0332	5.1118	7.0647	4.2355	5.4892	4.1978	6.4654	5.2287	4.2848	3.3438	5.0090	7.8192	4.4127	2.1838	4.2647	4.6240	5.8682	6.0635	4.2714	7.0362	3.0204	4.0226	5.6923	3.9763	5.8093	6.4141	6.6294	5.0924	4.8337	4.7630	4.7341	5.1461	1.9757	4.8469	4.6398	4.6055	3.8533	0.6188	5.2785	4.5858	6.6464	3.4215	1.4256	3.9408	2.8554	6.5651	8.4342	3.9329
GCNT7	1.2296	1.7090	0.6682	1.3426	0.0000	1.0069	0.3323	0.0000	1.2986	0.0000	0.0000	1.7399	1.6223	0.6241	0.0000	1.1215	1.9845	0.0000	2.2721	1.5014	1.2634	0.3267	0.5623	1.4431	0.8630	1.8570	0.9572	0.0000	0.0000	1.5682	0.9860	0.7923	0.0000	0.0000	1.8177	0.0000	1.6652	1.8038	0.0000	0.0000	1.7691	0.0000	0.8931	0.0000	1.8061	1.2546	1.5007	0.5238	2.2328
PRKX	9.4346	7.3206	9.4942	9.4762	8.9620	8.7569	9.5143	8.8228	8.4865	9.1793	9.0697	8.5221	9.6916	8.6250	8.0713	9.7335	8.6318	8.1958	8.2128	8.9265	8.3075	8.6213	9.3018	8.7578	8.4209	9.1901	9.0808	8.7900	8.6605	9.5781	8.6896	8.9501	8.0571	9.0329	9.1334	8.0991	9.7597	9.0664	7.9723	8.2000	9.2407	9.4465	8.7724	8.7851	8.4689	8.6569	8.3886	9.7551	10.0080
C14orf138	6.7313	6.2167	6.8380	6.2384	6.8080	6.5911	7.2575	8.5119	6.8621	8.0063	7.2277	6.8144	6.3829	6.9653	7.2483	6.3597	7.2741	6.4235	6.9669	6.9718	6.4567	7.4928	6.1703	7.7740	6.6645	7.6014	6.8268	6.4691	7.5482	9.2477	6.7881	6.1769	6.4370	7.2554	6.8724	6.6445	7.3564	7.2571	7.6648	6.9346	6.3112	7.0123	7.0829	7.2066	6.7261	6.9743	7.8112	5.6695	7.2745
C14orf139	6.5360	4.2015	5.5164	7.7604	6.0321	6.1010	5.9984	5.1574	5.3369	4.5977	6.2019	5.2350	5.2894	5.9263	5.3837	4.8974	6.0064	7.4857	5.6446	6.0970	7.7121	6.0341	6.3241	7.0452	5.6238	7.6335	8.3376	8.1466	4.3709	4.5728	6.9759	6.5592	4.5345	5.3433	5.7557	4.3883	7.6019	5.7499	6.1422	5.0912	5.7109	6.3428	5.4641	4.4084	6.5060	6.2450	6.1772	5.3669	6.4369
GCNT3	7.6659	7.6489	10.2539	3.5549	9.6307	7.8623	9.8994	11.5001	10.6914	7.6099	2.0183	8.5190	11.0794	7.9469	11.4569	9.4068	10.1202	5.4823	11.5426	5.6996	4.7501	10.7384	8.7829	10.7510	5.2525	6.4229	4.2396	2.4027	11.4113	10.2202	6.9982	6.2271	7.0584	6.6224	8.5722	13.5783	5.5756	9.3884	8.3421	7.5744	11.6602	12.7039	10.0320	8.0661	5.5794	4.3990	10.9017	12.0353	11.5633
GCNT2	8.8370	7.2033	9.7216	9.9639	8.3491	8.9592	10.2344	9.1498	9.6245	9.9078	10.9932	9.5504	9.7274	9.3395	9.6076	9.5846	9.4982	9.5054	9.0979	7.6978	10.2117	10.5857	9.3234	9.4175	9.6293	8.8371	9.5509	9.8423	9.3480	10.3265	10.1170	10.8697	9.4447	8.0617	9.8097	9.7837	9.0595	8.7549	10.1760	8.1740	9.9932	9.0270	8.8414	11.4310	8.9812	9.6650	9.9252	7.8339	8.8778
C14orf135	9.4822	9.6020	9.1165	9.2197	8.8150	9.3232	8.9141	9.7562	8.6102	9.5779	9.8223	9.1420	9.2429	9.4768	8.6362	9.6547	9.2863	9.1174	9.1119	8.7889	9.0736	9.0927	8.8199	9.3808	9.9315	9.9407	9.6699	9.1886	8.9824	8.8751	8.7112	8.9254	8.5207	9.0590	9.7304	8.7406	9.0843	9.1873	7.6987	9.1807	9.1321	8.9567	8.7921	8.6483	9.5569	8.8663	9.6503	8.0660	9.1327
LOC440957	6.1621	6.2020	9.0207	7.3287	7.3960	6.8338	7.4364	7.6511	8.6369	7.4438	6.4736	5.7560	7.5971	6.2627	7.0359	7.2062	6.4682	8.8083	7.3790	6.3978	7.6226	7.3895	6.7518	6.1154	6.0315	6.7850	6.0844	6.8135	7.9595	7.0518	6.3357	6.8792	9.3328	7.2274	5.1502	7.1320	7.3659	6.8405	9.0179	7.4059	6.0967	6.8461	8.3481	8.1907	6.3156	6.7136	6.4490	6.8374	6.7938
C14orf132	6.9392	7.1312	9.5621	11.2469	8.8094	9.1924	7.9858	8.6084	7.3361	5.4556	9.1416	9.4606	7.8670	9.5825	6.4709	8.0415	7.1108	10.6782	7.3988	8.2684	10.9318	7.4785	9.1393	8.4242	7.7222	9.4447	11.5846	11.2142	6.8747	8.9967	8.3295	9.3453	5.9404	6.2579	8.4560	7.9226	9.8208	6.3787	6.9564	7.8780	7.0162	8.3588	7.5269	5.7201	8.8797	7.4507	6.9105	8.0848	6.4369
ZNF165	6.7550	8.3919	8.2040	7.7334	6.4005	6.8877	7.2811	5.9766	6.5216	7.3323	6.9585	5.9069	7.1913	7.0454	6.5705	6.2170	8.1687	6.3491	6.3406	6.4314	6.2312	7.4100	6.6873	5.6742	6.6211	6.6773	6.3745	6.9640	5.9146	7.1340	5.9287	7.1592	5.6965	6.9318	6.0328	6.9367	6.0330	7.0637	7.0846	5.7909	6.1227	7.4061	7.5370	7.3867	7.3839	6.5631	6.2032	5.0280	7.5110
LPCAT4	9.4332	8.8148	8.1305	8.2534	9.4442	8.6504	9.2820	8.9102	8.8390	9.2293	8.1931	8.1104	8.4705	9.0873	9.3490	9.3898	8.9595	8.7435	9.3337	8.6269	8.5956	9.8241	8.4665	8.7735	9.4518	8.7164	9.0127	8.4719	8.7502	9.2204	8.1013	8.5826	8.7558	8.5619	7.9812	9.9802	8.9434	8.5930	8.6498	8.8862	8.5019	12.4080	9.5494	9.1111	8.3414	10.3034	8.9332	9.2166	9.4991
LPCAT2	9.2493	7.7912	8.9580	9.0690	9.6576	10.1899	8.7494	10.4492	9.0642	8.2863	8.1000	9.8827	9.5198	9.0383	8.4293	9.5758	8.0994	9.7718	9.3285	8.9605	10.3925	8.8426	9.2280	9.8020	9.7250	8.3990	9.2753	9.9738	10.1046	8.3664	8.5855	8.6472	8.1990	7.9116	8.8341	7.7055	8.2857	8.5930	8.3844	7.0817	9.5544	9.1475	8.1577	8.8498	8.8271	7.6679	9.0926	11.9845	8.7753
LPCAT3	10.0903	9.6448	10.4577	11.3168	9.9886	10.1856	10.0564	10.5921	10.6474	9.6080	10.4837	10.4810	10.5815	10.1629	10.6111	10.3830	10.1497	11.1993	10.8469	10.2385	11.1069	9.4990	10.9461	10.3218	9.9638	10.2512	10.9185	11.1370	10.6824	10.5361	10.7516	11.4550	10.3722	9.3212	9.3866	10.8825	10.6641	9.9138	9.9579	10.4318	10.5639	10.6873	10.0414	10.5455	10.1328	9.2081	10.8674	10.0773	10.3811
LPCAT1	12.8670	14.1772	16.1923	14.1236	15.5772	13.6072	12.8560	12.6203	13.8591	13.8457	15.2304	12.1816	13.9605	13.1615	14.9082	15.3577	14.3164	13.5785	14.7324	14.2521	14.1831	13.1765	13.9467	12.9626	12.6333	12.9669	12.8931	14.1464	11.0604	14.6299	14.0735	13.9643	13.8971	12.0802	15.5414	11.8651	13.5046	15.0932	12.6941	15.5708	14.3243	12.4192	13.8229	12.1231	14.9066	12.7921	13.5209	14.2622	15.1959
SPNS1	9.7695	10.0511	10.3692	9.9064	10.0392	10.5344	9.2221	9.4305	9.7936	10.2741	9.3871	10.5084	9.5700	11.1661	9.7456	9.7333	10.8738	10.2496	10.1810	10.0518	9.7715	10.5155	9.8937	10.5830	10.1215	9.8994	9.8195	10.0711	9.8808	10.5670	10.0237	9.7318	9.8295	10.0060	9.7888	9.8146	10.4694	9.6217	9.9398	10.4140	10.5920	9.7778	9.6733	9.8396	9.5128	10.3629	11.1732	9.7838	9.6289
KRT20	0.0000	1.8669	0.0000	2.0258	0.0000	0.5896	0.8294	3.8782	0.0000	0.4786	0.0000	4.0532	6.8100	0.3455	0.5290	0.3717	3.3033	0.0000	11.9922	0.0000	0.0000	0.3267	0.9659	0.5157	0.0000	0.9063	1.9354	0.0000	0.9222	0.0000	0.4081	0.0000	1.7198	1.6780	0.8811	0.0000	0.0000	3.3174	0.0000	1.0359	6.0910	7.6391	0.0000	0.0000	0.6997	0.0000	0.7924	9.9868	2.8764
MID1IP1	11.2034	8.1797	9.8565	12.2278	10.6807	9.3447	10.3035	10.8218	11.1173	9.7832	9.5408	9.6049	9.5441	9.6511	10.9933	10.7014	11.3498	10.6330	10.4760	9.6765	11.2314	9.9955	9.7867	10.2549	9.2788	10.4509	11.4587	11.8507	9.9643	8.9867	9.8758	10.6286	11.7997	11.6699	10.4249	9.6246	11.3436	10.0159	10.0218	10.5395	10.2795	10.9044	9.8099	9.9591	10.1264	9.8366	10.9705	9.7285	9.0241
TAS2R42	0.0000	0.0000	0.0000	0.0000	0.6557	0.0000	0.0000	0.0000	0.0000	0.4786	0.0000	0.0000	0.0000	0.0000	0.0000	0.0000	0.0000	0.8929	0.8205	0.0000	0.0000	0.0000	0.0000	0.0000	0.3481	0.0000	0.0000	0.6893	0.0000	0.4783	0.0000	0.0000	0.0000	0.0000	0.0000	0.0000	0.6256	0.9975	0.0000	0.0000	0.0000	0.0000	0.0000	0.0000	0.0000	0.0000	0.4500	0.5238	1.0407
PIGA	8.7551	10.7861	10.0724	10.7660	9.0818	9.5412	8.8089	9.4816	8.5040	9.6935	8.1286	8.6254	10.0228	8.6250	10.6439	8.8009	10.4692	8.1958	8.7936	9.2760	9.8669	8.3597	9.3050	8.8918	9.3317	8.3025	9.0732	9.9516	8.5512	8.7931	8.8928	9.1058	9.6632	8.9982	9.5478	8.8053	9.7082	9.8239	8.5211	8.4970	9.0958	8.3070	8.8926	9.7714	9.6629	7.9725	8.7807	9.3406	9.1596
PIGB	7.8586	7.0084	8.1314	7.5014	7.7293	7.7287	8.8422	8.6770	7.5478	7.5373	7.7074	6.9543	8.5074	7.4337	8.1284	8.2125	7.5645	8.3534	8.5035	7.8613	8.0310	8.5770	6.6632	7.5416	7.7330	8.1689	7.8015	7.7345	8.8458	8.0696	7.3503	8.1384	8.4499	7.8274	7.2195	8.7146	8.1135	7.4142	8.7487	8.0269	7.3841	8.0971	8.4730	8.6916	8.2421	8.7661	8.2489	8.0797	8.6499
PIGC	8.7796	8.9143	9.9971	8.7874	9.5197	9.5645	10.0086	10.1387	8.8158	10.0765	9.1587	9.0831	8.3455	9.3622	9.4244	9.2359	8.8097	9.7170	9.2831	9.6048	9.5241	10.1657	9.7255	9.2586	9.9539	9.1283	9.1240	8.7267	11.1358	10.0710	8.9106	9.4181	10.3058	9.3096	9.2377	9.7739	9.2414	9.9651	10.3938	9.6081	9.5158	9.4223	10.0873	10.0621	10.0357	9.6979	9.8867	9.5250	9.5860
PIGF	7.8465	7.6087	8.4233	7.7145	8.1832	7.7216	8.8513	9.3289	8.1115	8.4571	8.1061	8.0250	7.9126	8.9714	7.6592	8.0278	8.7022	8.7965	8.4279	9.1748	7.9656	8.3951	8.0268	7.4885	7.3798	8.0398	7.9609	7.5559	9.3562	9.2088	7.6794	8.2018	9.0793	7.7254	7.9356	9.0929	7.7131	8.5932	9.0577	8.5974	8.4350	8.3769	8.1595	8.6993	8.1602	7.3847	7.8421	8.6762	8.4803
CALCRL	8.9443	9.7626	8.4874	12.4387	10.2563	9.1288	9.7416	11.4821	8.4806	7.6215	9.8349	9.1159	10.0495	9.4278	9.2263	9.3822	9.1548	11.8155	8.0304	9.5895	11.2213	9.1538	9.6315	9.6060	9.3120	8.3065	12.2321	12.3887	10.2516	8.3404	9.3771	11.5246	9.4807	7.9420	10.2879	8.2406	11.9021	8.2334	8.7644	7.6020	8.8760	9.6427	9.8002	7.7902	10.2921	7.5973	7.1818	8.8704	9.0731
PIGH	7.8840	7.9929	8.3674	8.2087	7.4906	8.0298	8.6476	8.6376	7.8648	8.9485	8.2830	8.2044	7.5568	8.3237	8.0325	7.5938	8.3764	8.8402	7.9723	7.9752	8.3697	7.8254	8.0316	7.9053	7.5787	8.1453	8.1380	7.8902	9.1083	8.6431	7.9752	8.0038	8.1453	7.5633	7.5137	9.7351	8.0099	7.7190	8.8741	8.5929	7.9776	8.2088	7.7971	8.0246	7.7938	7.7118	8.4768	8.2898	7.8741
TBC1D3	8.4466	8.8813	8.3769	6.9795	6.5237	8.0751	7.2649	7.6556	6.8752	9.8125	7.8598	7.3224	8.7079	9.4658	7.8328	9.2678	9.5893	6.0471	9.0196	9.4322	6.7544	7.9406	7.2061	8.8000	7.6764	8.2761	7.8467	6.7502	6.7582	8.3469	8.0988	6.8906	7.3519	6.7733	8.1100	8.1117	9.5702	9.4950	8.2020	8.8552	8.4887	7.5583	7.8689	7.6438	5.8014	7.4081	9.6459	6.5211	9.0781
MGC70857	8.3117	8.9132	8.8627	8.7075	8.5857	7.4566	8.6709	7.9144	9.1993	11.0275	9.7090	7.3782	8.2001	8.4816	8.7548	8.2961	8.3579	8.2577	9.0276	8.4252	7.9513	8.5536	8.4626	7.9473	8.6934	7.8621	8.0984	7.8802	9.1141	8.2832	8.1234	8.7103	9.1643	9.1861	9.1138	8.7717	9.1927	8.0118	10.3863	10.5752	8.8216	8.0021	9.4097	10.6531	7.1694	9.7015	9.1194	9.0129	7.7056
PIGK	10.2333	9.1175	9.3629	9.6098	9.3199	9.8639	9.6488	10.3864	9.4637	8.5574	9.4455	9.5991	9.2112	10.3638	9.3372	9.0476	9.3570	10.5180	9.1298	9.6636	10.0648	9.3542	9.8954	10.1409	9.2635	9.4520	9.8292	9.6912	10.0151	9.8796	9.8185	10.0377	10.3436	9.3179	9.0962	9.8636	9.2100	9.7297	9.5021	9.2257	9.3280	8.9227	9.4265	8.6503	10.0315	9.0340	9.0007	9.2615	9.0731
PIGL	6.1689	5.7229	6.8783	4.6768	5.5904	4.7946	6.4723	6.8764	6.5833	5.7579	5.8364	5.9686	5.0539	5.4781	6.1584	6.0877	5.9523	4.7391	7.0190	5.7978	5.0838	6.6267	4.2564	7.2341	6.0905	6.9973	5.5444	5.4351	6.8413	5.5663	5.0460	4.9544	7.2804	7.0311	5.3717	5.9959	7.1732	6.6674	7.3887	6.7638	6.0450	4.8213	6.4987	5.5574	4.7992	6.2840	7.0918	5.4702	6.7519
PIGM	8.5465	8.3911	10.6595	8.3951	8.6156	9.3801	9.6595	8.5486	8.5775	8.8716	9.9892	9.0726	10.2520	9.8588	9.1338	8.5400	8.9335	9.0255	8.9604	9.4852	8.6241	9.6208	9.7182	9.4427	8.1950	8.7283	8.6583	8.3899	8.9773	9.4469	8.8143	9.8769	8.3887	9.8475	9.3591	8.2485	7.8897	9.9985	9.7996	7.5177	8.9714	8.8104	9.3351	9.8296	10.0789	8.3641	9.5347	10.1045	9.8384
PIGN	8.8736	8.4778	8.4020	8.2091	8.9720	8.7653	9.2338	9.0130	6.8438	8.4656	9.6055	8.4659	9.4888	9.5614	9.1940	9.1210	8.5293	9.1634	8.1005	8.7081	8.7159	9.2545	8.9423	9.1482	8.5817	8.7313	8.7884	8.9857	9.7679	9.5413	8.8918	9.4734	9.3700	8.3959	9.2929	9.2453	8.6321	9.3067	7.8933	8.8685	8.0373	8.7562	9.2798	8.8268	8.8911	8.2173	8.2057	8.1944	8.9177
PIGO	10.0903	9.7863	10.0356	9.3562	9.2723	9.8895	9.2590	9.3449	9.7787	9.1234	10.4400	9.5384	9.7903	10.4717	9.3953	9.4432	9.0050	9.3625	8.9471	10.1389	9.5459	9.6384	10.0808	9.3249	9.7260	9.9161	9.7191	9.4958	10.1575	10.1420	9.0559	9.9861	9.3981	9.5932	9.9366	10.4634	9.5184	10.0298	8.7429	9.7030	10.0768	10.0926	10.0655	9.4906	9.4071	8.3941	9.8129	9.4824	9.7123
PIGP	7.6074	7.7359	8.7348	7.8447	7.6151	7.9533	9.2687	8.6490	8.7291	7.8552	7.9831	7.6930	7.2285	7.6951	7.7507	7.4366	8.7906	8.7173	8.2165	8.7028	8.3912	7.8655	6.7896	7.2505	6.7873	8.0015	8.0247	7.8613	8.7138	7.9783	7.7556	9.1575	10.1475	7.3164	7.5981	9.2804	8.2958	7.9579	9.5254	6.9032	8.4891	7.9159	8.6278	8.6663	7.7861	8.3427	8.4073	6.4394	8.2549
C20orf185	0.0000	0.0000	0.0000	0.0000	0.0000	0.0000	0.0000	0.0000	0.0000	0.0000	0.6872	0.0000	0.0000	0.0000	0.0000	0.0000	0.0000	0.0000	0.0000	0.0000	0.0000	0.0000	0.0000	0.0000	0.0000	0.0000	0.0000	0.0000	0.0000	0.0000	0.0000	0.0000	0.0000	0.0000	0.0000	0.0000	0.0000	0.0000	0.0000	0.0000	0.3421	0.0000	0.0000	0.0000	0.0000	0.0000	0.0000	0.0000	0.0000
C20orf186	0.0000	3.2204	0.0000	0.0000	0.0000	0.0000	2.4336	0.0000	0.0000	1.1245	4.9207	0.8319	0.0000	1.0584	0.9153	0.3717	0.0000	0.0000	2.9808	0.6874	0.0000	9.2118	0.0000	0.0000	0.0000	0.0000	0.0000	0.6893	0.0000	0.4783	0.0000	0.4499	0.0000	0.0000	6.6844	0.0000	0.0000	0.0000	2.5412	1.0359	2.8919	0.8690	4.2261	3.0544	2.4248	0.0000	2.9236	4.4884	0.6122
PIGS	10.7470	10.3445	10.7724	10.5406	10.6777	10.7745	10.2332	10.0845	9.6846	9.7226	10.0904	10.7464	10.7195	11.0775	10.0821	11.2878	10.0454	10.9422	10.8982	10.5335	10.5280	10.1701	11.7422	10.5878	10.5033	10.4273	10.6581	10.3926	9.9461	12.0372	10.9205	10.8118	10.4357	9.7241	10.5256	10.9485	10.3238	11.2319	9.9811	10.6875	11.0841	11.0030	10.5251	9.8744	10.6116	9.8840	10.4220	10.6195	10.3931
ILKAP	8.4485	8.4057	8.4120	8.4179	8.0690	8.6485	8.8749	9.5022	9.5049	9.2006	8.4463	8.4595	8.4915	8.6860	8.9431	8.5948	8.4990	8.8000	8.3880	8.8484	8.2255	8.7545	8.2418	8.7578	8.5484	8.8859	8.2688	8.1835	9.5302	9.3745	8.2481	8.3156	9.4336	8.2297	8.3371	8.8528	8.8850	8.6514	9.4143	8.8456	8.3564	8.2177	9.1089	8.7403	8.3580	8.8834	8.9768	8.8349	8.8466
PIGU	9.3970	9.8521	9.8629	8.2998	9.3302	9.2664	9.5655	8.8842	8.3576	9.2565	9.2896	9.6462	8.6873	10.3348	9.1349	9.1179	9.5617	9.2932	8.7169	9.3655	8.5370	9.6227	9.0383	9.1460	9.0235	9.1901	8.8921	8.2077	9.9975	10.6047	8.5137	9.3671	9.7048	8.9982	8.5203	9.7557	8.8599	9.5534	9.9329	9.8645	9.4058	8.6445	8.8743	9.3866	8.8701	9.4814	10.5391	8.7942	9.2859
PIGV	8.8890	7.7613	9.1080	8.2016	8.2867	9.0527	9.9192	8.8091	9.2452	8.0477	8.3525	8.0981	8.4691	9.0015	7.9265	8.7779	9.4268	9.1933	9.0979	8.9543	8.8598	8.6425	7.7225	8.5749	8.2070	8.6520	8.9134	8.2634	8.8655	8.1032	8.8185	9.0290	8.8734	8.6878	8.2360	9.1008	8.3898	8.3700	9.0518	8.2802	8.4209	8.3588	8.9159	8.6300	8.2556	8.0946	9.8642	7.9482	8.9193
PIGW	7.6467	7.7738	8.0251	7.4729	7.8776	8.5760	7.4147	7.5492	6.5833	7.7109	8.5673	7.9050	8.2665	8.0551	7.2938	9.0722	7.7087	7.7207	8.2890	8.0924	7.9224	7.9539	8.3106	7.3335	7.9479	7.5213	6.4456	6.7737	7.8686	8.9285	7.7922	7.9305	7.9893	6.7654	7.7068	7.1456	6.8041	8.4065	7.4650	8.2128	7.6251	8.1096	8.1033	7.5122	8.0636	7.8522	8.0168	7.5163	8.8955
PIGX	9.2196	7.6944	8.1928	8.4049	8.6072	9.3669	8.8797	8.5453	8.7586	9.5273	9.6456	8.4659	8.5567	8.9792	9.1597	8.0952	8.9950	9.0136	9.2344	8.7516	8.7770	8.8265	8.5292	9.2985	9.8434	8.5846	8.6069	8.2431	7.6417	9.1994	8.4355	8.5604	8.7091	8.2297	8.1446	9.0664	8.1871	9.0811	8.5989	7.8121	9.3346	8.7424	8.6278	8.9791	8.8488	8.3427	7.9984	8.9350	8.8842
PIGY	9.7851	9.9980	9.9311	10.4922	10.6953	10.4306	10.7373	11.4115	10.4265	10.2792	10.5327	10.0703	10.5574	10.1764	10.4915	9.9650	10.9756	11.7161	9.9799	10.0256	11.0122	10.5833	9.9965	10.2630	10.1607	10.3297	10.3681	10.4531	11.2605	9.8175	10.6325	10.3324	11.0188	10.1443	9.9648	10.7387	10.2954	10.3281	10.6719	10.2092	10.2017	10.0048	10.7336	10.3666	10.8252	9.7158	10.2216	10.3746	10.1597
PIGZ	6.4827	5.3066	5.2069	6.4046	6.9423	6.6430	6.6724	5.7577	6.7491	8.4348	4.5962	5.6921	7.0515	6.8817	4.9181	4.4890	7.4503	6.1894	7.1414	6.0644	7.1894	7.6025	5.5471	6.5386	6.6252	6.1306	6.9746	6.3332	6.0123	7.0604	6.0312	6.0943	6.1413	5.2902	4.8469	7.4080	6.4302	6.8592	6.9564	6.6996	5.9230	6.6582	5.0935	7.6275	6.8007	5.8708	7.1224	5.5398	6.5713
KRT25	0.0000	0.0000	0.0000	0.0000	0.0000	0.0000	0.0000	0.0000	0.0000	0.0000	0.0000	0.0000	0.0000	0.3455	0.0000	0.0000	0.0000	0.0000	0.0000	0.0000	0.0000	0.0000	0.0000	0.0000	0.0000	0.0000	0.0000	0.0000	0.0000	1.3631	0.0000	0.0000	0.0000	0.0000	0.0000	0.0000	0.0000	0.0000	0.0000	0.0000	0.0000	0.0000	0.0000	0.0000	0.0000	0.0000	0.0000	0.0000	0.6122
TMEM80	8.2701	6.6882	10.8969	8.4936	7.6894	8.0444	8.8645	7.7259	8.7875	8.8944	10.9578	8.3602	7.7442	8.8419	7.6525	8.1028	7.6504	7.9125	8.1827	7.6171	8.3760	8.1013	6.7260	8.6070	6.5515	8.4286	8.3892	7.6922	7.6287	8.6502	8.4982	8.6166	6.3852	6.9901	9.3659	7.6203	8.8761	7.2715	9.4006	8.8257	8.1998	7.5814	9.4671	9.2654	8.7510	9.2030	8.7285	8.1147	8.0486
NDFIP2	8.7796	9.3685	9.4080	10.2831	9.3507	10.0208	10.9819	11.0687	8.6889	8.9051	8.4362	9.1400	10.1892	10.3870	9.4943	9.6890	9.0297	10.8995	9.1455	9.1194	10.2168	9.7023	9.5650	9.2837	9.9954	9.8656	10.0251	9.8131	11.3612	10.7704	10.0952	9.9913	9.9044	9.8759	9.6586	10.9324	9.0712	9.1686	9.5910	9.6100	9.1314	10.3344	10.1857	9.0979	9.7142	10.0916	8.0826	10.1170	9.7186
ELAC1	6.8789	7.5630	6.3042	6.9472	6.3170	6.9246	7.8780	7.4015	5.1117	5.8195	6.9572	5.8162	6.8801	6.8079	6.6336	6.1461	6.3371	7.4788	6.4522	6.4410	7.1980	6.6414	6.3815	7.0093	6.1203	7.6271	7.3575	6.9613	7.6077	5.8239	6.9056	7.0363	5.8899	6.0501	6.6577	6.5199	6.8152	7.2037	7.2381	6.0165	6.3931	6.6016	6.4924	6.2218	6.6692	5.5678	7.0322	6.4781	6.7861
ANKLE1	4.2507	7.4061	3.2090	2.8368	1.9549	3.5976	2.2882	3.3815	0.0000	3.5389	3.2544	3.9108	3.1648	5.0651	5.5430	7.4317	3.7464	2.6186	3.5514	4.2014	1.6326	2.7747	5.5763	4.0790	4.4058	4.2749	3.4445	2.2250	3.5534	4.8137	3.0342	3.0562	4.5814	6.4516	2.9512	4.2937	4.1562	3.0830	2.6682	4.2767	4.0694	2.1063	3.0255	3.0148	6.2928	4.0220	2.9236	2.3043	5.1654
OR52R1	0.0000	0.0000	0.0000	0.0000	0.0000	0.0000	0.0000	0.0000	0.0000	0.0000	0.0000	0.0000	0.0000	0.0000	0.0000	0.0000	0.0000	0.0000	0.0000	0.0000	0.0000	0.0000	0.0000	0.0000	0.0000	0.0000	0.0000	0.0000	0.0000	0.0000	0.0000	0.0000	0.0000	0.0000	0.0000	0.0000	0.0000	0.0000	0.0000	0.0000	0.0000	0.0000	0.0000	0.0000	0.0000	0.0000	0.0000	0.0000	0.0000
OR10A7	0.0000	0.0000	0.0000	0.0000	0.0000	0.0000	0.0000	0.0000	0.0000	0.0000	0.0000	0.0000	0.0000	0.0000	0.0000	0.0000	0.0000	0.0000	0.0000	0.0000	0.0000	0.0000	0.0000	0.0000	0.0000	0.0000	0.0000	0.0000	0.0000	0.0000	0.0000	0.0000	0.0000	0.0000	0.0000	0.0000	0.0000	0.0000	0.0000	0.0000	0.0000	0.0000	0.0000	0.0000	0.0000	0.0000	0.0000	0.0000	0.0000
ALPP	2.6736	11.2202	3.9752	7.2362	4.6860	2.5965	5.1474	4.1459	2.7739	0.0000	0.6872	4.3016	4.5768	4.8786	5.9571	6.0043	5.9931	5.4823	1.3403	1.5014	6.5241	11.0751	2.5277	2.4053	2.8083	1.4586	6.9528	6.1587	0.0000	1.1238	4.6734	8.0063	0.0000	2.2223	2.9512	3.9347	5.3445	4.4546	3.8470	8.1069	1.6511	3.3350	9.7532	2.8446	6.0830	7.4335	2.5254	0.0000	3.1585
RHPN1	7.7629	9.1067	7.6616	6.4176	7.1611	8.3909	8.5644	7.2857	10.5097	10.3933	8.4861	9.3233	8.8026	8.2803	9.6857	8.2839	10.3766	6.9082	9.8118	10.0905	6.2989	8.3451	8.2281	8.8016	9.1708	9.8506	8.3667	6.1463	8.0105	7.9349	8.9673	7.8063	8.9623	9.2639	8.6739	9.0209	9.8851	9.7263	10.4926	11.8306	9.0731	6.8970	8.9915	9.2640	6.9021	9.4258	11.0456	8.7302	8.7257
INPPL1	11.7078	12.9041	11.9943	10.9025	11.3908	11.3252	11.4321	10.0336	11.6768	12.5512	11.5328	11.2670	12.1830	11.1773	11.6462	12.1693	11.9429	10.2130	11.4595	11.4915	10.5994	11.7013	11.1899	11.8971	11.4637	11.1979	10.9967	11.1378	10.0063	12.2393	11.7991	11.4441	10.4141	11.0038	11.4769	10.8582	11.5939	11.6150	11.7082	12.2795	12.5400	10.9352	11.7439	11.9523	10.9351	11.6683	12.3013	11.4727	11.5015
OLR1	9.6000	8.6975	10.2427	11.5564	10.4574	11.1571	8.7744	10.4676	10.3035	7.8230	7.8822	7.5681	10.4425	8.5467	9.3694	9.9070	11.4253	12.0234	9.4393	8.2130	12.0107	6.9057	10.7698	10.0866	10.2880	7.7841	11.2182	12.6628	9.1890	7.6174	9.5613	6.3026	9.5036	8.6801	9.8245	8.4675	10.8897	7.4828	7.0173	8.0735	10.2134	9.7559	8.4447	3.7405	8.8740	8.0079	8.1229	7.8172	9.9123
RHPN2	8.4388	10.1966	8.7026	8.4844	8.2187	9.4619	6.8896	8.9381	8.9325	9.8443	8.7149	9.9064	9.3593	9.9650	9.8921	9.8842	8.3263	8.5624	8.7635	8.9737	7.9266	8.8458	10.2072	9.0475	8.9672	9.8723	9.4898	7.8345	10.0213	9.6169	9.2916	8.1729	9.2022	7.4189	9.6435	11.6102	7.4887	9.9872	7.2483	10.1617	9.0572	10.9038	7.7424	7.9298	8.2556	8.2273	7.9880	9.3628	9.0241
SRRM1	10.7063	11.3827	10.6853	10.7825	10.6033	11.3295	10.8606	10.2835	11.0111	10.9584	10.4972	11.1901	10.9003	11.1361	10.9226	11.0186	10.6345	9.7008	10.8730	10.4082	10.8311	10.6718	11.2274	10.9279	10.9470	10.6781	10.9901	10.8104	9.5783	10.8765	10.9663	10.6175	10.5125	10.4200	10.8653	11.0005	10.9856	10.8753	9.8057	10.7433	11.0220	11.0898	10.9537	10.3574	11.1596	10.3976	11.6464	10.8889	11.1443
ITGAD	2.3320	1.5316	4.3324	7.5159	0.0000	1.0069	2.6274	4.8283	0.0000	0.4786	2.8282	0.0000	2.2663	1.2346	2.0358	4.8094	5.6801	3.6017	0.8205	3.8811	0.0000	2.5428	3.7434	3.7041	5.0052	3.2842	1.7459	2.5608	3.0286	1.7478	2.3923	2.7770	0.0000	2.4329	2.9512	2.7334	5.1814	4.9259	2.2477	3.2332	3.5815	2.1063	2.3219	0.6435	2.2465	1.9153	2.4307	3.5241	2.6522
MGST2	8.5773	8.1607	9.3329	9.3763	9.5598	9.2232	10.3014	10.3896	9.8282	8.4315	7.4950	8.9437	8.8693	9.4757	9.6701	9.0468	9.0000	10.2358	9.8265	9.1249	9.8895	9.6765	8.4508	9.1195	8.9750	9.2881	9.1801	9.2067	10.0762	8.5102	8.9832	9.6851	9.5690	8.6168	8.3851	10.1749	9.6134	9.5399	10.0076	8.9381	9.2890	10.2100	10.3134	9.9169	9.1883	9.2628	10.1195	9.9534	9.3481
SRRM2	14.0465	13.8933	13.0160	13.4722	12.9604	13.2870	12.5507	11.3996	13.8859	12.8605	13.3502	13.5110	13.7776	13.6802	14.1748	13.5929	13.9946	11.1766	13.5680	13.6441	12.5651	14.0253	13.5616	15.1940	13.3440	13.7834	13.4415	13.5605	11.6602	12.9392	13.6150	13.4222	11.4811	13.4987	13.7270	12.7261	13.9265	13.5347	12.8329	13.2774	13.9728	13.4714	13.5550	13.2609	13.6264	12.9706	14.4530	13.6271	13.8002
RAET1L	0.0000	0.0000	0.0000	2.0258	0.6557	2.8192	1.7358	1.4399	0.0000	0.0000	0.0000	1.7399	0.0000	1.0584	1.4708	0.3717	0.0000	0.0000	2.0229	0.0000	0.0000	0.8174	0.0000	0.8949	2.4957	0.0000	0.0000	0.0000	0.0000	0.0000	0.0000	0.0000	2.4823	1.9757	0.0000	0.4140	0.0000	0.0000	0.0000	1.0359	0.3421	1.7988	0.3626	0.0000	0.0000	1.9153	1.3009	0.0000	0.6122
SRRM4	0.7420	0.8126	0.0000	1.3426	0.0000	1.0069	1.3526	1.4399	0.0000	1.7487	2.3982	0.0000	0.4291	0.3455	3.0156	0.9120	0.0000	2.6186	0.0000	0.6874	2.7229	0.0000	0.0000	1.4431	0.3481	2.1689	5.4543	2.2250	0.0000	1.1238	0.7258	2.9234	0.8194	0.7935	0.0000	0.0000	2.0899	0.9975	0.6188	1.0359	4.6791	0.8690	1.4406	1.0869	0.6997	0.0000	0.7924	0.0000	0.0000
ITGAE	8.7763	7.5446	8.3677	7.5099	8.5683	7.7176	9.4612	9.8280	7.4964	7.7457	8.1535	7.2510	7.1914	7.3922	8.0007	8.5216	6.7156	10.0982	7.4877	8.1369	8.8620	8.5546	8.1136	8.3057	9.1708	7.7669	8.6087	8.1246	9.7213	8.3192	7.6014	7.9021	8.6690	8.8752	8.5722	9.0366	8.4891	8.3787	9.7102	7.5094	7.6212	8.1096	8.0279	8.0812	8.2016	9.3373	7.3237	7.1755	9.5890
PDK1	9.8145	9.2587	8.2087	7.3079	8.4593	8.9925	8.1408	10.7011	9.0081	10.2460	9.5712	8.7165	8.5500	9.6823	9.4327	9.7469	7.5170	8.2042	7.9567	8.5432	7.8410	8.4969	9.4673	9.1361	9.5118	8.2203	7.1853	7.5438	11.5650	10.0541	8.9906	8.2770	9.6781	8.7283	9.4488	10.3809	8.7239	9.0435	7.8369	8.2777	8.2727	8.1975	8.5151	7.9331	10.1085	9.4301	7.8935	9.2809	8.6874
SEPX1	9.7635	8.5755	9.9527	8.7570	11.3602	9.2980	12.0728	11.1850	9.5279	10.4189	8.9609	9.6574	8.6417	9.0793	11.2410	9.8461	10.4233	9.8596	10.1885	9.3297	9.3369	10.9604	9.7828	10.3160	10.5765	8.6952	8.8647	8.7226	12.0382	10.7043	9.3484	9.4350	10.8769	10.3808	9.5016	12.1738	9.3982	9.4513	11.4285	8.7290	10.5964	9.6663	11.4193	12.1481	9.2839	11.2003	9.2308	9.5846	10.3299
PDK3	8.3389	5.0672	8.6654	6.7721	7.3812	7.7686	6.9959	9.4885	6.8801	8.9471	6.8920	7.2362	7.2252	6.5353	8.4477	8.1121	7.6160	7.2863	7.2543	6.4491	7.0285	6.6451	9.7852	7.6343	8.3111	6.7385	7.0937	7.1794	7.9439	8.2426	7.1048	6.7231	7.9630	6.7654	7.9570	5.8032	7.1347	7.5724	5.0030	7.2554	8.6076	6.9070	6.2827	4.6855	7.8808	6.2450	7.3850	7.9146	7.4850
PDK2	8.8026	9.9792	11.4094	9.8315	9.2950	9.4327	9.4739	9.3439	9.7074	9.1049	7.9443	8.7613	9.4804	9.7685	8.6773	9.6409	9.1829	9.7037	10.0441	9.6116	9.7903	8.6689	9.9148	9.6521	8.3942	9.8452	10.0882	9.7611	8.9118	9.9684	9.7374	10.0160	8.7533	8.1574	9.2793	8.7429	10.0073	9.6460	9.4818	9.4262	9.2163	10.3843	9.2070	9.6696	8.9524	8.3396	10.0065	9.0287	9.9863
EBP	9.0377	9.4448	10.2151	9.6911	9.6821	10.2323	9.7633	9.7605	11.1144	10.2148	8.5273	9.2439	8.8137	9.6042	10.5344	9.4086	9.8336	10.5603	9.9799	9.2247	9.8550	10.2614	9.7976	9.3984	9.6038	8.7313	9.4727	9.0538	11.1243	9.5625	9.1335	9.6121	11.2533	9.1623	9.0093	10.4339	9.7351	10.2856	10.2628	10.8625	9.6201	10.0850	9.8430	10.0166	9.9057	9.9091	9.7916	9.7961	9.8843
PDK4	7.7960	10.4870	7.7707	12.4405	11.2078	8.6192	8.7905	9.9278	8.3053	6.6346	9.4656	10.2306	10.3980	9.3881	9.9352	9.5460	8.8059	11.2418	7.4566	8.9319	11.6843	4.8169	10.4467	8.0974	8.6232	10.2460	12.9252	11.7583	12.7244	9.7864	10.4534	9.9108	8.6306	7.3296	11.4602	12.5194	13.3657	7.0611	7.9723	10.9957	7.5994	9.2133	10.6899	7.3577	10.4709	6.8925	8.9976	7.6098	9.1354
SUN3	0.0000	0.4628	6.6263	0.0000	0.6557	3.2603	0.0000	0.0000	0.0000	0.0000	0.0000	0.0000	2.7100	2.6188	0.0000	2.8424	6.1089	2.8070	0.8205	0.3843	0.0000	0.0000	3.1087	0.0000	3.3996	0.0000	0.0000	0.0000	0.0000	0.0000	3.8807	0.0000	8.0654	1.3025	0.0000	1.2200	0.0000	0.5833	0.0000	5.8899	2.8389	0.0000	0.0000	0.0000	0.0000	0.7596	1.0689	2.4267	0.6122
LNPEP	8.9013	7.5121	7.5113	7.2796	7.4728	7.8686	7.2028	8.6582	6.6892	5.8094	7.3188	8.7665	7.8967	7.1878	7.9781	8.0698	6.4682	7.2462	8.3170	7.8333	7.9057	6.8830	8.5236	7.4266	8.7933	7.2666	8.1124	8.5506	8.3873	7.4990	7.1185	7.2032	6.9104	6.5677	8.6001	7.9481	6.8591	7.2942	4.3421	6.2399	8.0864	8.2880	7.4598	5.7354	7.6537	6.0625	6.3194	8.1097	8.3136
MYO5C	8.9880	10.1654	10.8748	10.4778	8.5843	10.1412	11.1281	10.6396	9.7368	9.5798	9.6420	9.4868	12.2074	9.9410	10.6009	10.7183	10.9528	9.4739	11.2923	10.4574	10.5398	11.5672	9.1507	9.9960	8.8036	10.8247	10.7578	10.7875	8.8896	10.5796	9.6612	10.8203	8.7572	9.6349	10.0899	9.1875	10.1778	10.5191	10.6842	11.0302	9.7277	11.6949	11.2874	10.4388	10.1202	10.2950	10.7427	11.0781	11.0950
ALPI	0.0000	1.0940	0.0000	0.0000	0.0000	0.0000	0.0000	0.0000	0.0000	0.0000	0.0000	0.0000	0.0000	0.0000	0.0000	0.0000	0.0000	0.0000	0.0000	0.0000	0.0000	0.5927	0.0000	0.0000	0.0000	0.0000	0.0000	0.0000	0.0000	0.0000	0.4081	0.0000	0.0000	0.0000	0.0000	0.4140	0.0000	0.5833	0.0000	0.0000	0.0000	2.3596	0.0000	0.0000	0.0000	0.0000	0.0000	0.0000	0.0000
ZNF292	9.4957	10.0864	10.4730	8.8938	8.7719	10.2928	8.9644	9.8171	9.6111	10.6306	9.7402	9.2327	10.8911	10.5914	9.8204	9.2533	9.4538	9.1018	8.8060	9.1312	9.3243	8.7176	9.6280	9.5549	9.0075	9.7963	9.7069	9.5836	9.6034	10.0250	9.2818	8.9839	8.5709	8.9261	10.2555	8.6647	9.4539	9.4948	8.1157	8.7290	9.8028	10.4108	8.5364	7.9197	10.8508	8.5247	9.7425	9.4629	9.5158
SEC61A1	13.4739	12.5994	13.0071	12.6609	13.4180	13.2541	13.1523	12.7581	13.3669	13.6826	13.3120	13.2530	13.6670	13.0852	13.3393	12.7799	13.3241	12.6844	13.5477	13.1598	12.5074	13.6058	13.3633	13.6821	14.2441	12.9056	12.3358	12.5713	12.5344	13.9353	13.5126	12.8693	13.0155	13.5829	13.4511	13.6521	12.6759	13.3157	12.9240	12.4087	13.8306	13.0904	12.9235	13.6484	13.3346	13.5683	12.5334	13.7059	13.1157
SEC61A2	6.7178	8.4607	7.1618	5.2597	5.9340	6.7877	6.1468	6.5896	6.0071	7.5837	7.2537	5.3592	6.6648	7.3470	6.6525	6.0335	7.8153	4.3162	6.8349	7.0109	5.3573	6.7796	8.2795	7.1178	6.7756	6.6739	6.0806	5.2429	7.2779	8.5846	5.9253	5.9442	7.6678	5.5982	6.5433	7.3226	6.6679	7.2684	6.4759	7.1793	7.4609	5.5894	6.1838	5.6915	6.6912	6.7477	6.7146	5.5632	7.2465
ALPL	7.6124	9.8065	5.7710	12.9119	11.5540	9.3084	11.4561	9.8137	10.6734	9.0998	12.6765	10.6855	8.3331	9.9886	12.8783	10.4969	10.6008	11.8561	14.4089	8.8146	12.4430	12.2650	12.0891	13.4635	9.2271	11.1184	11.8373	12.1789	9.7152	8.5440	9.5749	12.5829	8.8133	8.8456	10.0278	8.4318	11.4602	8.7482	11.5951	11.3589	9.7735	11.3412	13.4015	12.1850	9.2708	6.7325	11.1245	9.8060	10.9583
PTGS2	8.4458	12.9244	6.0970	12.5303	9.7002	10.0939	9.7303	13.7330	6.2093	5.7261	7.0465	12.7183	9.4284	9.3371	14.2170	9.0847	10.4936	9.7746	9.5288	11.2968	11.8434	10.1077	9.1308	9.4674	11.1851	12.6470	10.1701	11.7148	10.4947	8.8197	7.4039	9.6631	8.5297	11.4440	8.8288	10.3698	10.5264	15.0194	6.1747	10.5562	8.8511	9.1220	11.1351	10.4548	14.6678	9.4659	10.5606	8.7713	7.8315
PECR	8.1384	8.0438	7.7572	8.1243	7.8274	7.4572	7.2601	8.9459	7.6615	8.7317	7.2102	7.0875	8.2442	7.7195	8.9689	7.7227	7.3014	8.7377	7.5421	6.9961	8.4298	7.5584	7.0295	7.9016	7.3380	8.4222	8.3587	8.3847	8.7142	7.7657	7.4042	7.9605	8.6447	6.6224	6.8197	8.5274	8.0755	9.1636	5.9680	8.1372	7.1561	7.7035	6.1263	5.7047	7.8770	7.1890	8.1586	7.5059	8.1024
DDHD2	9.4520	10.6206	8.8191	9.8045	9.2120	9.8041	9.2856	9.8794	8.7341	8.8716	11.1295	9.0622	10.4864	10.3024	8.4218	10.5881	8.9457	9.5896	9.0424	8.9728	9.5951	9.4004	10.5342	9.1229	9.1939	9.6184	9.9699	9.8756	9.3794	9.9667	9.9339	9.4764	9.1014	8.2437	9.8836	9.7673	9.6684	9.8799	8.6574	8.4970	9.5195	9.3009	9.5058	9.9705	9.7195	9.3108	9.7314	10.1701	9.3304
TBC1D5	10.3803	9.7127	10.0344	10.6124	9.7882	10.3480	10.7367	9.9119	9.9902	8.9812	9.5490	9.6986	10.3410	10.3546	9.0567	10.7108	9.7558	9.7901	10.1344	10.3744	10.6908	9.6480	11.1673	9.9155	9.4884	10.2450	10.9066	10.8819	8.9773	9.8443	10.4942	10.8053	9.5632	9.4508	11.0548	9.7203	10.1045	9.9542	10.2464	9.5395	10.1016	10.3914	9.6389	9.7621	10.6890	9.5878	9.5796	10.2772	10.0696
NAPRT1	8.8601	10.4017	10.6923	9.2123	9.4561	10.2097	10.8521	8.9816	10.4761	10.6046	9.3650	10.8427	9.4909	10.4506	10.1568	10.4630	8.6532	9.9807	9.6271	10.1109	8.9887	10.3034	9.6149	9.1273	9.2667	9.7575	9.4775	9.0404	11.1450	8.8667	9.2795	10.1933	9.3311	10.1255	7.2448	6.9616	10.8008	10.3830	12.1782	13.1513	9.5031	11.4978	8.0806	11.3938	8.3386	10.0591	11.0277	10.9084	10.1335
MGST3	9.8544	9.8732	10.8447	10.6342	10.7319	10.2384	11.2083	12.0889	9.7349	11.0423	9.7164	9.4462	10.3506	10.3759	10.2667	10.1972	10.1178	11.9925	10.4557	9.9286	11.1269	10.8980	10.5599	9.5325	10.8270	10.1527	10.3951	10.4991	11.3763	9.9467	10.0813	10.3085	11.3191	9.4807	9.8192	11.5029	10.5454	9.6406	11.1244	10.9168	10.6938	11.2195	10.9653	11.4013	10.5631	10.6216	10.3920	11.1885	10.3552
ZYG11A	7.0422	7.8911	0.9136	1.3426	1.1048	4.1423	1.9443	2.5137	3.6643	5.6936	1.7827	5.5553	5.4352	5.9199	3.7913	6.6822	6.4585	3.1230	0.0000	7.9358	0.7658	1.1829	2.7484	5.1272	6.8225	2.1689	1.5277	0.0000	5.7497	6.2419	7.6794	4.7732	7.6535	7.0710	2.7850	5.3996	5.2855	6.8959	3.9506	7.5784	5.9730	0.8690	0.8931	3.0544	5.8216	1.2546	8.3822	1.4598	1.3706
ORC2L	9.1841	8.8075	9.1889	7.9560	8.1962	8.3536	8.7581	9.1301	8.0825	9.3766	8.9520	8.4722	8.9310	8.8741	8.5295	9.2616	8.5061	7.8918	8.5082	8.8608	8.4180	8.8866	9.1197	8.3057	8.8155	8.7866	8.3872	8.2460	9.3618	9.0533	8.5227	8.7828	9.0832	8.7332	8.7548	9.5239	8.5572	9.1320	8.4870	8.4674	8.3517	8.5867	8.8197	8.5282	9.1333	8.9148	8.7306	8.8771	9.4077
RAB9BP1	0.0000	0.0000	0.0000	0.0000	0.0000	0.0000	0.0000	0.0000	0.0000	0.0000	0.0000	0.0000	0.0000	0.0000	0.0000	0.0000	0.0000	0.0000	0.0000	0.0000	0.0000	0.0000	0.0000	0.0000	0.0000	0.0000	0.0000	0.0000	0.0000	0.0000	0.0000	0.0000	0.0000	0.0000	0.0000	0.0000	0.0000	0.0000	0.0000	0.0000	0.0000	0.0000	0.0000	0.0000	0.0000	0.0000	0.0000	0.0000	0.0000
OGFRL1	8.6162	7.7912	8.3299	8.0214	8.6919	9.1144	7.8385	9.4360	8.8344	7.1321	6.9713	7.9558	9.0649	8.0433	8.3551	8.5648	8.3422	8.3814	7.9700	7.4127	8.5930	7.1420	8.8545	8.4686	9.7348	7.6014	7.8994	8.4818	8.7770	7.8141	7.5892	6.8475	8.0613	7.3492	7.9022	7.6300	7.8290	8.5419	6.3648	7.8155	7.9834	7.6271	6.7221	4.8351	8.5695	7.4450	7.6259	7.9457	7.9988
PUF60	11.0786	11.1718	11.3347	11.0829	11.2946	11.1533	11.6914	11.0839	11.1957	12.4417	11.4427	11.9912	10.6096	11.6886	11.1497	11.3266	11.3190	11.1491	11.4902	12.1359	11.1901	11.3303	11.7004	10.6078	12.4680	11.0415	10.6815	10.8167	13.1315	11.7824	11.0461	11.6472	12.7207	12.3522	12.2066	12.6651	11.2980	11.4773	11.6560	12.9301	11.6257	10.9315	11.5472	12.2779	10.5832	11.9654	11.2272	11.7767	11.4693
SV2B	5.8536	3.7529	5.1954	6.6339	5.6577	3.8201	5.5654	4.2470	3.6643	2.5163	4.5962	5.2646	4.1955	4.4842	2.5539	4.7318	5.3652	4.7847	2.2721	4.0501	6.9159	3.0204	6.9315	4.3153	4.9167	6.7502	6.0334	5.6960	4.0968	5.2756	4.8309	5.3534	1.3387	3.6704	3.9364	5.5708	6.1614	2.6962	3.4824	4.6530	3.6134	4.6419	4.0128	2.3030	5.4203	3.7521	2.9916	5.5261	2.6522
ZFAND1	9.3026	8.0249	8.6664	9.2655	9.1061	8.1196	9.4880	10.3919	9.4815	9.9554	10.3136	9.0409	8.9052	8.9368	8.2180	8.9812	9.4851	10.4717	7.7256	9.8300	9.9489	9.4321	8.2688	8.1243	9.8425	8.7607	9.0720	9.1472	10.8288	9.0264	9.4443	9.0806	10.7780	10.3382	9.7233	9.7294	8.8883	9.4727	8.8030	9.7353	8.7606	9.2411	9.2435	8.4836	9.2052	9.5443	8.0046	9.2134	8.7736
MYO5B	10.1933	11.9293	9.5429	10.8289	11.0534	11.1958	10.6911	10.0794	10.0330	9.1162	9.0844	9.7802	11.6825	10.5851	9.8456	10.3081	9.5740	9.8529	9.4909	8.3783	10.3970	10.3333	10.7099	10.2979	9.6229	9.9069	10.9335	11.0001	8.9436	10.4130	10.0956	10.7881	9.3277	10.4974	10.7891	10.5517	9.9851	9.6261	8.7555	10.5180	9.5430	11.5924	10.0823	9.4343	9.3599	9.5930	10.3041	11.1678	9.0603
TMEM82	1.5934	1.0940	7.1082	0.0000	0.6557	1.8172	2.8510	0.0000	0.0000	1.1245	0.0000	0.0000	1.9151	1.0584	0.9153	0.3717	4.5163	0.0000	3.1144	2.8286	0.0000	1.9240	4.5189	0.5157	0.6284	0.0000	0.5566	0.0000	0.9222	5.1693	0.9860	1.3008	6.6164	4.6966	2.3810	2.3186	0.0000	2.8030	1.6519	1.8584	0.3421	3.9888	0.6521	1.4256	1.5224	0.7596	2.2202	0.5238	2.2328
PECI	8.9831	8.7529	9.1654	9.2010	9.2204	8.4935	9.8032	10.5008	9.7787	10.5439	10.1819	8.8807	8.6652	9.2653	8.8997	9.0979	8.7886	10.0465	9.0212	8.9763	9.8440	9.8758	10.6863	8.6862	9.5322	9.1661	9.6361	9.4100	9.6491	9.8319	8.6182	10.7150	9.4415	8.8456	8.3068	10.0744	8.9701	9.1409	10.6422	8.8206	8.3434	9.0519	8.9964	10.9082	8.9451	8.8642	10.5179	8.6476	8.8987
OR11G2	0.0000	0.0000	0.0000	0.0000	0.0000	0.0000	0.0000	0.0000	0.0000	0.0000	0.0000	0.0000	0.0000	0.0000	0.0000	0.0000	0.0000	0.0000	0.0000	0.0000	0.0000	0.0000	0.0000	0.0000	0.0000	0.0000	0.0000	0.0000	0.0000	0.0000	0.0000	0.0000	0.0000	0.0000	0.0000	0.0000	0.0000	0.0000	0.0000	0.0000	0.0000	0.0000	0.0000	0.0000	0.0000	0.0000	0.0000	0.0000	0.0000
PPID	9.6155	7.9518	10.0016	7.8921	8.9060	9.2329	9.7134	10.0140	8.6210	9.0331	8.8239	8.4690	8.8489	9.0166	8.7783	8.9912	8.8491	9.2512	9.1258	9.5918	8.3012	9.4262	9.1185	8.9531	9.2278	9.5461	9.2432	8.1683	9.9022	9.2308	9.2841	9.0952	9.2428	9.6230	9.0940	10.0934	8.7239	9.2942	8.8983	8.7344	9.3262	9.5083	9.0188	8.5348	9.2882	9.7039	8.7565	7.7484	9.4552
PLVAP	11.7847	11.8806	9.4024	9.1935	11.7747	10.6697	10.3509	10.7547	10.5966	9.9899	11.6865	11.0831	9.3394	9.8061	11.1452	11.7774	10.3008	9.7675	10.6093	11.5029	12.5205	11.9536	11.1673	11.1187	11.2116	10.4346	8.7930	11.3561	9.7590	10.1233	11.0083	11.6076	10.2435	10.5667	10.9334	10.0379	10.6393	10.8688	12.0381	9.8498	11.0402	9.8584	10.5337	11.0342	11.6721	11.3384	9.4114	9.2951	10.1822
SLC39A13	10.4149	10.8097	10.4336	10.1509	10.0666	10.5703	9.5366	10.2249	9.6846	9.9142	9.8869	10.1772	10.6474	10.4013	9.2465	10.5348	10.1140	9.9411	11.0429	9.8382	10.0372	10.2792	9.1345	10.5407	10.1177	9.8764	9.9720	10.1255	9.2665	10.0255	10.0113	9.6513	9.6915	9.4614	9.2596	9.5631	10.4789	9.7015	9.5149	10.6379	10.0732	9.4852	10.4080	10.1596	9.8196	10.8071	10.9506	9.9843	9.7437
SLC39A10	9.7089	10.0160	9.6714	8.2351	9.3533	9.6081	9.2699	9.9163	9.3809	8.3898	9.0632	9.8708	9.4600	10.0708	10.3015	9.6000	10.5477	9.5588	9.8495	9.8295	9.4055	10.3907	10.4083	9.3762	9.4785	9.8547	9.0745	9.2022	9.6888	10.6428	11.0581	9.2958	10.6555	10.2849	9.6616	9.8245	8.7478	10.2001	7.7354	9.3081	9.2369	9.1971	8.7995	9.0800	10.5861	8.7458	8.5508	9.0263	10.1219
SLC39A11	11.2253	7.3443	10.9612	9.1316	9.9763	10.6326	9.3309	9.4466	9.9984	9.6051	10.3294	10.3782	9.9295	10.8553	9.1016	10.2677	10.9748	9.3793	10.7552	10.4069	9.1450	9.5071	10.6397	10.2406	10.4406	8.8260	8.8427	8.7618	10.1302	10.3730	9.6491	9.5237	10.5275	9.6028	9.9316	10.0601	9.2231	10.0346	11.2227	10.3418	10.1809	10.8019	10.0755	9.4996	9.7333	10.6197	10.3667	10.1010	10.2866
LOC96610	17.0413	14.0847	13.8058	12.8058	15.9443	15.9070	14.2878	16.8199	15.2801	13.3905	16.9364	14.6598	14.0737	15.2114	15.7001	12.7088	14.1756	14.9971	11.7225	16.1834	12.9454	14.0067	13.7844	16.2427	14.6188	14.4025	12.9150	12.9400	19.1001	16.0468	16.5945	15.2316	14.9597	13.0581	15.4371	17.5941	15.7905	12.9580	16.1058	13.4662	13.2664	11.3033	15.6601	13.9959	15.9946	16.8165	15.2890	14.4992	15.1746
SLC39A14	10.4593	9.5657	8.0071	8.9464	10.5671	10.4077	9.8634	10.1782	8.4982	9.1049	10.2857	9.8970	10.6512	9.3365	9.4364	9.8280	9.9109	9.4622	9.8685	8.9631	9.8073	10.8205	9.7067	8.6919	11.3952	8.7013	8.6816	9.4648	10.9394	10.4548	9.9630	9.5731	10.6445	10.1957	9.6097	10.2210	8.1041	8.4666	7.7427	8.3234	8.1679	11.7932	10.1091	9.7963	11.1221	10.5627	8.7131	10.6567	9.6154
SCN2B	3.7842	4.4464	3.8334	4.9520	4.5859	5.3533	4.7354	4.5136	3.4879	2.7869	3.6546	4.0532	3.8242	4.4309	3.0925	4.1014	5.0926	6.1200	5.9065	4.5598	7.4940	4.3259	4.9775	4.6721	4.2070	6.7026	7.6685	7.3407	2.1954	5.3470	7.0736	5.2601	5.2656	3.0588	5.4292	1.9969	6.3168	3.2434	3.2585	4.8498	2.9430	3.5538	2.9740	0.0000	5.5218	1.9153	2.9916	5.2721	4.6620
CEP120	9.4499	8.4024	8.7147	9.2727	8.9266	8.8764	8.4333	9.7208	7.7126	7.7563	9.3663	8.7870	8.6152	8.3833	8.6489	9.0119	8.3553	8.9400	8.1125	9.6422	9.0755	8.7062	8.6793	9.0369	8.4673	9.5991	9.6724	9.2696	8.9514	8.4739	8.8331	8.8484	7.6644	8.7725	9.0350	8.5089	9.1900	8.7615	8.0118	8.1260	9.1265	8.7424	8.5866	7.6877	8.6899	8.1092	8.0650	8.9169	9.1729
MTMR10	9.2377	9.1529	9.1284	10.3027	9.0904	9.5197	9.2905	9.8657	9.0401	8.9090	9.1056	8.5710	11.5292	9.5629	8.6971	9.5515	8.8038	9.7952	9.1794	8.9741	10.6196	9.7201	8.7109	9.4256	9.1219	9.6260	10.1137	10.6339	9.3213	9.4823	9.0121	9.7533	8.4213	8.2180	9.0515	9.2554	10.1137	8.5327	8.7040	8.9364	8.8111	9.9412	8.7032	8.9764	9.0904	9.0113	9.0856	9.9106	9.2188
EIF1AX	10.0916	9.8283	10.8498	11.0957	11.0616	11.2537	11.3966	11.7237	10.5816	10.8000	10.1773	10.0807	10.4483	9.8226	10.4121	10.7304	11.3016	12.0079	10.8564	11.2084	11.3191	10.3426	10.4933	9.9251	9.8877	10.3968	10.3174	10.1942	11.3409	10.5849	9.8987	10.5303	10.7275	10.1452	10.3497	10.6665	10.4701	11.7413	10.6184	10.3655	10.9771	10.4480	10.4834	10.1439	10.3629	9.9861	9.7975	10.8805	10.9467
EIF1AY	7.2541	8.7364	0.0000	0.0000	0.0000	0.0000	0.0000	0.5143	0.0000	5.2768	8.4208	0.0000	0.0000	9.1971	6.5616	0.0000	0.0000	2.1465	0.0000	0.0000	0.0000	8.5010	6.8020	8.7749	8.9474	0.0000	8.6766	8.3633	9.6857	6.0584	0.0000	8.7002	8.3453	0.0000	8.5944	9.0574	0.0000	7.1947	0.6188	1.0359	0.3421	6.9558	0.0000	8.4676	7.3732	6.6150	0.0000	0.0000	0.0000
NTRK2	4.3096	4.0450	4.1529	9.5797	6.6923	6.4230	6.5421	7.9448	8.4688	3.1487	4.9207	5.5066	6.8881	4.8107	6.5684	5.3873	4.8772	7.7838	4.6292	5.3021	6.0318	6.4824	5.8026	7.5640	4.9297	7.3070	10.7294	7.9711	4.7038	4.5244	12.4226	8.3239	2.2701	9.3700	6.8303	5.3178	10.6020	4.3875	4.7393	5.6545	8.8009	6.8769	7.4178	5.4316	5.4203	3.4198	5.5580	6.3875	4.3983
NTRK3	2.8181	3.8316	1.1231	7.0730	3.9434	4.0573	4.0018	4.4863	2.7739	1.5691	1.7827	3.4777	3.3721	3.2721	1.6847	1.9779	3.3873	5.8033	3.7286	3.3870	5.2255	2.4785	3.9797	4.8546	1.2417	5.6676	7.0483	6.2544	1.8817	1.9075	6.9945	3.7873	0.8194	1.9757	1.8177	3.0552	5.7458	1.3189	3.6145	3.5241	2.4010	3.7438	3.7625	2.3030	5.7056	0.0000	1.9737	3.7285	1.6390
ARHGAP23	9.9038	10.5755	10.0609	11.5187	9.7434	10.1749	9.8533	8.2305	8.9708	8.0858	8.7904	10.7246	9.1359	9.3776	8.8576	8.9282	10.0324	9.2533	9.9185	9.8228	10.5704	10.3792	9.6573	10.0267	9.5936	10.0835	10.4731	11.5451	7.2756	8.2104	9.6970	9.9939	8.4656	8.5841	8.9244	8.0292	10.7598	8.9019	8.7537	9.4317	10.6113	9.0852	9.9276	9.1979	9.4268	10.3105	10.3041	10.3531	7.5637
ARHGAP22	7.3991	3.9063	6.3524	5.9821	7.0082	6.9679	5.7710	6.0182	5.4853	7.6012	5.8669	5.1740	5.9855	5.2406	5.4871	6.0752	7.2685	5.3369	7.0190	5.9409	5.1133	6.1051	6.1607	6.7492	7.3157	6.6782	5.8454	5.8418	5.3672	6.2117	5.7184	4.9024	6.5115	6.4273	5.8846	5.1658	7.3754	5.3349	6.1422	5.4616	7.1170	5.9385	4.9805	5.2085	6.8793	6.1212	5.5240	4.5704	5.8991
ARHGAP21	10.8708	10.5168	10.2076	11.0488	10.7561	10.6468	9.9667	9.8589	9.6948	10.2924	11.6021	9.9717	11.0074	10.6463	10.4103	10.3950	10.9439	9.7561	10.3127	10.9594	10.8465	10.2066	11.3206	10.1371	11.0382	10.1460	11.4123	11.2934	9.7471	10.4860	10.6381	10.4442	9.9273	10.7301	11.1255	10.6246	10.6230	10.1268	9.2963	9.5935	10.9367	11.7342	10.5254	10.2596	10.8178	10.5019	9.7975	11.0096	10.4256
ARHGAP20	9.7262	9.0179	8.0219	7.0056	9.6442	7.5254	6.1108	7.3888	7.0801	3.3290	5.6906	7.7464	7.4390	7.9532	5.2389	9.0250	8.3862	7.7382	6.8663	7.3357	8.6892	4.5141	7.4071	8.6585	6.6723	8.9018	7.9332	8.7371	4.9741	6.4573	9.3764	6.9914	7.8043	10.8841	5.9050	4.4110	8.0725	9.2166	4.4164	8.8021	6.3448	5.8991	4.7395	3.8000	7.1441	5.2639	5.6450	7.5436	7.1020
ARHGAP27	10.3186	10.1039	9.2674	9.9572	9.4017	9.9525	9.6357	9.5687	10.8775	9.6290	8.5249	9.4151	10.9806	9.8174	9.7164	10.9322	10.6537	8.8651	10.1694	10.0603	9.5186	10.1947	9.5094	10.4119	9.8339	10.7024	9.8126	10.0583	9.1667	9.1963	9.3728	9.2111	9.0811	8.3052	9.4470	11.1504	10.8011	10.4549	9.9688	11.6755	9.8932	11.2179	9.9326	9.4736	8.9983	10.2689	11.1603	10.4609	10.4206
ARHGAP26	9.9239	8.0038	9.4907	9.1217	9.1270	10.0109	10.3809	9.2126	8.7192	9.2831	9.7205	9.3632	8.9114	9.0858	9.1304	10.4597	8.3157	8.5525	9.9512	10.9812	8.7515	11.4358	9.2820	9.8646	10.0529	9.0964	9.3697	9.5882	10.3957	8.7143	9.7412	9.3249	9.2770	9.2741	11.8237	10.0019	9.5237	8.8958	7.5417	8.3814	10.1865	10.7811	11.5345	11.3363	8.8072	8.7574	9.2800	11.3641	8.8114
ARHGAP25	9.6131	8.0080	9.0338	9.2851	8.8549	8.8355	8.7624	8.5354	7.9094	7.3000	8.3605	7.9190	8.5012	8.5798	8.2749	9.1179	8.5431	9.3359	7.7969	8.3475	9.5090	7.8858	8.8619	9.1591	8.5143	9.2637	9.4765	9.5188	9.7679	8.3245	8.9934	9.3405	8.1725	8.2119	8.9442	8.5808	10.3426	8.1217	8.5041	7.6480	9.5585	9.4013	7.7729	6.5764	8.9304	8.3178	9.0141	8.0010	9.1649
ARHGAP24	7.6612	7.7638	7.7648	10.0395	8.4734	8.6485	8.4290	9.0202	7.7619	7.6387	7.5849	8.3008	8.6690	8.4838	6.5684	8.1167	8.2777	9.5457	8.3814	8.3244	10.1185	7.7340	8.2888	8.8413	7.1783	8.9018	10.0757	9.7323	6.9073	6.6503	9.6993	8.5771	6.1722	6.1871	8.0238	7.1078	9.0011	7.1243	7.1042	7.9533	7.6994	8.6593	7.5839	6.6590	7.9625	7.9525	7.9734	7.7097	7.2989
NARFL	8.5335	8.9774	9.2668	8.2461	9.0477	9.2232	9.2075	8.5780	8.8205	9.3075	9.3203	9.0452	8.9166	9.3533	9.8190	8.6581	9.7117	8.6326	9.3164	9.3959	8.5096	9.9966	8.8911	9.9251	8.3062	9.0400	8.6964	8.0398	9.7885	9.7559	8.9578	8.8183	8.8592	9.1230	8.4210	9.5395	9.2657	8.8730	10.1639	9.0932	9.0709	8.7143	9.7402	9.9534	7.9982	9.4214	10.6647	9.5199	9.0153
ARHGAP29	10.3821	11.2383	8.6506	11.7351	9.7674	9.6639	10.3520	10.4733	8.6838	9.0134	9.7708	10.3612	10.3567	10.3844	10.0904	9.7621	9.9700	11.1712	9.6355	10.2691	11.7281	9.1589	10.7230	10.8581	9.7794	10.0823	11.4502	11.6888	9.3967	9.8356	10.4221	10.8714	10.4927	8.9519	9.9514	9.2028	11.5570	10.4472	9.3694	10.2066	11.0669	9.7518	9.3791	8.6743	10.2461	8.1128	10.2379	10.0555	10.6444
ARHGAP28	6.8828	7.1658	6.6935	7.3079	6.5401	8.5412	6.3540	8.4210	4.3203	4.2553	6.5507	7.5075	6.2708	8.0741	5.3528	5.4852	5.8817	7.2624	7.5362	6.8701	8.3328	7.3982	8.0161	5.9547	6.7979	6.3474	8.0885	8.8410	6.4711	7.0476	8.1047	6.6774	5.2071	3.8277	6.8827	5.8455	7.4931	6.5949	4.7960	4.7121	6.1466	5.7740	5.2205	5.5048	7.4729	5.8363	5.5009	6.6363	5.1002
NFKBIL2	8.3904	9.4156	7.3745	5.4847	7.2455	8.1143	6.9206	6.1371	8.5040	10.9214	7.8596	6.6328	7.6795	8.3380	9.4656	9.1526	8.5747	5.1722	8.7506	9.4796	5.0838	8.6222	9.0186	7.3103	9.0652	7.7784	6.6555	5.4951	8.1397	7.4556	7.4930	7.5116	8.7506	9.4837	9.0601	9.3071	8.6260	9.4065	6.9993	10.0118	8.4441	8.0294	6.9589	8.7610	7.1053	9.4185	8.6695	7.2724	9.1781
LOC150197	4.0993	2.7384	3.4994	0.0000	0.6557	2.7121	2.2096	2.8922	4.9844	5.3201	3.9676	2.8560	2.9871	4.2580	3.6457	3.5698	5.8075	1.8362	5.5056	3.2548	0.7658	5.9713	0.5623	5.1272	1.3993	4.2082	0.9572	0.0000	3.0286	1.7478	3.4769	1.6760	2.4823	2.7795	1.4241	1.2200	2.4177	2.6962	5.9049	1.3649	3.6752	3.7438	4.6105	3.2375	4.6636	4.4908	5.5009	2.0228	2.6522
PCGF1	8.1724	8.0017	8.5015	7.3218	7.9056	7.3844	8.6291	8.8418	8.8573	8.2117	7.4999	7.9050	7.5392	8.1239	8.5603	7.8888	8.3369	7.5920	8.4713	8.9525	7.7688	8.4315	7.1651	7.3297	8.0934	7.5619	7.5321	7.2623	8.6764	7.7205	7.7965	7.8273	9.1114	8.3609	7.1709	8.7826	7.7941	8.4421	9.2489	8.5606	8.0196	7.2964	8.6800	8.6052	7.9480	8.5728	8.4335	7.8855	8.4831
SYDE1	8.7895	7.9161	6.6306	9.2869	9.1491	8.5779	7.0617	8.8645	6.8801	5.5795	7.5524	8.3602	7.5445	7.0023	7.7055	7.3868	7.5309	8.2000	9.3625	8.2219	8.7254	8.6006	7.6318	8.2168	8.6000	8.0499	8.9808	9.3463	7.0408	6.5389	7.8889	8.0882	8.1219	7.5601	7.0930	7.8947	9.4314	8.3393	7.6912	7.7072	7.2649	7.0307	7.2654	6.8539	8.4380	8.4495	7.4038	7.8003	6.8411
DDIT3	8.5206	6.9488	9.5307	7.7994	8.0056	7.4460	8.2027	9.3014	8.9656	9.4179	7.9245	8.6295	8.5596	8.5264	8.9885	7.7171	11.3055	8.0848	8.5180	8.5020	7.8095	7.4855	8.1051	9.5021	9.3203	8.1980	7.8644	7.6938	9.0792	9.3843	9.7710	7.3770	8.7634	7.8936	8.7193	8.5058	8.2414	8.5492	9.2083	8.8360	12.3126	8.0382	6.6739	8.5076	8.4212	8.8503	9.4775	6.4368	8.3458
DDIT4	11.8130	10.7708	10.8882	9.6421	12.6490	11.2396	10.6398	13.2286	13.8787	8.7906	9.1618	12.5097	11.0161	10.9515	12.0932	12.5747	10.9248	10.9910	11.4634	10.6227	10.9156	11.6969	11.4861	11.0973	14.2603	12.5316	11.5362	10.1459	12.0425	9.4207	10.5191	9.4644	12.4203	14.1517	11.2141	13.3861	12.4259	12.4423	11.6331	12.2429	9.8965	10.8900	13.2077	11.5129	11.4373	13.0536	9.3609	11.2569	12.4554
NFKBIL1	9.9289	9.1639	9.6210	8.5120	8.3643	8.0636	8.8039	7.7259	9.0563	9.3877	8.7044	8.5282	8.1535	8.3321	8.5654	8.4101	8.3837	8.6634	8.6050	9.2502	8.1948	10.0176	7.9397	9.0381	8.2773	8.5614	8.4928	8.1835	8.0105	8.4514	8.8978	8.9953	8.4309	9.8680	7.9173	9.1657	8.7368	8.6042	9.8490	8.6520	9.1593	8.4705	8.8655	9.6844	7.5756	9.5813	9.2621	7.7157	8.0658
SLCO4C1	6.6418	8.5349	13.8058	9.9211	7.8491	10.2183	7.5504	8.8552	9.8351	11.6213	7.9796	8.3974	11.7342	9.5147	5.9775	7.8434	10.8495	10.1502	5.2096	8.7060	10.6245	2.9271	8.8305	8.3709	4.0730	8.1013	9.4062	9.8962	7.4556	9.0995	8.0109	9.7155	4.9097	5.9164	10.5354	3.5405	8.3851	7.5419	7.0872	6.5540	10.4603	8.1605	6.4239	5.0944	6.9393	5.8008	6.3162	7.5638	9.3174
RXFP3	1.0063	0.8126	0.3725	0.8221	1.1048	1.0069	0.3323	0.8926	0.0000	0.8375	0.0000	0.0000	0.4291	0.0000	0.0000	0.3717	0.0000	0.0000	2.0229	0.3843	0.0000	0.0000	0.0000	0.0000	1.3993	0.9063	1.5277	0.0000	0.0000	0.0000	1.2064	0.0000	0.0000	0.0000	0.0000	0.0000	0.0000	0.0000	0.0000	0.0000	0.3421	0.0000	0.0000	0.0000	0.0000	0.7596	0.0000	0.0000	0.0000
COL19A1	2.5129	1.5316	0.3725	0.8221	0.0000	1.5942	2.6867	2.1460	0.0000	1.7487	2.8282	0.8319	4.7353	1.2346	0.0000	1.4665	0.6704	1.4403	0.0000	0.9378	2.5612	0.3267	0.5623	3.1269	1.2417	3.8190	2.2529	1.1539	1.4803	1.7478	1.7173	0.4499	0.0000	1.9757	1.4241	1.7340	2.9097	0.5833	0.0000	4.1543	1.3816	0.8690	1.5850	0.0000	0.6997	0.0000	2.1022	2.1704	1.3706
NKRF	8.4923	8.4717	8.0827	7.3960	8.4570	8.0852	8.0121	7.7859	7.5309	8.4066	9.0483	8.4627	8.0289	9.6661	8.6804	8.0796	8.6616	7.8280	7.9161	7.9766	7.9431	8.7409	8.3084	8.2210	7.9075	9.1170	7.7716	7.6707	8.2499	8.7477	8.9804	8.1802	7.7944	9.1549	8.2952	8.2843	8.2399	8.7615	7.6572	8.0394	8.2399	8.0114	7.6775	8.2371	8.5695	7.9725	8.1603	8.1507	8.5619
PCGF2	8.4686	10.0167	11.1156	10.1231	9.7845	10.0421	9.2089	9.2231	9.7998	9.6947	10.3294	9.6787	9.3220	10.4944	9.4645	11.0899	10.5706	8.4334	10.2941	10.3297	9.5506	9.2544	10.4423	10.1597	9.3635	9.1320	9.1787	9.9959	7.8100	10.3390	9.3095	10.3052	9.4952	8.8888	9.9615	9.0485	10.7725	10.5411	9.8552	9.8634	9.6510	9.4823	9.7900	10.1215	9.1702	9.9790	10.9315	9.5548	10.2990
TMEM84	0.4181	1.8669	0.3725	1.7243	0.6557	2.8192	0.6021	5.1045	0.0000	0.0000	0.6872	2.0427	1.0281	2.2598	0.0000	0.3717	0.6704	0.8929	0.8205	0.9378	0.0000	1.4743	1.2809	1.1948	0.6284	2.1689	1.9354	1.5047	0.0000	2.7858	2.5616	0.7923	0.0000	0.0000	0.8811	0.7353	1.3943	0.9975	2.0751	0.6090	0.0000	0.0000	0.6521	1.6998	1.8061	1.2546	1.0689	4.5968	2.0606
SMAD2	10.4665	11.2749	10.1327	10.8567	10.5720	10.7107	11.2309	11.1884	10.3955	9.2340	11.2501	10.3475	11.3918	10.3125	10.7106	10.5062	10.5865	11.2949	10.1894	13.5597	11.0870	11.3402	10.7315	10.5846	11.2288	10.8202	10.9470	10.9726	10.4288	10.0358	11.0222	10.9841	9.6329	10.3585	11.0554	11.7550	10.5543	10.8962	9.7848	10.5653	10.1180	10.3708	11.9567	11.0814	10.7378	10.8105	10.0500	10.9489	10.5570
MYSM1	7.9174	8.3415	6.0008	5.6703	5.8134	7.1583	5.9326	6.6490	6.2651	7.0531	6.4536	7.2584	8.1305	7.5169	5.8614	7.2844	7.0669	3.9604	7.2102	6.7728	5.7608	6.6524	5.6602	7.6954	7.2551	6.7502	6.8447	6.7575	6.8300	7.0303	7.1685	5.1750	5.5272	6.2440	7.2528	6.0904	6.7900	6.9019	3.5500	7.2354	7.4834	5.7956	6.3449	4.7167	7.2064	5.3644	7.8688	6.9793	7.5061
ATG2A	10.0107	11.3705	9.0886	9.7111	9.8993	10.1456	9.6173	8.0674	10.1855	9.7909	10.0394	10.4092	10.1527	9.8234	9.5669	10.3894	10.1758	8.6755	9.8131	9.4447	9.2697	9.5005	10.7218	10.1964	9.7807	9.6889	9.7619	9.7874	8.7169	11.8987	9.7335	9.6715	8.2140	9.3906	10.9562	10.4168	9.8095	10.0027	8.8886	10.2828	10.3698	9.7967	10.0166	9.5481	9.6991	9.2563	10.4812	9.9134	9.8317
LOC162632	4.8534	7.4325	6.3653	6.0907	3.8884	6.0439	6.0732	8.7509	3.2867	8.5498	5.9421	8.3670	4.2491	8.4674	9.0608	8.6759	4.4397	2.6186	8.3987	8.1189	5.0838	8.8017	6.2894	6.7834	6.9011	3.8190	7.0633	7.8140	8.4841	6.3053	5.5688	6.4358	6.0936	5.4680	8.9581	3.9347	6.6811	8.4542	3.8998	6.3176	7.9220	7.4972	5.7201	4.9445	6.3156	8.7579	4.7949	4.8802	9.8550
ATG2B	9.5703	9.3865	9.6069	9.7425	9.3160	9.3855	9.0259	8.3845	9.8048	10.0896	10.6779	10.0148	9.5895	9.6988	8.5971	9.0698	9.6704	8.7805	9.9093	9.1646	9.5310	9.2351	10.1091	9.8652	9.7803	9.8669	10.1547	10.0649	8.4986	10.3167	9.3707	9.5765	7.8043	8.1161	10.4914	9.0005	9.8634	9.3905	8.7101	9.3563	9.7392	9.6003	8.9554	8.6156	9.3489	8.1019	10.2970	9.0431	9.5770
PPPDE1	10.2357	10.3499	10.6330	11.0171	10.9904	10.9960	11.0250	10.3753	10.3397	9.7260	10.4106	11.3404	11.0226	10.8553	11.0844	10.2956	10.3375	11.3961	10.1828	11.2362	11.1078	11.0556	10.2809	10.7009	11.1331	10.2553	10.9115	11.0932	10.5362	10.6058	10.7674	11.5901	10.9209	10.5484	10.3719	9.9573	10.4745	10.0448	11.0607	10.7166	10.6167	10.1816	10.7256	10.9099	11.4659	10.0497	10.4823	10.7002	10.1736
PPPDE2	8.6211	8.1319	9.6699	7.9605	9.3734	8.1170	10.3812	9.7448	8.8064	8.5679	8.2259	7.7359	8.4116	7.9485	8.9891	9.5730	9.2489	8.4108	10.0649	9.0645	7.9141	9.9558	7.7642	8.1703	9.1208	7.3921	7.4683	7.8383	9.6084	7.8734	8.7857	9.2419	9.5849	8.7132	8.1230	10.3799	7.8359	7.6885	10.5054	8.3745	8.9544	7.4611	9.7402	10.2173	8.7971	8.9993	7.1745	8.1440	9.0914
BMP7	4.9664	3.9063	4.2455	5.8539	4.2355	6.1010	5.3983	6.6366	4.5171	1.3638	5.1611	8.0857	4.6779	6.1789	3.9650	4.5078	7.8485	6.2717	6.3610	6.4889	5.2523	3.4474	5.7136	6.4277	8.2504	7.1649	6.5141	5.7948	3.3147	3.0821	5.6163	6.3357	5.2656	6.8595	3.4726	9.5795	7.3420	2.9956	3.7354	5.3360	6.1023	8.0835	4.1584	3.6786	4.7992	6.9822	6.1252	7.6512	3.2415
C1orf38	10.4802	11.0349	10.0661	10.2981	10.1183	10.3419	9.2820	10.4615	9.1107	8.9913	8.9269	10.2992	9.2355	9.3569	9.4197	9.8167	11.0301	10.6039	9.9645	9.1515	10.8694	9.6194	10.1172	10.0723	10.2193	9.2305	10.5335	11.1495	10.7649	9.0285	9.2040	8.8030	10.6993	9.3442	10.2525	9.9412	10.4663	9.1574	8.0989	9.3883	10.3998	9.9138	9.9015	9.7546	10.2048	9.3155	9.4855	8.6492	9.5283
BMP5	4.8365	8.3813	5.5256	6.6778	6.4289	6.3799	6.6202	6.5861	4.0924	8.4430	8.0038	9.0173	7.9462	6.8617	9.0615	5.7602	7.2959	7.5198	6.0300	5.8291	8.0384	3.2688	6.3994	6.1937	3.1114	7.1020	8.9162	8.3444	5.8200	6.9863	8.2512	7.3592	4.6707	5.2629	9.4029	6.1320	8.0783	5.8777	3.8998	6.8385	5.6038	6.5479	5.8183	5.0214	10.0604	1.6225	7.1186	7.3827	4.4689
BMP4	9.5210	9.6469	5.4105	7.2362	6.5840	8.0554	11.8745	8.9419	12.1146	7.9269	6.1532	8.6311	7.5392	8.9216	8.1700	6.9353	9.1815	8.5226	9.3095	8.1196	8.7444	7.2687	6.2717	7.5705	7.4791	8.1241	8.9288	8.3308	4.9741	5.5543	7.8689	8.1674	9.1488	4.9227	5.4571	6.5194	8.8032	6.3959	8.1704	7.7917	5.7828	9.2332	6.7944	7.9756	8.3770	9.6576	4.9883	7.2808	9.6745
BMP3	7.5975	2.8933	10.3553	9.0293	7.8455	10.7203	6.9146	10.0235	0.0000	8.0962	8.4812	11.2919	11.0180	8.6170	9.2694	8.6079	8.9833	10.4942	9.0632	11.1332	8.8357	5.2025	9.9789	8.1703	7.5332	8.7980	9.4650	9.2853	5.9086	5.8481	10.5230	8.6432	8.1100	6.4756	13.0923	4.9028	8.9827	8.7023	9.4882	8.0707	8.6781	7.1019	5.2641	7.8048	9.3054	6.8411	7.6602	7.2727	10.1171
BMP2	6.7129	11.9834	5.0231	11.9581	9.1106	7.9474	10.2593	9.4099	6.7294	5.5064	8.0576	6.1219	8.4012	8.5736	6.9246	9.3199	9.3254	10.0914	8.1865	9.0994	11.0523	9.0987	8.6810	8.0929	7.8073	8.5614	9.6963	11.4826	7.8630	6.3150	9.4890	9.7527	7.3085	6.9817	8.6224	8.5285	9.7606	7.9608	7.5946	6.0699	6.8588	9.8114	11.1755	10.8018	6.7598	7.0889	7.8688	8.4720	7.0853
BMP1	10.6920	10.8733	7.6276	9.5637	10.3829	10.1641	8.7425	10.5929	8.3447	8.7250	9.1432	9.7294	8.8597	8.8112	8.9663	10.5470	9.4792	8.1044	10.7514	9.2717	9.5446	10.8244	9.3740	9.6067	11.0246	9.1418	8.6277	9.8952	8.7076	9.0682	8.8849	9.2549	9.7374	10.0536	9.1356	9.6142	10.7255	8.7730	8.3421	8.2851	8.9551	8.4872	9.6927	9.8314	9.9789	11.5189	8.9695	9.0902	9.3364
GPR4	7.7785	8.3911	5.1837	9.7137	8.0597	6.8338	6.2838	7.3209	6.5833	5.9353	7.5288	7.1984	6.2901	5.9004	8.1432	8.2227	7.4793	6.5209	7.0190	7.1683	9.4978	8.5711	7.5350	7.7483	7.6574	5.9987	7.3316	9.4485	6.4711	6.0837	7.5266	8.3564	6.8638	7.4002	7.3967	6.2751	8.6959	7.1749	7.4251	5.7976	7.4985	5.9385	7.4130	7.3675	8.8740	7.3379	5.2741	5.5931	7.1777
C1orf31	8.1088	8.2549	9.8156	7.0564	9.0414	8.1986	9.8853	8.8605	8.1057	8.4183	9.3677	8.1225	8.0907	8.0433	9.5215	8.1633	9.0199	8.7435	8.2640	8.9490	7.7917	9.3597	8.4972	8.0561	8.6962	7.9717	7.4136	7.4559	10.6611	8.6180	7.7490	8.5867	9.8765	8.7132	8.2836	9.6893	7.9543	8.5302	10.3238	8.6330	8.6592	7.6687	9.9754	10.2247	9.0525	9.3373	8.4786	7.5837	9.2184
RLIM	10.5808	9.5359	10.0990	10.5044	10.5300	10.5898	10.2981	10.3518	9.9503	10.3175	10.6960	11.2587	10.9683	9.8688	10.7733	10.2378	10.7847	10.3735	10.1176	9.8776	10.5790	10.2189	10.4990	10.4224	10.4880	10.1812	10.3748	10.5154	9.6857	10.4931	11.1151	10.3890	9.8409	11.4070	10.5622	9.9568	9.9547	10.9604	9.4578	9.8958	10.3184	10.6522	9.5339	10.1925	11.4275	9.7075	10.1266	10.9454	10.9171
OR5R1	0.0000	0.0000	0.0000	0.0000	0.0000	0.0000	0.0000	0.0000	0.0000	0.0000	0.0000	0.0000	0.0000	0.0000	0.0000	0.0000	0.0000	0.0000	0.0000	0.0000	0.0000	0.0000	0.0000	0.0000	0.0000	0.0000	0.0000	0.0000	0.0000	0.0000	0.0000	0.0000	0.0000	0.0000	0.0000	0.0000	0.0000	0.0000	0.0000	0.0000	0.0000	0.0000	0.0000	0.0000	0.0000	0.0000	0.0000	0.0000	0.0000
PCGF6	6.9936	7.6758	6.9384	7.0730	8.0441	7.1735	7.1485	8.0300	6.2093	7.8552	7.8896	7.3578	7.1638	7.1905	7.5437	7.5267	7.2121	7.6911	7.0018	7.6283	7.3713	7.9642	7.0452	7.1536	7.3762	7.1823	6.8328	6.9698	8.6827	7.0346	6.7448	7.0323	8.4083	8.3218	7.4532	8.0475	7.1008	7.3525	6.6832	8.1178	7.6938	6.4144	7.4746	7.1449	7.3458	7.6825	5.4774	6.7696	7.4977
C1orf35	7.9609	8.1182	8.7546	7.3828	8.3286	8.1609	9.0244	7.4572	8.9957	8.4413	9.3770	8.1386	7.5202	8.5214	9.4675	8.1868	8.8892	8.2817	8.6634	8.7879	7.1185	9.2999	8.1791	8.1042	8.6262	8.5514	7.9661	7.3076	8.1937	8.0378	8.3528	7.9109	8.5651	8.6408	8.0832	8.5593	8.6749	8.5874	10.2810	9.7165	8.7615	7.8083	8.6163	10.0329	8.0603	8.9617	10.4285	8.0181	8.2599
SSFA2	11.3062	11.5252	10.5645	13.1089	10.6070	10.9842	11.4047	11.3168	10.5383	11.4305	11.7156	11.0659	11.2532	11.0511	10.4135	11.0820	10.8059	12.4120	9.9854	10.7616	12.6908	11.6485	11.2007	10.9295	10.9170	11.5597	12.1690	12.6304	11.3937	11.4154	10.7998	12.0503	10.5954	10.0316	11.1997	12.5768	11.4875	10.4823	10.4391	10.3265	10.3181	12.4227	10.9995	9.8631	10.6168	10.2811	9.9759	11.2667	10.7141
FEM1C	9.5652	9.5686	9.8584	10.6943	9.9447	9.6871	9.4133	10.2300	10.1245	9.6574	9.2569	10.1034	9.5889	9.7797	9.4952	9.9245	9.8577	10.3068	8.7711	9.8027	10.0685	8.8038	9.3072	9.8200	10.0008	9.3894	10.1373	10.1521	9.0102	8.7224	9.7884	9.5366	8.9777	9.6404	10.0993	8.7462	9.5354	9.4938	9.2653	9.0424	9.6152	9.9347	10.2908	9.1301	9.5449	8.6269	8.7318	10.2944	10.4228
TERF2	8.8942	9.1467	8.9408	8.8319	8.5262	8.5760	8.7187	8.6989	8.3119	8.5285	9.4019	9.4053	8.9156	9.4187	9.2048	8.9446	9.3879	8.0259	9.0714	8.5218	8.8223	8.7579	9.1283	9.6288	9.2232	9.0231	9.1362	8.8809	9.1418	9.0469	9.4100	9.1473	8.7736	8.3833	9.1676	8.9027	9.0239	9.3112	8.5147	9.0250	8.9292	9.0315	9.3604	8.7269	9.0643	8.5806	9.3888	9.0833	9.1190
TERF1	8.6407	7.8819	8.5374	9.0628	8.5463	8.4895	8.9456	8.9331	8.6631	9.1080	9.8320	8.8321	8.4276	9.0590	8.3215	8.7759	9.3134	8.9043	8.1903	9.1217	8.9340	8.4568	9.5245	8.3876	8.8251	8.7043	8.9302	8.7618	9.4623	8.6252	8.5532	8.4317	9.1193	9.6640	9.3957	9.0393	8.7183	9.2757	8.3421	9.7264	8.9093	8.7284	8.4518	8.5522	8.7414	8.9776	8.5281	9.0431	9.1422
ASF1B	8.3239	7.4880	6.9861	5.1831	8.3517	9.4136	6.6614	8.0182	6.9835	9.7644	9.7016	7.7516	6.9621	8.7662	10.1652	9.4721	7.4057	6.5995	9.0652	8.8532	5.7420	8.2314	8.4150	8.5134	9.4518	6.9368	5.6154	5.2617	8.3989	9.2185	7.4397	7.1447	9.7957	8.7505	7.9373	8.2610	7.0894	9.2298	6.3364	7.2897	8.8866	8.3220	6.3500	7.0318	7.8539	9.2115	7.7064	6.0491	9.6623
LOC344595	6.5823	6.2313	5.5440	7.2868	5.3264	6.5911	6.1897	7.2778	4.7696	7.0272	4.1768	5.9865	7.2484	5.1111	4.0828	5.8214	5.8075	7.6111	6.5260	6.4491	7.5107	5.9887	5.6189	6.4277	6.4151	7.7841	8.2241	7.4305	5.7255	5.3046	5.3988	6.0866	4.5814	4.6552	4.9289	5.5299	6.8319	5.5649	5.5064	5.3730	5.2247	5.8169	4.9137	4.0159	5.7227	6.5092	6.3029	5.6318	6.3461
GOLGA8E	0.0000	0.0000	0.0000	0.0000	0.0000	0.0000	0.0000	0.0000	0.0000	1.3638	2.2207	0.0000	0.0000	0.0000	0.0000	0.0000	0.0000	0.0000	0.0000	0.0000	0.0000	0.0000	0.0000	0.0000	0.0000	0.0000	0.0000	0.0000	0.0000	0.0000	0.0000	0.0000	0.0000	0.0000	0.0000	0.0000	0.6256	0.0000	0.0000	0.0000	0.0000	0.0000	0.0000	0.0000	0.0000	0.0000	0.0000	0.0000	0.0000
NDUFAF1	7.5747	7.3643	7.7030	7.9061	8.0504	7.8748	9.1269	9.4546	7.6299	7.3907	8.1317	7.3509	7.9340	8.1364	8.0522	7.8397	7.6798	8.8704	8.5021	8.2071	8.1493	8.6398	7.4272	7.7425	7.1783	8.5242	7.9877	8.0365	9.2790	7.9372	7.4039	8.5293	7.6314	8.1084	6.8409	8.6385	7.7764	7.5380	9.9194	7.4799	7.8171	7.6862	9.1880	9.2441	7.7489	8.0500	8.6851	8.2327	8.4937
GOLGA8G	0.4181	0.0000	0.6682	0.8221	0.0000	0.0000	0.0000	0.8926	1.2986	0.4786	3.6546	0.0000	0.0000	0.0000	0.0000	0.0000	0.6704	0.0000	0.8205	0.3843	0.7658	0.3267	0.0000	0.0000	1.8883	0.0000	3.1705	0.6893	0.0000	0.4783	0.0000	0.0000	0.0000	0.0000	0.0000	0.0000	0.0000	0.0000	0.0000	0.0000	0.0000	0.8690	0.0000	0.6435	0.0000	0.0000	0.0000	0.0000	0.6122
FEM1A	9.4856	9.2756	9.5326	9.8817	9.6452	9.6025	9.0883	9.0225	9.4608	9.0977	9.7216	9.8875	10.0151	9.3869	10.1049	9.5005	9.7889	9.0136	9.9612	9.3655	10.0429	10.1024	9.0565	9.3460	9.8117	9.5545	9.9027	9.9676	9.1418	9.4972	10.0163	9.7117	9.1985	10.3832	9.6586	9.4387	9.2683	9.9049	9.3541	9.3505	9.5682	9.5630	9.9131	9.2171	9.6051	9.1335	9.4914	9.7015	9.8200
GOLGA8A	10.1825	9.9003	9.2799	8.6341	7.4107	9.6818	8.6291	10.6528	11.8113	10.8850	10.4438	9.6321	10.4234	9.9720	10.6371	10.0018	11.8438	7.1965	10.6567	11.2826	8.9236	9.7018	7.1651	11.1254	9.2882	11.3717	9.8202	9.0099	8.2371	10.1831	9.0638	7.5877	7.1072	8.8410	9.6840	9.3988	10.7737	10.1743	9.6518	10.7039	10.0577	9.2529	10.6419	10.4879	9.9122	9.2182	12.2448	7.8031	10.2632
GOLGA8C	0.4181	0.0000	1.4685	0.8221	0.0000	0.0000	0.8294	0.8926	0.0000	4.8547	7.5986	0.0000	2.4604	0.0000	1.4708	0.0000	1.7509	0.0000	2.6695	1.9057	0.0000	1.1829	0.0000	2.0030	1.5413	1.4586	3.3808	0.0000	0.0000	0.0000	0.0000	0.4499	0.0000	0.7935	0.8811	0.4140	1.3943	0.9975	2.0751	0.6090	1.0499	0.8690	0.0000	1.0869	0.6997	0.7596	1.0689	0.0000	1.3706
GOLGA8B	8.4120	8.7014	7.9132	8.4179	6.1302	8.0636	7.9902	9.1056	8.9999	10.3370	9.3134	8.2901	9.2707	8.6220	9.1166	8.7711	10.4698	6.5738	10.0813	10.2012	8.3882	10.0094	4.4576	10.3549	7.8976	10.1360	9.0920	7.6750	7.9853	9.3196	8.3310	6.8009	6.9012	7.1476	6.9628	8.3207	10.2929	10.1811	10.4053	9.1988	7.5343	7.5337	9.4556	9.8180	8.6230	9.8637	11.2787	5.6190	10.5845
MARCH11	0.0000	0.0000	4.3112	2.0258	0.0000	0.0000	0.0000	0.5143	0.0000	0.4786	0.0000	0.0000	0.0000	0.0000	0.0000	0.0000	0.0000	0.0000	0.0000	0.0000	0.0000	0.0000	0.5623	0.0000	0.0000	1.4586	0.0000	0.6893	5.9510	0.0000	0.0000	0.0000	0.0000	0.0000	0.0000	0.4140	0.0000	0.0000	0.0000	0.0000	0.0000	0.0000	0.0000	0.0000	0.0000	0.0000	0.0000	0.0000	0.0000
MARCH10	3.8473	1.7090	1.6144	0.8221	1.5694	4.6051	4.2186	3.2719	1.6931	0.8935	2.1190	3.5754	4.4650	3.5731	0.0000	4.8987	3.6906	6.6861	6.0117	5.1690	0.9286	1.3760	2.6356	6.9034	2.5329	9.2944	8.4978	2.3219	0.0000	5.3206	1.3975	3.6628	5.5846	1.6547	0.8811	1.3366	0.0000	1.8543	4.2313	5.7680	4.0550	3.0769	2.8881	1.6438	1.9736	5.7684	5.2710	0.0000	2.2328
LOC100125556	6.1721	5.7994	5.9960	4.1758	5.1214	6.0779	7.4635	5.9372	4.5318	7.0999	7.1595	5.5096	5.7099	6.4417	6.2361	4.7885	6.6914	4.7981	6.6671	6.2321	4.3754	6.8941	6.3123	5.8916	6.5200	6.2703	5.2105	4.8361	6.1917	6.5776	6.2042	5.9922	6.1701	6.9067	5.8395	7.0394	5.4220	5.3308	7.3350	5.9751	6.5004	6.1434	6.6700	6.9185	4.9129	6.7227	6.3161	5.4497	5.6236
CT45A1	0.0000	0.8126	0.0000	2.9841	0.6557	0.0000	4.9195	2.8065	0.0000	0.0000	0.6872	0.0000	0.0000	0.0000	0.0000	10.0010	2.6606	6.0092	0.0000	0.0000	3.0005	0.0000	11.0431	0.0000	0.0000	0.0000	1.2705	7.0652	9.2894	0.0000	0.4081	0.4499	0.0000	0.0000	0.0000	2.4116	0.0000	0.0000	0.0000	0.6090	0.0000	2.3596	0.3626	0.0000	1.1689	0.0000	0.0000	0.0000	0.0000
PTOV1	10.0929	10.8236	10.7425	10.3894	10.6345	10.2741	10.1013	10.0200	11.0434	11.1653	10.9763	10.3942	9.8937	10.4851	10.9491	11.0098	10.4978	10.5911	10.6723	10.9454	10.3827	11.0046	10.6206	11.0531	9.9169	10.9367	10.2708	10.1844	10.5799	11.5417	10.6750	10.9353	10.4688	11.1599	10.1894	11.6021	10.8402	10.6447	11.8001	10.9570	11.0516	10.5800	11.8278	12.0573	10.1093	11.2335	11.3421	10.2164	10.7992
CT45A3	0.0000	0.0000	0.0000	0.0000	0.0000	0.0000	0.8294	1.8358	0.0000	0.0000	0.0000	0.0000	0.0000	0.0000	0.0000	9.1301	0.6704	6.1551	0.0000	0.0000	0.0000	0.0000	8.1696	0.0000	0.0000	0.0000	0.0000	4.5256	5.7009	0.0000	0.0000	0.0000	0.0000	0.0000	0.0000	0.0000	0.0000	0.0000	0.0000	0.0000	0.0000	0.0000	0.0000	0.0000	0.0000	0.0000	0.0000	0.0000	0.0000
CT45A2	0.0000	0.0000	0.0000	1.3426	0.0000	0.0000	0.0000	0.0000	0.0000	0.0000	0.0000	0.0000	0.0000	0.0000	0.0000	4.2425	0.6704	1.8362	0.0000	0.0000	2.3456	0.0000	3.1087	0.0000	0.0000	0.0000	0.0000	0.0000	3.3147	0.0000	0.0000	0.0000	0.0000	0.0000	0.0000	1.5547	0.0000	0.0000	0.0000	0.0000	0.0000	0.0000	0.0000	0.0000	0.0000	0.0000	0.0000	0.0000	0.0000
CT45A5	0.4181	0.0000	0.0000	0.0000	0.6557	0.0000	1.4920	1.1921	0.0000	0.0000	0.0000	0.0000	0.0000	0.0000	0.0000	7.3740	0.0000	3.7001	1.7216	0.6874	1.9264	0.0000	7.1746	0.0000	0.0000	0.0000	0.0000	4.3647	7.1986	0.0000	0.0000	0.0000	0.0000	0.0000	0.0000	3.4556	0.0000	0.0000	0.0000	0.0000	0.0000	0.8690	0.0000	0.0000	0.0000	0.0000	0.0000	0.0000	0.0000
CT45A4	0.0000	0.0000	0.0000	1.7243	0.0000	0.0000	0.0000	0.0000	0.0000	0.0000	0.0000	0.0000	0.0000	0.0000	0.0000	7.6710	0.0000	0.0000	0.0000	0.0000	0.8634	0.0000	0.0000	0.0000	0.0000	0.0000	0.0000	0.7057	5.7255	0.0000	0.0000	0.0000	0.0000	0.0000	0.0000	1.2546	0.0000	0.0000	0.0000	0.0000	0.0000	0.0000	0.0000	0.0000	0.0000	0.0000	0.0000	0.0000	0.0000
RASSF7	9.1833	9.2870	10.6338	9.8472	9.4275	9.5789	10.4562	10.0377	11.2726	9.9236	9.7474	10.1605	10.6449	9.9696	10.9354	10.2708	10.3123	10.0253	11.0643	9.5084	9.5594	11.6374	8.6368	11.4365	9.3475	10.4848	9.7580	9.3531	10.8152	9.7254	10.5095	9.6683	9.3981	9.4793	9.2072	11.3168	10.7517	10.1624	12.7798	11.7899	10.3193	10.2711	11.2039	11.7451	9.1155	11.5442	11.5975	9.5233	9.7841
CT45A6	0.0000	0.0000	0.0000	0.0000	0.0000	0.0000	0.0000	2.6181	0.0000	0.0000	0.0000	0.0000	0.0000	0.0000	0.0000	0.0000	0.0000	0.0000	0.0000	0.0000	0.0000	0.0000	8.8275	0.0000	0.0000	0.0000	0.0000	0.0000	0.0000	0.0000	0.0000	0.0000	0.0000	0.0000	0.0000	1.9969	0.0000	0.0000	0.0000	0.0000	0.0000	0.0000	0.0000	0.0000	0.0000	0.0000	0.0000	0.0000	0.0000
LPPR5	0.4181	0.0000	0.0000	3.4574	2.8736	1.5942	1.1984	2.8922	0.0000	0.0000	0.0000	0.8319	1.4501	1.2346	0.0000	0.3717	0.6704	5.2421	2.2721	0.0000	4.0362	0.8174	0.0000	2.4053	0.0000	0.9063	0.9572	0.0000	1.4803	1.5682	1.7173	0.7923	0.8194	0.0000	0.0000	0.4140	0.0000	0.0000	0.0000	1.0359	0.3421	0.0000	0.0000	0.6435	0.0000	0.0000	0.0000	1.2098	0.0000
LPPR4	5.3461	5.4756	5.3069	5.7751	7.6609	6.8015	6.9053	7.3553	4.9163	4.5256	6.2373	5.8370	7.1033	4.7683	5.3370	4.7157	5.3858	7.7324	5.5534	5.7248	7.5810	5.8366	5.4083	7.3827	6.0495	7.3385	7.4490	7.0849	5.7969	4.2241	7.0346	6.8926	4.7134	4.5234	6.5612	3.4112	5.8170	3.8027	5.1625	4.7121	5.9730	6.2361	4.3525	3.7405	6.4453	4.0823	3.9670	7.7006	4.5687
LPPR3	5.2602	3.8694	1.6144	3.8900	4.6200	1.5942	1.1984	1.1921	1.9707	0.4786	2.9471	2.0427	4.0522	1.9917	5.2219	5.5857	1.1262	5.9703	3.3494	5.1115	3.4335	3.3063	2.8473	6.5974	2.8635	9.3819	8.6650	3.3488	0.0000	0.0000	2.0939	3.2351	8.1100	4.4767	1.4241	4.5809	3.1927	0.0000	2.6682	7.0362	3.4464	2.9282	1.5850	1.4256	3.9983	0.0000	1.0689	1.4598	6.9925
LPPR2	9.5131	9.3709	8.8898	9.1571	9.8941	9.1392	8.1670	9.2178	9.7472	7.0574	9.1494	9.5962	9.2577	9.6256	9.9902	8.7237	8.9646	7.9875	9.7257	8.8805	8.9927	9.1499	8.5236	9.6902	9.1626	8.8725	8.6948	9.2465	8.3522	7.3552	8.4850	8.4665	9.5082	9.9027	8.7604	9.0859	9.5173	9.7229	8.6108	9.9459	9.3892	7.8450	8.8987	9.2034	9.9381	9.2950	9.7536	9.3425	8.9240
HBII-52-27	0.0000	0.0000	0.0000	0.0000	0.0000	0.0000	0.0000	0.0000	0.0000	0.0000	0.0000	0.0000	0.0000	0.0000	0.0000	0.0000	0.0000	0.0000	0.0000	0.0000	0.0000	0.0000	0.0000	0.0000	0.0000	0.0000	0.0000	0.0000	0.0000	0.0000	0.0000	0.0000	0.0000	0.0000	0.0000	0.0000	0.0000	0.0000	0.0000	0.0000	0.0000	0.0000	0.0000	0.0000	0.0000	0.0000	0.0000	0.0000	0.0000
PMS2L4	4.8701	5.2504	5.4204	4.8786	4.7179	4.1004	4.4579	5.0308	4.2109	4.0650	3.6546	4.3576	4.9607	4.4842	3.6457	4.9256	4.1821	4.1111	4.4385	4.4432	5.2785	3.5131	3.5805	5.3863	4.1191	5.6922	4.7492	4.5268	4.7996	5.9616	5.3649	4.4008	4.5345	4.1591	3.8548	4.6964	4.8694	4.3528	4.7679	5.0229	4.6487	4.3809	3.4215	4.2891	4.3021	3.7521	5.1457	4.3089	4.3983
SPRY2	8.3730	8.9588	9.3564	10.0205	9.0664	9.1597	9.9520	10.0656	9.6846	8.4233	8.4763	8.6895	9.6018	9.4266	8.8534	10.4113	9.1427	10.3068	9.5788	8.9454	10.5784	8.7655	8.6910	8.9506	8.5827	9.1215	10.0957	10.2144	8.8929	7.5852	10.4578	10.0729	9.6162	9.7960	9.4574	8.8160	9.7026	9.1126	9.2063	9.8621	7.9696	10.5147	9.1993	8.6643	8.9971	8.0983	8.7998	9.9724	9.8500
RSAD2	8.3041	9.7372	9.6129	9.1177	7.7172	9.9745	7.6374	8.1610	5.8563	6.0933	8.8043	9.5323	8.3018	8.3272	10.5335	8.6024	11.2794	9.1417	8.9560	8.3954	8.2915	8.9599	9.2142	8.3077	9.5849	8.7402	9.7207	8.8753	9.1395	5.8676	9.3073	8.5004	8.9197	9.3555	6.9431	9.7956	8.6977	9.1332	8.1943	7.7606	10.8523	9.7615	6.5956	6.0116	9.1139	7.9403	8.8033	6.9127	11.8904
RSAD1	9.0750	9.5628	10.4489	9.1571	8.8973	9.1052	9.4755	9.0166	8.7091	9.1406	8.9732	8.7997	9.3145	9.5152	8.5921	9.5713	9.6127	9.4499	9.3285	10.3570	9.2827	9.6356	8.7433	9.2372	8.0465	9.3002	9.0732	8.9361	9.6919	9.9241	8.9869	9.1741	8.9579	8.2951	8.5236	10.1848	9.6451	9.7006	10.4036	9.8612	9.1231	8.6769	9.7105	10.1164	8.6207	9.8146	9.8625	8.9807	9.6174
ATP5C1	10.6165	11.2131	11.0985	10.7931	11.4745	10.7674	11.8001	12.1580	11.8113	11.5896	11.8242	10.5799	10.7934	11.3957	11.6251	11.0399	11.5271	12.3203	11.5055	11.2339	11.3677	11.6277	11.4906	10.8967	11.3254	10.5793	10.6167	10.6731	12.9641	11.5828	11.0028	11.3316	12.7153	10.8130	10.5750	12.6853	10.9844	11.2544	12.0318	11.2586	11.3570	11.0186	11.7123	11.4874	11.1826	12.0555	10.3647	10.6926	11.2961
NFS1	8.9472	9.7263	8.7607	8.1083	8.2999	8.7245	9.0780	8.3622	8.0590	8.7290	9.0400	9.4922	8.6203	9.3347	8.5121	8.8513	9.2740	8.3170	8.9177	9.2999	8.0112	9.5907	9.1454	8.7142	8.9370	8.7194	8.4890	8.3607	8.6542	8.8908	8.6314	9.0501	8.6472	8.7056	9.7851	9.6056	8.8566	9.5234	9.8160	9.4824	9.4001	8.1771	8.4388	9.7108	8.6524	8.8897	9.8867	8.5227	8.8631
CHD3	11.6187	11.7249	10.7797	11.5169	10.6134	10.8419	11.5198	9.6852	11.1427	11.5152	11.9996	11.8429	11.3389	12.0053	10.7471	11.7256	11.6006	10.2921	11.3634	11.6535	11.6824	12.0650	12.0070	12.2928	11.3048	12.1133	12.2607	11.9059	9.0882	10.9069	11.1025	11.8814	9.5921	10.7338	12.3068	11.0021	11.8152	11.5353	12.7884	11.6590	12.0549	11.1094	12.1311	12.5862	10.8528	11.7205	11.7993	13.1931	11.7016
CHD2	11.2484	11.7294	11.1814	11.7213	10.6675	10.8814	11.0856	9.5392	11.1296	10.6812	10.8996	11.3933	11.7578	10.7735	11.1897	11.8532	11.6764	9.4014	11.5229	11.0474	10.8726	11.5350	10.6653	11.8135	11.1511	11.7919	11.4380	11.3676	9.1509	10.8704	11.4851	11.1843	9.6861	10.7419	11.5439	10.6525	11.3508	11.4420	10.7363	10.7653	11.1522	11.6244	10.9731	10.9366	11.5868	10.7256	12.0154	11.2222	12.0197
CHD5	0.7420	1.5316	1.4685	3.2401	1.4468	0.5896	1.1984	1.1921	1.2986	1.3638	1.5011	0.0000	0.7595	1.3917	0.5290	2.4353	2.5189	2.1465	0.8205	1.5014	2.1704	0.5927	1.9486	2.6222	1.3993	3.7267	4.6171	4.4879	0.0000	0.0000	1.7173	1.0688	0.0000	0.7935	1.8177	0.9979	3.1044	1.8038	1.3823	3.0623	2.1631	0.8690	1.8365	0.0000	1.8061	0.7596	2.1022	0.5238	2.8764
CHD4	12.4756	12.8884	12.7234	12.1689	12.2050	12.5397	11.9105	10.6589	12.9764	11.9414	12.5846	13.0267	12.3432	12.3427	12.2250	12.1601	12.2649	11.2833	12.5509	12.3783	11.8329	12.0476	13.5796	12.5835	13.1198	12.2457	12.2800	12.2022	10.2701	13.3985	12.3845	12.7145	11.3816	12.6171	12.3900	11.7384	11.9886	12.7827	11.9151	12.1047	12.8310	12.7642	12.2550	11.7402	12.3662	11.7013	12.8709	12.0841	12.5818
CHD7	9.5348	10.1802	9.1772	8.4049	8.3234	8.3931	8.1127	7.4072	7.7126	10.5014	9.9961	9.8526	9.6801	9.2717	8.7204	8.4312	9.1382	6.8234	7.6002	9.1507	8.5666	9.3156	10.2547	8.4169	9.3231	9.0964	8.9371	8.9646	8.3912	9.6701	8.6242	8.6681	8.6825	10.6134	10.9930	8.6056	9.1533	7.7023	7.9062	9.7731	9.4517	9.6247	9.5103	9.5063	9.1268	9.5036	8.3323	9.6403	9.7195
CHD6	10.6242	11.2435	10.3836	10.2955	9.7041	10.3329	9.6087	9.0296	9.4608	10.0854	10.6012	10.7845	11.0819	10.6237	10.1551	10.2790	10.1963	8.8757	9.3147	10.3309	9.9773	9.5595	10.5928	10.5573	9.9210	10.5238	10.7670	10.5670	8.3203	11.4064	10.2818	10.4627	8.0777	9.1134	10.7523	8.7913	10.2245	10.2902	9.1019	10.5268	11.2696	9.9672	9.3370	10.0749	10.4100	9.2431	11.7146	10.4959	10.4864
CHD9	9.6666	8.9312	9.3103	9.6337	9.3108	9.5808	9.6044	9.9629	9.2521	9.4716	9.6412	9.9029	10.8893	9.3545	9.9371	9.9822	9.5863	9.2794	9.7490	9.6883	9.7615	8.8013	9.3823	10.5340	9.6911	10.3569	10.4510	10.4843	9.5917	11.6741	10.0222	9.6889	8.9355	9.1474	10.4948	8.7123	9.8801	9.8135	8.9909	9.2619	9.6142	10.5381	8.9996	8.1079	10.4218	8.5274	10.4281	10.7206	10.3493
CHD8	10.7049	11.2698	10.9027	10.6453	10.5638	10.7207	10.4530	9.8983	10.5594	10.6919	11.3155	11.3422	10.3321	10.6560	10.7374	11.2033	10.2301	9.4692	10.4573	10.6746	10.2945	10.4225	11.5524	10.7643	11.3966	11.0150	10.9631	10.7603	9.2790	10.6120	11.3357	10.9229	9.6591	10.4996	11.0881	10.2669	10.6593	10.9382	10.1347	11.0200	10.8519	10.8441	10.6082	10.3970	10.8740	10.2228	11.8357	10.3124	11.0095
SGCA	5.3221	6.6560	5.8170	7.5636	7.8563	5.0133	7.4705	7.9648	5.8563	4.0985	3.8504	6.8342	5.5247	6.6756	3.8808	5.7835	7.2462	8.2208	2.9808	6.7236	8.9090	1.8240	6.1607	6.5386	4.2282	7.4795	8.6104	8.4719	5.6504	5.2005	7.1252	7.7583	4.0262	4.5687	3.8548	6.2374	9.0448	4.5187	6.9564	7.1685	4.4511	4.6419	6.8455	2.3030	6.9755	4.1401	5.3919	6.3416	3.7747
LOC121838	0.4181	0.4628	0.0000	2.6727	0.0000	3.0996	1.1984	1.1921	0.0000	0.0000	1.7827	2.0427	1.9151	2.1758	0.9153	2.1786	0.0000	2.6186	0.0000	0.0000	3.6898	0.0000	2.6423	3.7041	0.3481	5.6922	4.5891	2.7033	0.0000	0.4783	0.9860	1.0688	1.3387	0.0000	0.0000	0.0000	1.3943	0.0000	0.0000	3.1503	4.3787	0.0000	0.3626	1.0869	0.0000	0.0000	0.4500	0.0000	0.0000
CAP1	13.4394	12.7363	12.5339	12.7942	13.4779	13.4767	13.2868	13.9246	13.2979	12.2576	12.3596	13.2856	13.0642	12.8038	12.7573	13.0597	12.5752	13.5000	12.8121	12.4370	13.1002	12.7901	12.9163	12.5946	13.6539	12.3592	12.7244	12.8510	13.3714	12.8704	13.0407	12.6685	13.3528	12.4976	12.7631	13.2317	12.7411	12.3316	11.9621	13.0574	12.8520	13.4855	13.1367	12.7221	12.7778	13.1609	12.8219	13.4915	12.5676
[truncated: 19,435 more rows]
[truncated: 527 more columns]
