# Supplementary material for: Tumor microenvironment-associated lactate metabolism regulates the prognosis and precise checkpoint immunotherapy outcomes of patients with lung adenocarcinoma
Source: Eur J Med Res. 2022 Nov 21;27:256. doi: 10.1186/s40001-022-00895-6 (PMC9677690; doi:10.1186/s40001-022-00895-6)
Supplement: Supplementary file 3 — Additional file 3: Raw documents and tables in the process of data analysis. [file 40001_2022_895_MOESM3_ESM.zip › Table/TCGA.LUAD.sampleMap%2FLUAD_clinicalMatrix]

sampleID	ABSOLUTE_Ploidy	ABSOLUTE_Purity	AKT1	ALK_translocation	BRAF	CBL	CTNNB1	Canonical_mut_in_KRAS_EGFR_ALK	Cnncl_mt_n_KRAS_EGFR_ALK_RET_ROS1_BRAF_ERBB2_HRAS_NRAS_AKT1_MAP2	EGFR	ERBB2	ERBB4	Estimated_allele_fraction_of_a_clonal_varnt_prsnt_t_1_cpy_pr_cll	Expression_Subtype	HRAS	KRAS	MAP2K1	MET	NRAS	PIK3CA	PTPN11	Pathology	Pathology_Updated	RET_translocation	ROS1_translocation	STK11	WGS_as_of_20120731_0_no_1_yes	_INTEGRATION	_PANCAN_CNA_PANCAN_K8	_PANCAN_Cluster_Cluster_PANCAN	_PANCAN_DNAMethyl_LUAD	_PANCAN_DNAMethyl_PANCAN	_PANCAN_RPPA_PANCAN_K8	_PANCAN_UNC_RNAseq_PANCAN_K16	_PANCAN_miRNA_PANCAN	_PANCAN_mirna_LUAD	_PANCAN_mutation_PANCAN	_PATIENT	_cohort	_primary_disease	_primary_site	additional_pharmaceutical_therapy	additional_radiation_therapy	additional_surgery_locoregional_procedure	additional_surgery_metastatic_procedure	age_at_initial_pathologic_diagnosis	anatomic_neoplasm_subdivision	anatomic_neoplasm_subdivision_other	bcr_followup_barcode
TCGA-05-4244-01																												TCGA-05-4244-01	High	C1-LUAD-enriched		Cluster 6	squamous c3	LUAD-like c10	miRNA cluster 4		mutation cluster 12	TCGA-05-4244	TCGA Lung Adenocarcinoma (LUAD)	lung adenocarcinoma	Lung					70	R-Lower
TCGA-05-4249-01	3.77	0.46	none		p.A762E	none	none	Y	Y	none	none	none	0.16	Bronchioid	none	p.G12C	none	none	none	p.E545K	none	Papillary predominant Adc	Papillary predominant Adc			none	0	TCGA-05-4249-01	BRCA-LUAD+	C1-LUAD-enriched		Cluster 5	squamous c3	LUAD-like c10	miRNA cluster 4	cluster 1	mutation cluster 1	TCGA-05-4249	TCGA Lung Adenocarcinoma (LUAD)	lung adenocarcinoma	Lung					67	R-Lower		TCGA-05-4249-F36327
TCGA-05-4250-01																												TCGA-05-4250-01	High	C1-LUAD-enriched		Cluster 6	squamous c3	LUAD-like c10	miRNA cluster 4		mutation cluster 12	TCGA-05-4250	TCGA Lung Adenocarcinoma (LUAD)	lung adenocarcinoma	Lung					79	R-Lower
TCGA-05-4382-01			none		p.L613F	none	none	N	N	p.R222L, p.E545Q	none	p.D922E		Squamoid	none	none	none	none	none	none	none	Solid predominant Adc	Solid predominant Adc			none	0	TCGA-05-4382-01	High	C1-LUAD-enriched		Cluster 5		LUAD-like c10	miRNA cluster 4	cluster 2	mutation cluster 11	TCGA-05-4382	TCGA Lung Adenocarcinoma (LUAD)	lung adenocarcinoma	Lung		YES			68	L-Upper		TCGA-05-4382-F36329
TCGA-05-4384-01	2.04	0.48	none		none	none	p.F777S	N	N	none	p.S633_splice	none	0.24	Bronchioid	none	none	none	none	none	none	none	Papillary predominant Adc	Papillary predominant Adc			none	0	TCGA-05-4384-01	Iq	C1-LUAD-enriched	cluster 3	Cluster 5	squamous c3	LUAD-like c10	miRNA cluster 5	cluster 3	mutation cluster 5	TCGA-05-4384	TCGA Lung Adenocarcinoma (LUAD)	lung adenocarcinoma	Lung		YES			66	R-Lower		TCGA-05-4384-F36330
TCGA-05-4389-01	3.29	0.48	none		p.G469V	none	p.T41A	N	Y	none	none	none	0.18	Magnoid	none	none	none	none	none	none	none	Solid predominant Adc	Solid predominant Adc			none	1	TCGA-05-4389-01	High	C1-LUAD-enriched		Cluster 5		LUAD-like c10	miRNA cluster 4	cluster 2	mutation c1uster 9	TCGA-05-4389	TCGA Lung Adenocarcinoma (LUAD)	lung adenocarcinoma	Lung					70	R-Upper		TCGA-05-4389-F36455
TCGA-05-4390-01	3.99	0.57	none		none	none	none	Y	Y	none	none	none	0.18	Magnoid	none	p.G12V	none	none	none	none	none	Acinar predominant Adc	Acinar predominant Adc			none	0	TCGA-05-4390-01	COAD-READ	C1-LUAD-enriched	cluster 2	Cluster 6		LUAD-like c10	miRNA cluster 6	cluster 1	mutation cluster 12	TCGA-05-4390	TCGA Lung Adenocarcinoma (LUAD)	lung adenocarcinoma	Lung					58	R-Upper		TCGA-05-4390-F36456
TCGA-05-4395-01	3.24	0.61	none		none	none	none	Y	Y	none	none	none	0.22	Squamoid	none	p.G12V	none	none	none	none	none	Solid predominant Adc	Solid predominant Adc			p.G56W	0	TCGA-05-4395-01	BRCA-LUAD+	C1-LUAD-enriched		Cluster 6		LUAD-like c10	miRNA cluster 4	cluster 2	mutation cluster 2	TCGA-05-4395	TCGA Lung Adenocarcinoma (LUAD)	lung adenocarcinoma	Lung					76	L-Upper
TCGA-05-4396-01	1.86	0.74	none		none	none	none	N	N	none	none	none	0.39	Magnoid	none	none	none	none	none	none	none	Papillary predominant Adc	Papillary predominant Adc			none	0	TCGA-05-4396-01	Squamous	C1-LUAD-enriched	cluster 1	Cluster 6	squamous c3	LUAD-like c10	miRNA cluster 6	cluster 1	mutation cluster 11	TCGA-05-4396	TCGA Lung Adenocarcinoma (LUAD)	lung adenocarcinoma	Lung					76	R-Lower
TCGA-05-4397-01																												TCGA-05-4397-01	Squamous	C1-LUAD-enriched		Cluster 6	squamous c3	LUAD-like c10	miRNA cluster 7		mutation cluster 8	TCGA-05-4397	TCGA Lung Adenocarcinoma (LUAD)	lung adenocarcinoma	Lung					65	R-Middle
TCGA-05-4398-01	4.86	0.33	none		none	none	none	N	N	none	none	none	0.11	Squamoid	none	none	none	none	none	none	none	Solid predominant Adc	Solid predominant Adc			none	1	TCGA-05-4398-01	Squamous	C1-LUAD-enriched		Cluster 6	squamous c3	LUAD-like c10	miRNA cluster 4	cluster 4	mutation cluster 2	TCGA-05-4398	TCGA Lung Adenocarcinoma (LUAD)	lung adenocarcinoma	Lung					47	R-Upper		TCGA-05-4398-F36462
TCGA-05-4402-01	3.24	0.44	none		none	none	none	Y	Y	p.TSPKANKE751del	none	none	0.17	Bronchioid	none	none	none	none	none	none	none	Acinar predominant Adc	Acinar predominant Adc			none	0	TCGA-05-4402-01	BRCA-LUAD+	C1-LUAD-enriched		Cluster 5	squamous c3	LUAD-like c10	miRNA cluster 4	cluster 4	mutation cluster 8	TCGA-05-4402	TCGA Lung Adenocarcinoma (LUAD)	lung adenocarcinoma	Lung					57	R-Lower		TCGA-05-4402-F36466
TCGA-05-4403-01	2.06	0.46	none		none	none	none	Y	Y	none	none	none	0.23	Bronchioid	none	p.G12C	none	p.H476Y	none	none	none	Invasive mucinous	Invasive mucinous			none	0	TCGA-05-4403-01	Kirc+	C1-LUAD-enriched		Cluster 6		LUAD-like c10	miRNA cluster 8	cluster 1	mutation cluster 12	TCGA-05-4403	TCGA Lung Adenocarcinoma (LUAD)	lung adenocarcinoma	Lung					76	R-Upper
TCGA-05-4405-01	3.34	0.38	none		none	none	none	N	N	none	none	none	0.15	Bronchioid	none	none	none	none	none	none	none	Acinar predominant Adc	Acinar predominant Adc			none	0	TCGA-05-4405-01	High	C1-LUAD-enriched	cluster 1	Cluster 6	squamous c3	LUAD-like c10	miRNA cluster 4	cluster 2	mutation cluster 2	TCGA-05-4405	TCGA Lung Adenocarcinoma (LUAD)	lung adenocarcinoma	Lung					74	R-Lower		TCGA-05-4405-F36494
TCGA-05-4410-01			none		p.G466V	none	none	N	Y	p.R377S	none	none		Bronchioid	none	none	none	none	none	none	none	Micropapillary predom Adc	Micropapillary predom Adc			none	0	TCGA-05-4410-01	High	C1-LUAD-enriched	cluster 1	Cluster 6	squamous c3	LUAD-like c10	miRNA cluster 4	cluster 2	mutation cluster 11	TCGA-05-4410	TCGA Lung Adenocarcinoma (LUAD)	lung adenocarcinoma	Lung					62	L-Upper
TCGA-05-4415-01	3.65	0.65	none		none	none	none	Y	Y	none	none	none	0.21	Magnoid	none	p.G12C	none	none	none	none	none	Micropapillary predom Adc	Micropapillary predom Adc			p.G227fs	0	TCGA-05-4415-01	GBM	C1-LUAD-enriched	cluster 3	Cluster 5		LUAD-like c10	miRNA cluster 4	cluster 5	mutation cluster 12	TCGA-05-4415	TCGA Lung Adenocarcinoma (LUAD)	lung adenocarcinoma	Lung					57	L-Lower		TCGA-05-4415-F36499
TCGA-05-4417-01	2.96	0.39	none		none	none	none	Y	Y	none	none	none	0.16	Magnoid	none	p.G12C	none	none	none	none	none	Solid predominant Adc	Solid predominant Adc			p.H168R	0	TCGA-05-4417-01	BRCA-LUAD+	C1-LUAD-enriched	cluster 2	Cluster 6	squamous c3	LUAD-like c10	miRNA cluster 4	cluster 2	mutation cluster 12	TCGA-05-4417	TCGA Lung Adenocarcinoma (LUAD)	lung adenocarcinoma	Lung					51	R-Upper		TCGA-05-4417-F36502
TCGA-05-4418-01	2.01	0.53	none		none	none	none	Y	Y	none	none	none	0.26	Magnoid	none	p.G12C	none	none	none	none	none	Solid predominant Adc	Solid predominant Adc			none	0	TCGA-05-4418-01	BRCA-LUAD+	C1-LUAD-enriched		Cluster 5	squamous c3	LUAD-like c10	miRNA c1uster 9	cluster 4	mutation cluster 12	TCGA-05-4418	TCGA Lung Adenocarcinoma (LUAD)	lung adenocarcinoma	Lung					69	L-Lower
TCGA-05-4420-01	3.53	0.6	none		none	none	none	N	Y	none	none	none	0.21	Magnoid	p.Q61L	none	none	none	none	none	none	Invasive mucinous	Invasive mucinous			none	1	TCGA-05-4420-01	High	C1-LUAD-enriched		Cluster 5	squamous c3	LUAD-like c10	miRNA cluster 6	cluster 1	mutation cluster 3	TCGA-05-4420	TCGA Lung Adenocarcinoma (LUAD)	lung adenocarcinoma	Lung					41	R-Lower		TCGA-05-4420-F36531
TCGA-05-4422-01	2.09	0.63	none		none	none	p.S37F	N	N	none	none	none	0.31	Magnoid	none	none	none	none	none	none	none	Acinar predominant Adc	Acinar predominant Adc			p.G251V	1	TCGA-05-4422-01	COAD-READ	C1-LUAD-enriched		Low purity c2	squamous c3	LUAD-like c10	miRNA cluster 7	cluster 4	mutation c1uster 9	TCGA-05-4422	TCGA Lung Adenocarcinoma (LUAD)	lung adenocarcinoma	Lung					68	L-Lower
TCGA-05-4424-01			none		none	none	none	N	N	none	none	none		Bronchioid	none	none	none	none	none	none	none	Acinar predominant Adc	Acinar predominant Adc			none	0	TCGA-05-4424-01	High	C1-LUAD-enriched	cluster 3	Low purity c2		LUAD-like c10	miRNA cluster 5	cluster 5	mutation cluster 2	TCGA-05-4424	TCGA Lung Adenocarcinoma (LUAD)	lung adenocarcinoma	Lung		YES			70	R-Upper		TCGA-05-4424-F36536
TCGA-05-4425-01	1.96	0.61	none		none	none	p.S45F	N	N	none	none	none	0.31	Squamoid	none	none	none	none	none	none	none	Papillary predominant Adc	Papillary predominant Adc			none	0	TCGA-05-4425-01	Kirc+	C1-LUAD-enriched	cluster 1	Cluster 6		LUAD-like c10	miRNA cluster 4	cluster 1	mutation c1uster 9	TCGA-05-4425	TCGA Lung Adenocarcinoma (LUAD)	lung adenocarcinoma	Lung					70	R-Middle
TCGA-05-4426-01	1.99	0.71	none		none	none	none	N	Y	none	none	none	0.36	Squamoid	none	none	none	none	none	none	none	Solid predominant Adc	Solid predominant Adc		Y	none	0	TCGA-05-4426-01	Kirc+	C1-LUAD-enriched		Cluster 5	squamous c3	LUAD-like c10	miRNA cluster 4	cluster 2	mutation cluster 5	TCGA-05-4426	TCGA Lung Adenocarcinoma (LUAD)	lung adenocarcinoma	Lung					71	L-Lower		TCGA-05-4426-F36562
TCGA-05-4427-01																												TCGA-05-4427-01	BRCA-LUAD+	C1-LUAD-enriched		Cluster 6	squamous c3	LUAD-like c10	miRNA cluster 4		mutation cluster 11	TCGA-05-4427	TCGA Lung Adenocarcinoma (LUAD)	lung adenocarcinoma	Lung					65	L-Upper		TCGA-05-4427-F36564
TCGA-05-4430-01	3.44	0.2	none		none	none	none	N	N	none	none	none	0.09	Bronchioid	none	none	none	none	none	none	none	Solid predominant Adc	Solid predominant Adc			none	0	TCGA-05-4430-01	High	C1-LUAD-enriched		Cluster 6	squamous c3	LUAD-like c10	miRNA cluster 4	cluster 2	mutation cluster 2	TCGA-05-4430	TCGA Lung Adenocarcinoma (LUAD)	lung adenocarcinoma	Lung					59	L-Lower		TCGA-05-4430-F36427
TCGA-05-4432-01	3.33	0.37	none		none	none	none	N	N	none	none	p.P1206L	0.15	Magnoid	none	none	none	none	none	none	none	Solid predominant Adc	Solid predominant Adc			p.137_138QE>H*	1	TCGA-05-4432-01	High	C1-LUAD-enriched		Low purity c2		LUAD-like c10	miRNA cluster 7	cluster 4	mutation cluster 2	TCGA-05-4432	TCGA Lung Adenocarcinoma (LUAD)	lung adenocarcinoma	Lung					66	R-Upper		TCGA-05-4432-F36424
TCGA-05-4433-01	1.9	0.61	none		none	none	none	Y	Y	none	none	none	0.31	Bronchioid	none	p.G12V	none	none	none	none	none	Invasive mucinous	Invasive mucinous			none	0	TCGA-05-4433-01	Squamous	C1-LUAD-enriched	cluster 2	Cluster 5		LUAD-like c10	miRNA cluster 4	cluster 1	mutation cluster 2	TCGA-05-4433	TCGA Lung Adenocarcinoma (LUAD)	lung adenocarcinoma	Lung					82	L-Lower		TCGA-05-4433-F36530
TCGA-05-4434-01																												TCGA-05-4434-01	Kirc+	C1-LUAD-enriched		Cluster 6	squamous c3	LUAD-like c10	miRNA cluster 4		mutation c1uster 9	TCGA-05-4434	TCGA Lung Adenocarcinoma (LUAD)	lung adenocarcinoma	Lung					67	R-Lower
TCGA-05-5420-01	1.83	0.25	none		none	none	none	N	N	none	none	none	0.13	Squamoid	none	none	none	none	none	none	none	Solid predominant Adc	Solid predominant Adc			none	0	TCGA-05-5420-01	High	C1-LUAD-enriched	cluster 3	Cluster 5	squamous c3	LUAD-like c10	miRNA cluster 4	cluster 4	mutation c1uster 9	TCGA-05-5420	TCGA Lung Adenocarcinoma (LUAD)	lung adenocarcinoma	Lung					67	L-Upper		TCGA-05-5420-F36422
TCGA-05-5420-11	1.83	0.25	none		none	none	none	N	N	none	none	none	0.13	Squamoid	none	none	none	none	none	none	none	Solid predominant Adc	Solid predominant Adc			none	0	TCGA-05-5420-11		C1-LUAD-enriched							mutation c1uster 9	TCGA-05-5420	TCGA Lung Adenocarcinoma (LUAD)	lung adenocarcinoma	Lung					67	L-Upper		TCGA-05-5420-F36422
TCGA-05-5423-01	2.36	0.6	none		none	none	none	Y	Y	p.L833F, p.L861Q	none	none	0.27	Bronchioid	none	none	none	none	none	none	none	Acinar predominant Adc	Acinar predominant Adc			none	0	TCGA-05-5423-01	High	C1-LUAD-enriched	cluster 3	Cluster 6	squamous c3	LUAD-like c10	miRNA cluster 4	cluster 4	mutation cluster 8	TCGA-05-5423	TCGA Lung Adenocarcinoma (LUAD)	lung adenocarcinoma	Lung					65	L-Upper
TCGA-05-5425-01																												TCGA-05-5425-01	High	C1-LUAD-enriched		Cluster 5	squamous c3	LUAD-like c10	miRNA cluster 4		mutation c1uster 9	TCGA-05-5425	TCGA Lung Adenocarcinoma (LUAD)	lung adenocarcinoma	Lung					68	R-Upper		TCGA-05-5425-F36403
TCGA-05-5428-01	3.37	0.63	none		p.D594N	none	none	N	Y	none	none	none	0.22	Squamoid	none	none	none	none	none	none	none	Solid predominant Adc	Solid predominant Adc			none	0	TCGA-05-5428-01	BRCA-LUAD+	C1-LUAD-enriched	cluster 1	Cluster 6		LUAD-like c10	miRNA cluster 4	cluster 2	mutation cluster 8	TCGA-05-5428	TCGA Lung Adenocarcinoma (LUAD)	lung adenocarcinoma	Lung					57	R-Upper		TCGA-05-5428-F36401
TCGA-05-5429-01	2.07	0.47	none		none	none	none	N	N	none	none	none	0.23	Magnoid	none	none	none	none	none	none	none	Acinar predominant Adc	Acinar predominant Adc			none	0	TCGA-05-5429-01	Iq	C1-LUAD-enriched	cluster 1	Cluster 6	squamous c3	LUAD-like c10	miRNA cluster 8	cluster 1	mutation c1uster 9	TCGA-05-5429	TCGA Lung Adenocarcinoma (LUAD)	lung adenocarcinoma	Lung					60	L-Upper		TCGA-05-5429-F36396
TCGA-05-5715-01	1.82	0.74	none		none	none	none	N	Y	none	p.774_775insAYVM	none	0.4	Bronchioid	none	none	none	none	none	none	none	Micropapillary predom Adc	Micropapillary predom Adc			none	0	TCGA-05-5715-01	BRCA-LUAD+	C1-LUAD-enriched	cluster 2	Cluster 6	KIRC-like c1	LUAD-like c10	miRNA c1uster 10	cluster 5	mutation c1uster 10	TCGA-05-5715	TCGA Lung Adenocarcinoma (LUAD)	lung adenocarcinoma	Lung					69	L-Upper
TCGA-17-Z000-01																												TCGA-17-Z000-01				Cluster 5					mutation c1uster 9	TCGA-17-Z000	TCGA Lung Adenocarcinoma (LUAD)	lung adenocarcinoma	Lung
TCGA-17-Z001-01																												TCGA-17-Z001-01				Cluster 5					mutation cluster 8	TCGA-17-Z001	TCGA Lung Adenocarcinoma (LUAD)	lung adenocarcinoma	Lung
TCGA-17-Z002-01																												TCGA-17-Z002-01				Cluster 6						TCGA-17-Z002	TCGA Lung Adenocarcinoma (LUAD)	lung adenocarcinoma	Lung
TCGA-17-Z003-01																												TCGA-17-Z003-01				Cluster 5					mutation cluster 5	TCGA-17-Z003	TCGA Lung Adenocarcinoma (LUAD)	lung adenocarcinoma	Lung
TCGA-17-Z004-01																												TCGA-17-Z004-01				Low purity c2					mutation c1uster 9	TCGA-17-Z004	TCGA Lung Adenocarcinoma (LUAD)	lung adenocarcinoma	Lung
TCGA-17-Z005-01																												TCGA-17-Z005-01				Cluster 6					mutation cluster 5	TCGA-17-Z005	TCGA Lung Adenocarcinoma (LUAD)	lung adenocarcinoma	Lung
TCGA-17-Z006-01																												TCGA-17-Z006-01				Cluster 5						TCGA-17-Z006	TCGA Lung Adenocarcinoma (LUAD)	lung adenocarcinoma	Lung
TCGA-17-Z007-01																												TCGA-17-Z007-01				COADREAD non-CIMP c11					mutation cluster 5	TCGA-17-Z007	TCGA Lung Adenocarcinoma (LUAD)	lung adenocarcinoma	Lung
TCGA-17-Z008-01																												TCGA-17-Z008-01				Cluster 5					mutation cluster 7	TCGA-17-Z008	TCGA Lung Adenocarcinoma (LUAD)	lung adenocarcinoma	Lung
TCGA-17-Z009-01																												TCGA-17-Z009-01				Low purity c2					mutation cluster 14	TCGA-17-Z009	TCGA Lung Adenocarcinoma (LUAD)	lung adenocarcinoma	Lung
TCGA-17-Z010-01																												TCGA-17-Z010-01				Cluster 6					mutation cluster 7	TCGA-17-Z010	TCGA Lung Adenocarcinoma (LUAD)	lung adenocarcinoma	Lung
TCGA-17-Z011-01																												TCGA-17-Z011-01				Cluster 5					mutation c1uster 9	TCGA-17-Z011	TCGA Lung Adenocarcinoma (LUAD)	lung adenocarcinoma	Lung
TCGA-17-Z012-01																												TCGA-17-Z012-01				Cluster 5					mutation cluster 5	TCGA-17-Z012	TCGA Lung Adenocarcinoma (LUAD)	lung adenocarcinoma	Lung
TCGA-17-Z013-01																												TCGA-17-Z013-01				Cluster 5					mutation c1uster 9	TCGA-17-Z013	TCGA Lung Adenocarcinoma (LUAD)	lung adenocarcinoma	Lung
TCGA-17-Z014-01																												TCGA-17-Z014-01				Cluster 6					mutation cluster 12	TCGA-17-Z014	TCGA Lung Adenocarcinoma (LUAD)	lung adenocarcinoma	Lung
TCGA-17-Z015-01																												TCGA-17-Z015-01				Cluster 6					mutation cluster 8	TCGA-17-Z015	TCGA Lung Adenocarcinoma (LUAD)	lung adenocarcinoma	Lung
TCGA-17-Z016-01																												TCGA-17-Z016-01				Cluster 5					mutation cluster 12	TCGA-17-Z016	TCGA Lung Adenocarcinoma (LUAD)	lung adenocarcinoma	Lung
TCGA-17-Z017-01																												TCGA-17-Z017-01				Cluster 6					mutation cluster 2	TCGA-17-Z017	TCGA Lung Adenocarcinoma (LUAD)	lung adenocarcinoma	Lung
TCGA-17-Z018-01																												TCGA-17-Z018-01				Cluster 5					mutation cluster 6	TCGA-17-Z018	TCGA Lung Adenocarcinoma (LUAD)	lung adenocarcinoma	Lung
TCGA-17-Z019-01																												TCGA-17-Z019-01				Cluster 5						TCGA-17-Z019	TCGA Lung Adenocarcinoma (LUAD)	lung adenocarcinoma	Lung
TCGA-17-Z020-01																												TCGA-17-Z020-01				Cluster 5					mutation cluster 2	TCGA-17-Z020	TCGA Lung Adenocarcinoma (LUAD)	lung adenocarcinoma	Lung
TCGA-17-Z021-01																												TCGA-17-Z021-01				Cluster 5					mutation cluster 5	TCGA-17-Z021	TCGA Lung Adenocarcinoma (LUAD)	lung adenocarcinoma	Lung
TCGA-17-Z022-01																												TCGA-17-Z022-01				Cluster 5					mutation cluster 11	TCGA-17-Z022	TCGA Lung Adenocarcinoma (LUAD)	lung adenocarcinoma	Lung
TCGA-17-Z023-01																												TCGA-17-Z023-01				Low purity c2					mutation cluster 2	TCGA-17-Z023	TCGA Lung Adenocarcinoma (LUAD)	lung adenocarcinoma	Lung
TCGA-17-Z024-01																												TCGA-17-Z024-01				Cluster 5						TCGA-17-Z024	TCGA Lung Adenocarcinoma (LUAD)	lung adenocarcinoma	Lung
TCGA-17-Z025-01																												TCGA-17-Z025-01				Cluster 6					mutation cluster 12	TCGA-17-Z025	TCGA Lung Adenocarcinoma (LUAD)	lung adenocarcinoma	Lung
TCGA-17-Z026-01																												TCGA-17-Z026-01				Cluster 5					mutation cluster 11	TCGA-17-Z026	TCGA Lung Adenocarcinoma (LUAD)	lung adenocarcinoma	Lung
TCGA-17-Z027-01																												TCGA-17-Z027-01				Cluster 5					mutation cluster 8	TCGA-17-Z027	TCGA Lung Adenocarcinoma (LUAD)	lung adenocarcinoma	Lung
TCGA-17-Z028-01																												TCGA-17-Z028-01				Cluster 5					mutation cluster 8	TCGA-17-Z028	TCGA Lung Adenocarcinoma (LUAD)	lung adenocarcinoma	Lung
TCGA-17-Z029-01																												TCGA-17-Z029-01				Low purity c2						TCGA-17-Z029	TCGA Lung Adenocarcinoma (LUAD)	lung adenocarcinoma	Lung
TCGA-17-Z030-01																												TCGA-17-Z030-01				Cluster 5					mutation cluster 11	TCGA-17-Z030	TCGA Lung Adenocarcinoma (LUAD)	lung adenocarcinoma	Lung
TCGA-17-Z031-01																												TCGA-17-Z031-01				Cluster 6					mutation cluster 11	TCGA-17-Z031	TCGA Lung Adenocarcinoma (LUAD)	lung adenocarcinoma	Lung
TCGA-17-Z032-01																												TCGA-17-Z032-01				Cluster 5					mutation cluster 14	TCGA-17-Z032	TCGA Lung Adenocarcinoma (LUAD)	lung adenocarcinoma	Lung
TCGA-17-Z033-01																												TCGA-17-Z033-01				Cluster 6					mutation cluster 12	TCGA-17-Z033	TCGA Lung Adenocarcinoma (LUAD)	lung adenocarcinoma	Lung
TCGA-17-Z034-01																												TCGA-17-Z034-01				Low purity c2						TCGA-17-Z034	TCGA Lung Adenocarcinoma (LUAD)	lung adenocarcinoma	Lung
TCGA-17-Z035-01																												TCGA-17-Z035-01				Cluster 5					mutation cluster 8	TCGA-17-Z035	TCGA Lung Adenocarcinoma (LUAD)	lung adenocarcinoma	Lung
TCGA-17-Z036-01																												TCGA-17-Z036-01				Cluster 5					mutation cluster 12	TCGA-17-Z036	TCGA Lung Adenocarcinoma (LUAD)	lung adenocarcinoma	Lung
TCGA-17-Z037-01																												TCGA-17-Z037-01				COADREAD non-CIMP c11					mutation cluster 2	TCGA-17-Z037	TCGA Lung Adenocarcinoma (LUAD)	lung adenocarcinoma	Lung
TCGA-17-Z038-01																												TCGA-17-Z038-01				Cluster 5					mutation c1uster 9	TCGA-17-Z038	TCGA Lung Adenocarcinoma (LUAD)	lung adenocarcinoma	Lung
TCGA-17-Z039-01																												TCGA-17-Z039-01				Low purity c2					mutation c1uster 9	TCGA-17-Z039	TCGA Lung Adenocarcinoma (LUAD)	lung adenocarcinoma	Lung
TCGA-17-Z040-01																												TCGA-17-Z040-01				Cluster 5					mutation c1uster 9	TCGA-17-Z040	TCGA Lung Adenocarcinoma (LUAD)	lung adenocarcinoma	Lung
TCGA-17-Z041-01																												TCGA-17-Z041-01				Cluster 5					mutation c1uster 9	TCGA-17-Z041	TCGA Lung Adenocarcinoma (LUAD)	lung adenocarcinoma	Lung
TCGA-17-Z042-01																												TCGA-17-Z042-01				Cluster 6					mutation cluster 11	TCGA-17-Z042	TCGA Lung Adenocarcinoma (LUAD)	lung adenocarcinoma	Lung
TCGA-17-Z043-01																												TCGA-17-Z043-01				Cluster 5					mutation cluster 5	TCGA-17-Z043	TCGA Lung Adenocarcinoma (LUAD)	lung adenocarcinoma	Lung
TCGA-17-Z044-01																												TCGA-17-Z044-01				Cluster 5					mutation cluster 8	TCGA-17-Z044	TCGA Lung Adenocarcinoma (LUAD)	lung adenocarcinoma	Lung
TCGA-17-Z045-01																												TCGA-17-Z045-01				Cluster 5					mutation cluster 2	TCGA-17-Z045	TCGA Lung Adenocarcinoma (LUAD)	lung adenocarcinoma	Lung
TCGA-17-Z046-01																												TCGA-17-Z046-01				Cluster 6					mutation cluster 11	TCGA-17-Z046	TCGA Lung Adenocarcinoma (LUAD)	lung adenocarcinoma	Lung
TCGA-17-Z047-01																												TCGA-17-Z047-01				Cluster 5					mutation cluster 8	TCGA-17-Z047	TCGA Lung Adenocarcinoma (LUAD)	lung adenocarcinoma	Lung
TCGA-17-Z048-01																												TCGA-17-Z048-01				Cluster 5					mutation cluster 14	TCGA-17-Z048	TCGA Lung Adenocarcinoma (LUAD)	lung adenocarcinoma	Lung
TCGA-17-Z049-01																												TCGA-17-Z049-01				Cluster 5					mutation cluster 2	TCGA-17-Z049	TCGA Lung Adenocarcinoma (LUAD)	lung adenocarcinoma	Lung
TCGA-17-Z050-01																												TCGA-17-Z050-01				Cluster 6					mutation cluster 7	TCGA-17-Z050	TCGA Lung Adenocarcinoma (LUAD)	lung adenocarcinoma	Lung
TCGA-17-Z051-01																												TCGA-17-Z051-01				Cluster 5					mutation c1uster 9	TCGA-17-Z051	TCGA Lung Adenocarcinoma (LUAD)	lung adenocarcinoma	Lung
TCGA-17-Z052-01																												TCGA-17-Z052-01				Low purity c2					mutation cluster 5	TCGA-17-Z052	TCGA Lung Adenocarcinoma (LUAD)	lung adenocarcinoma	Lung
TCGA-17-Z053-01																												TCGA-17-Z053-01				Cluster 13 (HNSC-LUSC)					mutation cluster 2	TCGA-17-Z053	TCGA Lung Adenocarcinoma (LUAD)	lung adenocarcinoma	Lung
TCGA-17-Z054-01																												TCGA-17-Z054-01				Cluster 5					mutation c1uster 9	TCGA-17-Z054	TCGA Lung Adenocarcinoma (LUAD)	lung adenocarcinoma	Lung
TCGA-17-Z055-01																												TCGA-17-Z055-01									mutation cluster 2	TCGA-17-Z055	TCGA Lung Adenocarcinoma (LUAD)	lung adenocarcinoma	Lung
TCGA-17-Z056-01																												TCGA-17-Z056-01				Cluster 5					mutation cluster 8	TCGA-17-Z056	TCGA Lung Adenocarcinoma (LUAD)	lung adenocarcinoma	Lung
TCGA-17-Z057-01																												TCGA-17-Z057-01									mutation cluster 5	TCGA-17-Z057	TCGA Lung Adenocarcinoma (LUAD)	lung adenocarcinoma	Lung
TCGA-17-Z058-01																												TCGA-17-Z058-01				Cluster 5					mutation cluster 12	TCGA-17-Z058	TCGA Lung Adenocarcinoma (LUAD)	lung adenocarcinoma	Lung
TCGA-17-Z059-01																												TCGA-17-Z059-01				Cluster 6					mutation c1uster 9	TCGA-17-Z059	TCGA Lung Adenocarcinoma (LUAD)	lung adenocarcinoma	Lung
TCGA-17-Z060-01																												TCGA-17-Z060-01				Cluster 5					mutation cluster 12	TCGA-17-Z060	TCGA Lung Adenocarcinoma (LUAD)	lung adenocarcinoma	Lung
TCGA-17-Z061-01																												TCGA-17-Z061-01				Cluster 5					mutation cluster 13	TCGA-17-Z061	TCGA Lung Adenocarcinoma (LUAD)	lung adenocarcinoma	Lung
TCGA-17-Z062-01																												TCGA-17-Z062-01				Cluster 5					mutation cluster 11	TCGA-17-Z062	TCGA Lung Adenocarcinoma (LUAD)	lung adenocarcinoma	Lung
TCGA-35-3615-01	2.07	0.68	none		none	none	none	Y	Y	none	none	none	0.33	Magnoid	none	p.G12C	none	none	none	none	none	Lepidic predominant Adc	Lepidic predominant Adc			p.L245_splice	0	TCGA-35-3615-01	Iq	C1-LUAD-enriched		Cluster 6	squamous c3	LUAD-like c10	miRNA cluster 7	cluster 4	mutation cluster 12	TCGA-35-3615	TCGA Lung Adenocarcinoma (LUAD)	lung adenocarcinoma	Lung					57	R-Upper		TCGA-35-3615-F68919
TCGA-35-3621-01																												TCGA-35-3621-01										TCGA-35-3621	TCGA Lung Adenocarcinoma (LUAD)	lung adenocarcinoma	Lung
TCGA-35-4122-01																												TCGA-35-4122-01	High	C1-LUAD-enriched		Cluster 5	squamous c3	LUAD-like c10	miRNA cluster 4		mutation cluster 5	TCGA-35-4122	TCGA Lung Adenocarcinoma (LUAD)	lung adenocarcinoma	Lung					69	L-Upper		TCGA-35-4122-F68915
TCGA-35-4123-01																												TCGA-35-4123-01	Squamous	C1-LUAD-enriched		Cluster 6	squamous c3	LUAD-like c10	miRNA cluster 4		mutation cluster 3	TCGA-35-4123	TCGA Lung Adenocarcinoma (LUAD)	lung adenocarcinoma	Lung					38	R-Upper		TCGA-35-4123-F68918
TCGA-35-5375-01																												TCGA-35-5375-01	High	C2-Squamous-like		BRCA CIMP c7	squamous c3	squamous-like c4	miRNA cluster 12		mutation cluster 11	TCGA-35-5375	TCGA Lung Adenocarcinoma (LUAD)	lung adenocarcinoma	Lung					61	L-Upper		TCGA-35-5375-F68920
TCGA-38-4625-01																												TCGA-38-4625-01	Squamous	C1-LUAD-enriched		Cluster 6	squamous c3	LUAD-like c10	miRNA c1uster 9		mutation cluster 13	TCGA-38-4625	TCGA Lung Adenocarcinoma (LUAD)	lung adenocarcinoma	Lung					66	R-Upper		TCGA-38-4625-F33407
TCGA-38-4625-11																												TCGA-38-4625-11		C1-LUAD-enriched							mutation cluster 13	TCGA-38-4625	TCGA Lung Adenocarcinoma (LUAD)	lung adenocarcinoma	Lung					66	R-Upper		TCGA-38-4625-F33407
TCGA-38-4626-01			none		none	none	none	Y	Y	none	none	none		Bronchioid	none	p.G12V	none	none	none	none	none	Solid predominant Adc	Solid predominant Adc			none	0	TCGA-38-4626-01	BRCA-LUAD+	C1-LUAD-enriched		Cluster 5	squamous c3	LUAD-like c10	miRNA c1uster 9	cluster 4	mutation cluster 12	TCGA-38-4626	TCGA Lung Adenocarcinoma (LUAD)	lung adenocarcinoma	Lung	NO	NO	NO		57	L-Upper		TCGA-38-4626-F33409
TCGA-38-4626-11			none		none	none	none	Y	Y	none	none	none		Bronchioid	none	p.G12V	none	none	none	none	none	Solid predominant Adc	Solid predominant Adc			none	0	TCGA-38-4626-11		C1-LUAD-enriched							mutation cluster 12	TCGA-38-4626	TCGA Lung Adenocarcinoma (LUAD)	lung adenocarcinoma	Lung	NO	NO	NO		57	L-Upper		TCGA-38-4626-F33409
TCGA-38-4627-01			none		none	none	none	Y	Y	p.L62R, p.L858R	none	none		Squamoid	none	none	none	none	none	none	none	Acinar predominant Adc	Acinar predominant Adc			none	0	TCGA-38-4627-01	Quiet	C1-LUAD-enriched		Cluster 5	squamous c3	LUAD-like c10	miRNA c1uster 9	cluster 2	mutation cluster 14	TCGA-38-4627	TCGA Lung Adenocarcinoma (LUAD)	lung adenocarcinoma	Lung					64	R-Upper		TCGA-38-4627-F4508
TCGA-38-4627-11			none		none	none	none	Y	Y	p.L62R, p.L858R	none	none		Squamoid	none	none	none	none	none	none	none	Acinar predominant Adc	Acinar predominant Adc			none	0	TCGA-38-4627-11		C1-LUAD-enriched							mutation cluster 14	TCGA-38-4627	TCGA Lung Adenocarcinoma (LUAD)	lung adenocarcinoma	Lung					64	R-Upper		TCGA-38-4627-F4508
TCGA-38-4628-01	5.05	0.5	none		none	none	none	Y	Y	p.ELREA746del	none	none	0.14	Squamoid	none	none	none	none	none	none	none	Acinar predominant Adc	Acinar predominant Adc			none	1	TCGA-38-4628-01	High	C1-LUAD-enriched		Cluster 6		LUAD-like c10	miRNA cluster 4	cluster 5	mutation cluster 14	TCGA-38-4628	TCGA Lung Adenocarcinoma (LUAD)	lung adenocarcinoma	Lung	YES	NO	NO	YES	65	R-Upper		TCGA-38-4628-F4676
TCGA-38-4628-11	5.05	0.5	none		none	none	none	Y	Y	p.ELREA746del	none	none	0.14	Squamoid	none	none	none	none	none	none	none	Acinar predominant Adc	Acinar predominant Adc			none	1	TCGA-38-4628-11		C1-LUAD-enriched							mutation cluster 14	TCGA-38-4628	TCGA Lung Adenocarcinoma (LUAD)	lung adenocarcinoma	Lung	YES	NO	NO	YES	65	R-Upper		TCGA-38-4628-F4676
TCGA-38-4629-01																												TCGA-38-4629-01	High	C1-LUAD-enriched		Cluster 6	squamous c3	LUAD-like c10	miRNA cluster 4		mutation cluster 11	TCGA-38-4629	TCGA Lung Adenocarcinoma (LUAD)	lung adenocarcinoma	Lung	NO	NO	NO	NO	68	R-Upper		TCGA-38-4629-F4887
TCGA-38-4629-11																												TCGA-38-4629-11		C1-LUAD-enriched							mutation cluster 11	TCGA-38-4629	TCGA Lung Adenocarcinoma (LUAD)	lung adenocarcinoma	Lung	NO	NO	NO	NO	68	R-Upper		TCGA-38-4629-F4887
TCGA-38-4630-01																												TCGA-38-4630-01	High	C6-UCEC		UCEC Serous c4		UCEC-like c11	miRNA c1uster 10		mutation cluster 5	TCGA-38-4630	TCGA Lung Adenocarcinoma (LUAD)	lung adenocarcinoma	Lung	NO	YES	NO	NO	75	R-Upper		TCGA-38-4630-F4972
TCGA-38-4630-11																												TCGA-38-4630-11		C6-UCEC							mutation cluster 5	TCGA-38-4630	TCGA Lung Adenocarcinoma (LUAD)	lung adenocarcinoma	Lung	NO	YES	NO	NO	75	R-Upper		TCGA-38-4630-F4972
TCGA-38-4631-01			none		none	none	none	N	N	none	none	p.P610T		Magnoid	none	none	none	none	none	none	none	NSCLC, favor Adeno	NSCLC, favor Adeno			none	0	TCGA-38-4631-01	BRCA-LUAD+	C1-LUAD-enriched	cluster 3	Cluster 5		LUAD-like c10	miRNA cluster 5	cluster 5	mutation cluster 5	TCGA-38-4631	TCGA Lung Adenocarcinoma (LUAD)	lung adenocarcinoma	Lung	NO	YES	NO	NO	72	L-Upper		TCGA-38-4631-F4892
TCGA-38-4631-11			none		none	none	none	N	N	none	none	p.P610T		Magnoid	none	none	none	none	none	none	none	NSCLC, favor Adeno	NSCLC, favor Adeno			none	0	TCGA-38-4631-11		C1-LUAD-enriched							mutation cluster 5	TCGA-38-4631	TCGA Lung Adenocarcinoma (LUAD)	lung adenocarcinoma	Lung	NO	YES	NO	NO	72	L-Upper		TCGA-38-4631-F4892
TCGA-38-4632-01			none		none	none	none	N	Y	none	none	none		Squamoid	none	none	none	none	p.Q61L	none	none	Solid predominant Adc	Solid predominant Adc			none	0	TCGA-38-4632-01	High	C1-LUAD-enriched	cluster 1	Cluster 6		LUAD-like c10	miRNA cluster 4	cluster 2	mutation cluster 11	TCGA-38-4632	TCGA Lung Adenocarcinoma (LUAD)	lung adenocarcinoma	Lung	YES	YES	NO	NO	42	L-Upper		TCGA-38-4632-F4842
TCGA-38-4632-11			none		none	none	none	N	Y	none	none	none		Squamoid	none	none	none	none	p.Q61L	none	none	Solid predominant Adc	Solid predominant Adc			none	0	TCGA-38-4632-11		C1-LUAD-enriched							mutation cluster 11	TCGA-38-4632	TCGA Lung Adenocarcinoma (LUAD)	lung adenocarcinoma	Lung	YES	YES	NO	NO	42	L-Upper		TCGA-38-4632-F4842
TCGA-38-6178-01	3.91	0.33	none		none	none	none	Y	Y	p.ELREA746del	none	none	0.13	Bronchioid	none	none	none	none	none	none	none	Acinar predominant Adc	Acinar predominant Adc			none	0	TCGA-38-6178-01	BRCA-LUAD+	C1-LUAD-enriched	cluster 2	Cluster 6	squamous c3	LUAD-like c10	miRNA cluster 5	cluster 3	mutation cluster 8	TCGA-38-6178	TCGA Lung Adenocarcinoma (LUAD)	lung adenocarcinoma	Lung					70	L-Upper		TCGA-38-6178-F22078
TCGA-38-7271-01																												TCGA-38-7271-01	Iq			Cluster 5		LUAD-like c10	miRNA cluster 5			TCGA-38-7271	TCGA Lung Adenocarcinoma (LUAD)	lung adenocarcinoma	Lung	NO	YES	NO	NO	72	R-Upper		TCGA-38-7271-F18312
TCGA-38-A44F-01																												TCGA-38-A44F-01										TCGA-38-A44F	TCGA Lung Adenocarcinoma (LUAD)	lung adenocarcinoma	Lung					80	R-Upper		TCGA-38-A44F-F47557
TCGA-44-2655-01	2.05	0.3	none		none	none	none	N	N	none	none	none	0.15	Bronchioid	none	none	none	none	none	none	none	Acinar predominant Adc	Acinar predominant Adc			none	0	TCGA-44-2655-01	Iq	C1-LUAD-enriched		Cluster 5		LUAD-like c10	miRNA cluster 5	cluster 4	mutation c1uster 9	TCGA-44-2655	TCGA Lung Adenocarcinoma (LUAD)	lung adenocarcinoma	Lung	NO	NO	NO	NO	65	R-Upper		TCGA-44-2655-F39289
TCGA-44-2655-11	2.05	0.3	none		none	none	none	N	N	none	none	none	0.15	Bronchioid	none	none	none	none	none	none	none	Acinar predominant Adc	Acinar predominant Adc			none	0	TCGA-44-2655-11		C1-LUAD-enriched							mutation c1uster 9	TCGA-44-2655	TCGA Lung Adenocarcinoma (LUAD)	lung adenocarcinoma	Lung	NO	NO	NO	NO	65	R-Upper		TCGA-44-2655-F39289
TCGA-44-2656-01	3.14	0.31	none		none	none	none	N	Y	none	p.S310F	none	0.13	Squamoid	none	none	none	none	none	none	none	Solid predominant Adc	Solid predominant Adc			none	0	TCGA-44-2656-01	BRCA-LUAD+	C1-LUAD-enriched		Cluster 6	squamous c3	LUAD-like c10	miRNA cluster 4	cluster 2	mutation cluster 11	TCGA-44-2656	TCGA Lung Adenocarcinoma (LUAD)	lung adenocarcinoma	Lung	YES	YES			59	R-Upper		TCGA-44-2656-F39934
TCGA-44-2656-11	3.14	0.31	none		none	none	none	N	Y	none	p.S310F	none	0.13	Squamoid	none	none	none	none	none	none	none	Solid predominant Adc	Solid predominant Adc			none	0	TCGA-44-2656-11		C1-LUAD-enriched							mutation cluster 11	TCGA-44-2656	TCGA Lung Adenocarcinoma (LUAD)	lung adenocarcinoma	Lung	YES	YES			59	R-Upper		TCGA-44-2656-F39934
TCGA-44-2657-01	1.74	0.33	none		none	none	none	N	N	none	none	none	0.17	Bronchioid	none	none	none	p.N315S	none	none	none	Acinar predominant Adc	Acinar predominant Adc			none	0	TCGA-44-2657-01	BRCA-LUAD+	C1-LUAD-enriched		Cluster 5	squamous c3	LUAD-like c10	miRNA cluster 7	cluster 4	mutation c1uster 10	TCGA-44-2657	TCGA Lung Adenocarcinoma (LUAD)	lung adenocarcinoma	Lung					74	L-Upper		TCGA-44-2657-F39296
TCGA-44-2657-11	1.74	0.33	none		none	none	none	N	N	none	none	none	0.17	Bronchioid	none	none	none	p.N315S	none	none	none	Acinar predominant Adc	Acinar predominant Adc			none	0	TCGA-44-2657-11		C1-LUAD-enriched							mutation c1uster 10	TCGA-44-2657	TCGA Lung Adenocarcinoma (LUAD)	lung adenocarcinoma	Lung					74	L-Upper		TCGA-44-2657-F39296
TCGA-44-2659-01	3.6	0.41	none		none	none	none	N	N	none	none	none	0.15	Bronchioid	none	none	none	none	none	none	none	Solid predominant Adc	Solid predominant Adc			none	1	TCGA-44-2659-01	BRCA-LUAD+					LUAD-like c10	miRNA cluster 7	cluster 4	mutation cluster 5	TCGA-44-2659	TCGA Lung Adenocarcinoma (LUAD)	lung adenocarcinoma	Lung					65	[Discrepancy]		TCGA-44-2659-F40300
TCGA-44-2659-11	3.6	0.41	none		none	none	none	N	N	none	none	none	0.15	Bronchioid	none	none	none	none	none	none	none	Solid predominant Adc	Solid predominant Adc			none	1	TCGA-44-2659-11									mutation cluster 5	TCGA-44-2659	TCGA Lung Adenocarcinoma (LUAD)	lung adenocarcinoma	Lung					65	[Discrepancy]		TCGA-44-2659-F40300
TCGA-44-2661-01	1.86	0.27	none		none	none	none	Y	Y	p.ELREA746del	none	none	0.14	Bronchioid	none	none	none	none	none	none	none	Acinar predominant Adc	Acinar predominant Adc			none	0	TCGA-44-2661-01	Kirc+	C1-LUAD-enriched		Cluster 5	squamous c3	LUAD-like c10	miRNA cluster 4	cluster 4	mutation cluster 14	TCGA-44-2661	TCGA Lung Adenocarcinoma (LUAD)	lung adenocarcinoma	Lung					69	L-Upper		TCGA-44-2661-F41293
TCGA-44-2661-11	1.86	0.27	none		none	none	none	Y	Y	p.ELREA746del	none	none	0.14	Bronchioid	none	none	none	none	none	none	none	Acinar predominant Adc	Acinar predominant Adc			none	0	TCGA-44-2661-11		C1-LUAD-enriched							mutation cluster 14	TCGA-44-2661	TCGA Lung Adenocarcinoma (LUAD)	lung adenocarcinoma	Lung					69	L-Upper		TCGA-44-2661-F41293
TCGA-44-2662-01	3.33	0.25	none		p.N581S	none	none	N	N	none	none	none	0.11	Squamoid	none	none	none	none	none	none	none	Solid predominant Adc	Solid predominant Adc			none	0	TCGA-44-2662-01	BRCA-LUAD+	C1-LUAD-enriched		Cluster 5		LUAD-like c10	miRNA cluster 4	cluster 2	mutation cluster 2	TCGA-44-2662	TCGA Lung Adenocarcinoma (LUAD)	lung adenocarcinoma	Lung			NO		65	R-Upper		TCGA-44-2662-F39415
TCGA-44-2662-11	3.33	0.25	none		p.N581S	none	none	N	N	none	none	none	0.11	Squamoid	none	none	none	none	none	none	none	Solid predominant Adc	Solid predominant Adc			none	0	TCGA-44-2662-11		C1-LUAD-enriched							mutation cluster 2	TCGA-44-2662	TCGA Lung Adenocarcinoma (LUAD)	lung adenocarcinoma	Lung			NO		65	R-Upper		TCGA-44-2662-F39415
TCGA-44-2664-01																												TCGA-44-2664-01					squamous c3					TCGA-44-2664	TCGA Lung Adenocarcinoma (LUAD)	lung adenocarcinoma	Lung	NO	YES	NO		66	R-Lower		TCGA-44-2664-F34138
TCGA-44-2665-01	2.12	0.44	none		none	none	none	N	Y	none	none	none	0.21	Squamoid	none	none	none	none	none	none	none	Solid predominant Adc	Solid predominant Adc		Y	none	1	TCGA-44-2665-01	Iq	C1-LUAD-enriched		Cluster 6	squamous c3	LUAD-like c10	miRNA cluster 4	cluster 2	mutation c1uster 9	TCGA-44-2665	TCGA Lung Adenocarcinoma (LUAD)	lung adenocarcinoma	Lung					55	R-Upper		TCGA-44-2665-F40281
TCGA-44-2665-11	2.12	0.44	none		none	none	none	N	Y	none	none	none	0.21	Squamoid	none	none	none	none	none	none	none	Solid predominant Adc	Solid predominant Adc		Y	none	1	TCGA-44-2665-11		C1-LUAD-enriched							mutation c1uster 9	TCGA-44-2665	TCGA Lung Adenocarcinoma (LUAD)	lung adenocarcinoma	Lung					55	R-Upper		TCGA-44-2665-F40281
TCGA-44-2666-01	1.94	0.58	none		p.V600E	none	none	N	Y	none	none	none	0.3	Bronchioid	none	none	none	none	none	none	none	Papillary predominant Adc	Papillary predominant Adc			none	1	TCGA-44-2666-01	Kirc+	C1-LUAD-enriched		Cluster 6		LUAD-like c10	miRNA cluster 5	cluster 4	mutation cluster 5	TCGA-44-2666	TCGA Lung Adenocarcinoma (LUAD)	lung adenocarcinoma	Lung	NO	NO	NO	NO	43	R-Upper		TCGA-44-2666-F5304
TCGA-44-2668-01																												TCGA-44-2668-01	High	C1-LUAD-enriched		Cluster 6	squamous c3	LUAD-like c10	miRNA cluster 4		mutation cluster 2	TCGA-44-2668	TCGA Lung Adenocarcinoma (LUAD)	lung adenocarcinoma	Lung		YES	YES	NO	51	R-Upper		TCGA-44-2668-F18688
TCGA-44-2668-11																												TCGA-44-2668-11		C1-LUAD-enriched							mutation cluster 2	TCGA-44-2668	TCGA Lung Adenocarcinoma (LUAD)	lung adenocarcinoma	Lung		YES	YES	NO	51	R-Upper		TCGA-44-2668-F18688
TCGA-44-3396-01			none		none	none	none	N	N	none	none	none		Squamoid	none	none	none	none	none	none	none	Solid predominant Adc	Solid predominant Adc			none	0	TCGA-44-3396-01	Kirc+	C1-LUAD-enriched		Cluster 6	squamous c3	LUAD-like c10	miRNA cluster 7	cluster 4	mutation cluster 5	TCGA-44-3396	TCGA Lung Adenocarcinoma (LUAD)	lung adenocarcinoma	Lung					74	[Discrepancy]		TCGA-44-3396-F39080
TCGA-44-3396-11			none		none	none	none	N	N	none	none	none		Squamoid	none	none	none	none	none	none	none	Solid predominant Adc	Solid predominant Adc			none	0	TCGA-44-3396-11		C1-LUAD-enriched							mutation cluster 5	TCGA-44-3396	TCGA Lung Adenocarcinoma (LUAD)	lung adenocarcinoma	Lung					74	[Discrepancy]		TCGA-44-3396-F39080
TCGA-44-3398-01																												TCGA-44-3398-01	Kirc+	C1-LUAD-enriched		Cluster 6	squamous c3	LUAD-like c10	miRNA cluster 4		mutation c1uster 9	TCGA-44-3398	TCGA Lung Adenocarcinoma (LUAD)	lung adenocarcinoma	Lung					77	R-Lower		TCGA-44-3398-F38762
TCGA-44-3398-11																												TCGA-44-3398-11		C1-LUAD-enriched							mutation c1uster 9	TCGA-44-3398	TCGA Lung Adenocarcinoma (LUAD)	lung adenocarcinoma	Lung					77	R-Lower		TCGA-44-3398-F38762
TCGA-44-3917-01																												TCGA-44-3917-01					squamous c3					TCGA-44-3917	TCGA Lung Adenocarcinoma (LUAD)	lung adenocarcinoma	Lung					33	R-Upper		TCGA-44-3917-F38799
TCGA-44-3918-01																												TCGA-44-3918-01	High	C1-LUAD-enriched		Cluster 6	squamous c3	LUAD-like c10	miRNA cluster 4		mutation cluster 11	TCGA-44-3918	TCGA Lung Adenocarcinoma (LUAD)	lung adenocarcinoma	Lung	YES	YES	NO		60	L-Upper		TCGA-44-3918-F38999
TCGA-44-3918-11																												TCGA-44-3918-11		C1-LUAD-enriched							mutation cluster 11	TCGA-44-3918	TCGA Lung Adenocarcinoma (LUAD)	lung adenocarcinoma	Lung	YES	YES	NO		60	L-Upper		TCGA-44-3918-F38999
TCGA-44-3919-01	1.94	0.49	none		none	none	none	N	Y	none	p.774_775insAYVM	none	0.25	Bronchioid	none	none	none	none	none	none	none	Solid predominant Adc	Solid predominant Adc			none	0	TCGA-44-3919-01	High	C1-LUAD-enriched		Cluster 6	squamous c3	LUAD-like c10	miRNA cluster 4	cluster 2	mutation c1uster 9	TCGA-44-3919	TCGA Lung Adenocarcinoma (LUAD)	lung adenocarcinoma	Lung	NO	YES	NO	NO	71	R-Upper		TCGA-44-3919-F38530
TCGA-44-3919-11	1.94	0.49	none		none	none	none	N	Y	none	p.774_775insAYVM	none	0.25	Bronchioid	none	none	none	none	none	none	none	Solid predominant Adc	Solid predominant Adc			none	0	TCGA-44-3919-11		C1-LUAD-enriched							mutation c1uster 9	TCGA-44-3919	TCGA Lung Adenocarcinoma (LUAD)	lung adenocarcinoma	Lung	NO	YES	NO	NO	71	R-Upper		TCGA-44-3919-F38530
TCGA-44-4112-01	2.13	0.56	none		none	none	p.G367V	N	N	none	none	p.C304F	0.27	Squamoid	none	none	none	none	none	none	none	Solid predominant Adc	Solid predominant Adc			none	0	TCGA-44-4112-01	BRCA-LUAD+	C1-LUAD-enriched		Cluster 6	squamous c3	LUAD-like c10	miRNA cluster 4	cluster 2	mutation cluster 12	TCGA-44-4112	TCGA Lung Adenocarcinoma (LUAD)	lung adenocarcinoma	Lung			NO		60	R-Upper		TCGA-44-4112-F32266
TCGA-44-4112-11	2.13	0.56	none		none	none	p.G367V	N	N	none	none	p.C304F	0.27	Squamoid	none	none	none	none	none	none	none	Solid predominant Adc	Solid predominant Adc			none	0	TCGA-44-4112-11		C1-LUAD-enriched							mutation cluster 12	TCGA-44-4112	TCGA Lung Adenocarcinoma (LUAD)	lung adenocarcinoma	Lung			NO		60	R-Upper		TCGA-44-4112-F32266
TCGA-44-5643-01																												TCGA-44-5643-01	Squamous	C2-Squamous-like		Cluster 13 (HNSC-LUSC)	BRCA basal-like c6	squamous-like c4	miRNA cluster 11		mutation cluster 3	TCGA-44-5643	TCGA Lung Adenocarcinoma (LUAD)	lung adenocarcinoma	Lung			NO		53	R-Lower		TCGA-44-5643-F39742
TCGA-44-5643-11																												TCGA-44-5643-11		C2-Squamous-like							mutation cluster 3	TCGA-44-5643	TCGA Lung Adenocarcinoma (LUAD)	lung adenocarcinoma	Lung			NO		53	R-Lower		TCGA-44-5643-F39742
TCGA-44-5644-01																												TCGA-44-5644-01	High	C1-LUAD-enriched		Cluster 6	squamous c3	LUAD-like c10	miRNA cluster 6			TCGA-44-5644	TCGA Lung Adenocarcinoma (LUAD)	lung adenocarcinoma	Lung			NO		51	R-Lower		TCGA-44-5644-F38817
TCGA-44-5645-01	2.38	0.54	none		none	none	none	N	N	none	none	none	0.24	Bronchioid	none	none	none	none	none	p.H1047R	none	Lepidic predominant Adc	Lepidic predominant Adc			none	0	TCGA-44-5645-01	Iq	C1-LUAD-enriched	cluster 3	Cluster 5	squamous c3	LUAD-like c10	miRNA cluster 5	cluster 4	mutation cluster 3	TCGA-44-5645	TCGA Lung Adenocarcinoma (LUAD)	lung adenocarcinoma	Lung			NO		61	L-Upper		TCGA-44-5645-F38800
TCGA-44-5645-11	2.38	0.54	none		none	none	none	N	N	none	none	none	0.24	Bronchioid	none	none	none	none	none	p.H1047R	none	Lepidic predominant Adc	Lepidic predominant Adc			none	0	TCGA-44-5645-11		C1-LUAD-enriched							mutation cluster 3	TCGA-44-5645	TCGA Lung Adenocarcinoma (LUAD)	lung adenocarcinoma	Lung			NO		61	L-Upper		TCGA-44-5645-F38800
TCGA-44-6144-01																												TCGA-44-6144-01	BRCA-LUAD+	C1-LUAD-enriched		Cluster 5	squamous c3		miRNA cluster 5		mutation cluster 2	TCGA-44-6144	TCGA Lung Adenocarcinoma (LUAD)	lung adenocarcinoma	Lung	YES	NO	NO	NO	58	R-Upper		TCGA-44-6144-F39034
TCGA-44-6144-11																												TCGA-44-6144-11		C1-LUAD-enriched							mutation cluster 2	TCGA-44-6144	TCGA Lung Adenocarcinoma (LUAD)	lung adenocarcinoma	Lung	YES	NO	NO	NO	58	R-Upper		TCGA-44-6144-F39034
TCGA-44-6145-01	1.66	0.31	none		none	none	none	Y	Y	none	none	none	0.16	Squamoid	none	p.G12V	none	none	none	none	none	Solid predominant Adc	Solid predominant Adc			none	0	TCGA-44-6145-01	High	C1-LUAD-enriched	cluster 3	Cluster 5	squamous c3	LUAD-like c10	miRNA cluster 4	cluster 3	mutation cluster 11	TCGA-44-6145	TCGA Lung Adenocarcinoma (LUAD)	lung adenocarcinoma	Lung					62	R-Upper		TCGA-44-6145-F38802
TCGA-44-6145-11	1.66	0.31	none		none	none	none	Y	Y	none	none	none	0.16	Squamoid	none	p.G12V	none	none	none	none	none	Solid predominant Adc	Solid predominant Adc			none	0	TCGA-44-6145-11		C1-LUAD-enriched							mutation cluster 11	TCGA-44-6145	TCGA Lung Adenocarcinoma (LUAD)	lung adenocarcinoma	Lung					62	R-Upper		TCGA-44-6145-F38802
TCGA-44-6146-01	1.87	0.74	none		none	none	none	Y	Y	none	none	none	0.39	Bronchioid	none	p.G12V	none	none	none	none	none	Invasive mucinous	Invasive mucinous			none	0	TCGA-44-6146-01	BRCA-LUAD+	C1-LUAD-enriched	cluster 2	Cluster 5	squamous c3	LUAD-like c10	miRNA cluster 6	cluster 1	mutation cluster 12	TCGA-44-6146	TCGA Lung Adenocarcinoma (LUAD)	lung adenocarcinoma	Lung	YES	NO	NO		64	L-Lower		TCGA-44-6146-F34551
TCGA-44-6146-11	1.87	0.74	none		none	none	none	Y	Y	none	none	none	0.39	Bronchioid	none	p.G12V	none	none	none	none	none	Invasive mucinous	Invasive mucinous			none	0	TCGA-44-6146-11		C1-LUAD-enriched							mutation cluster 12	TCGA-44-6146	TCGA Lung Adenocarcinoma (LUAD)	lung adenocarcinoma	Lung	YES	NO	NO		64	L-Lower		TCGA-44-6146-F34551
TCGA-44-6147-01	2.19	0.36	none		none	none	none	Y	Y	p.S768I, p.V769L	none	none	0.17	Bronchioid	none	none	none	none	none	none	none	Acinar predominant Adc	Acinar predominant Adc			none	0	TCGA-44-6147-01	High	C1-LUAD-enriched	cluster 2	Cluster 6	squamous c3	LUAD-like c10	miRNA cluster 5	cluster 5	mutation cluster 8	TCGA-44-6147	TCGA Lung Adenocarcinoma (LUAD)	lung adenocarcinoma	Lung	NO	NO	NO		67	R-Upper		TCGA-44-6147-F38947
TCGA-44-6147-11	2.19	0.36	none		none	none	none	Y	Y	p.S768I, p.V769L	none	none	0.17	Bronchioid	none	none	none	none	none	none	none	Acinar predominant Adc	Acinar predominant Adc			none	0	TCGA-44-6147-11		C1-LUAD-enriched							mutation cluster 8	TCGA-44-6147	TCGA Lung Adenocarcinoma (LUAD)	lung adenocarcinoma	Lung	NO	NO	NO		67	R-Upper		TCGA-44-6147-F38947
TCGA-44-6148-01																												TCGA-44-6148-01	Kirc+	C1-LUAD-enriched		Low purity c2	squamous c3	LUAD-like c10			mutation c1uster 9	TCGA-44-6148	TCGA Lung Adenocarcinoma (LUAD)	lung adenocarcinoma	Lung			NO		60	L-Lower		TCGA-44-6148-F38967
TCGA-44-6148-11																												TCGA-44-6148-11		C1-LUAD-enriched							mutation c1uster 9	TCGA-44-6148	TCGA Lung Adenocarcinoma (LUAD)	lung adenocarcinoma	Lung			NO		60	L-Lower		TCGA-44-6148-F38967
TCGA-44-6774-01	2.13	0.36	none		p.N581S	none	none	N	N	none	none	none	0.18	Squamoid	none	none	none	none	none	none	none	Acinar predominant Adc	Acinar predominant Adc			none	0	TCGA-44-6774-01	High	C1-LUAD-enriched	cluster 3	Cluster 5	squamous c3	LUAD-like c10	miRNA cluster 5	cluster 3	mutation cluster 13	TCGA-44-6774	TCGA Lung Adenocarcinoma (LUAD)	lung adenocarcinoma	Lung			NO		56	L-Lower		TCGA-44-6774-F39646
TCGA-44-6775-01	2.24	0.38	none		none	none	none	N	N	none	none	none	0.18	Squamoid	none	none	none	exon 14 skipping by RSeq	none	none	none	Acinar predominant Adc	Acinar predominant Adc			none	0	TCGA-44-6775-01	BRCA-LUAD+	C1-LUAD-enriched	cluster 2	Cluster 5	squamous c3	LUAD-like c10	miRNA cluster 4	cluster 2	mutation cluster 13	TCGA-44-6775	TCGA Lung Adenocarcinoma (LUAD)	lung adenocarcinoma	Lung	NO	NO	NO		72	R-Upper		TCGA-44-6775-F40408
TCGA-44-6776-01	1.95	0.64	none		none	none	none	Y	Y	none	none	none	0.33	Bronchioid	none	p.G12D	none	none	none	none	none	Papillary predominant Adc	Papillary predominant Adc			p.Q220*	0	TCGA-44-6776-01	BRCA-LUAD+	C1-LUAD-enriched	cluster 3	Cluster 5	squamous c3	LUAD-like c10	miRNA c1uster 9	cluster 5	mutation cluster 7	TCGA-44-6776	TCGA Lung Adenocarcinoma (LUAD)	lung adenocarcinoma	Lung			NO		60	R-Upper		TCGA-44-6776-F39378
TCGA-44-6776-11	1.95	0.64	none		none	none	none	Y	Y	none	none	none	0.33	Bronchioid	none	p.G12D	none	none	none	none	none	Papillary predominant Adc	Papillary predominant Adc			p.Q220*	0	TCGA-44-6776-11		C1-LUAD-enriched							mutation cluster 7	TCGA-44-6776	TCGA Lung Adenocarcinoma (LUAD)	lung adenocarcinoma	Lung			NO		60	R-Upper		TCGA-44-6776-F39378
TCGA-44-6777-01	1.91	0.34	none		none	none	none	Y	Y	none	none	p.D335Y	0.17	Squamoid	none	p.G12C	none	none	none	none	none	Solid predominant Adc	Solid predominant Adc			none	0	TCGA-44-6777-01	High	C1-LUAD-enriched	cluster 2	Cluster 5	squamous c3	LUAD-like c10	miRNA cluster 4	cluster 2	mutation cluster 2	TCGA-44-6777	TCGA Lung Adenocarcinoma (LUAD)	lung adenocarcinoma	Lung					85	L-Upper		TCGA-44-6777-F15694
TCGA-44-6777-11	1.91	0.34	none		none	none	none	Y	Y	none	none	p.D335Y	0.17	Squamoid	none	p.G12C	none	none	none	none	none	Solid predominant Adc	Solid predominant Adc			none	0	TCGA-44-6777-11		C1-LUAD-enriched							mutation cluster 2	TCGA-44-6777	TCGA Lung Adenocarcinoma (LUAD)	lung adenocarcinoma	Lung					85	L-Upper		TCGA-44-6777-F15694
TCGA-44-6778-01																												TCGA-44-6778-01	High	C1-LUAD-enriched		Low purity c2	squamous c3	LUAD-like c10	miRNA cluster 6		mutation cluster 2	TCGA-44-6778	TCGA Lung Adenocarcinoma (LUAD)	lung adenocarcinoma	Lung					59	[Discrepancy]		TCGA-44-6778-F39376
TCGA-44-6778-11																												TCGA-44-6778-11		C1-LUAD-enriched							mutation cluster 2	TCGA-44-6778	TCGA Lung Adenocarcinoma (LUAD)	lung adenocarcinoma	Lung					59	[Discrepancy]		TCGA-44-6778-F39376
TCGA-44-6779-01	3.12	0.43	none		none	none	none	N	N	none	none	none	0.17	Squamoid	none	none	none	none	none	none	none	Solid predominant Adc	Solid predominant Adc			p.K235*	0	TCGA-44-6779-01	High	C1-LUAD-enriched	cluster 1	Cluster 6	squamous c3	LUAD-like c10	miRNA cluster 4	cluster 2	mutation cluster 8	TCGA-44-6779	TCGA Lung Adenocarcinoma (LUAD)	lung adenocarcinoma	Lung	YES	NO	NO		50	[Discrepancy]		TCGA-44-6779-F15758
TCGA-44-7659-01	2.09	0.59	none		none	none	none	Y	Y	none	none	none	0.29	Bronchioid	none	p.G12C	none	none	none	none	none	Acinar predominant Adc	Acinar predominant Adc			none	0	TCGA-44-7659-01	Iq	C1-LUAD-enriched	cluster 1	Cluster 6	squamous c3	LUAD-like c10	miRNA cluster 5	cluster 3		TCGA-44-7659	TCGA Lung Adenocarcinoma (LUAD)	lung adenocarcinoma	Lung			NO		70	L-Upper		TCGA-44-7659-F39654
TCGA-44-7659-11	2.09	0.59	none		none	none	none	Y	Y	none	none	none	0.29	Bronchioid	none	p.G12C	none	none	none	none	none	Acinar predominant Adc	Acinar predominant Adc			none	0	TCGA-44-7659-11		C1-LUAD-enriched								TCGA-44-7659	TCGA Lung Adenocarcinoma (LUAD)	lung adenocarcinoma	Lung			NO		70	L-Upper		TCGA-44-7659-F39654
TCGA-44-7660-01																												TCGA-44-7660-01	Squamous	C2-Squamous-like		OV-like c1	squamous c3	squamous-like c4	miRNA cluster 4			TCGA-44-7660	TCGA Lung Adenocarcinoma (LUAD)	lung adenocarcinoma	Lung			NO		72	R-Upper		TCGA-44-7660-F40409
TCGA-44-7660-11																												TCGA-44-7660-11		C2-Squamous-like								TCGA-44-7660	TCGA Lung Adenocarcinoma (LUAD)	lung adenocarcinoma	Lung			NO		72	R-Upper		TCGA-44-7660-F40409
TCGA-44-7661-01																												TCGA-44-7661-01	Kirc+	C1-LUAD-enriched		Cluster 6	squamous c3	LUAD-like c10	miRNA cluster 5			TCGA-44-7661	TCGA Lung Adenocarcinoma (LUAD)	lung adenocarcinoma	Lung	YES	YES	NO	NO	69	R-Lower		TCGA-44-7661-F39321
TCGA-44-7661-11																												TCGA-44-7661-11		C1-LUAD-enriched								TCGA-44-7661	TCGA Lung Adenocarcinoma (LUAD)	lung adenocarcinoma	Lung	YES	YES	NO	NO	69	R-Lower		TCGA-44-7661-F39321
TCGA-44-7662-01	2.9	0.33	none		none	none	none	N	N	none	none	p.A828D	0.14	Squamoid	none	none	none	none	none	none	none	Solid predominant Adc	Solid predominant Adc			none	0	TCGA-44-7662-01	High	C1-LUAD-enriched	cluster 2	Cluster 6	squamous c3	LUAD-like c10	miRNA cluster 4	cluster 2		TCGA-44-7662	TCGA Lung Adenocarcinoma (LUAD)	lung adenocarcinoma	Lung					61	L-Upper		TCGA-44-7662-F34016
TCGA-44-7662-11	2.9	0.33	none		none	none	none	N	N	none	none	p.A828D	0.14	Squamoid	none	none	none	none	none	none	none	Solid predominant Adc	Solid predominant Adc			none	0	TCGA-44-7662-11		C1-LUAD-enriched								TCGA-44-7662	TCGA Lung Adenocarcinoma (LUAD)	lung adenocarcinoma	Lung					61	L-Upper		TCGA-44-7662-F34016
TCGA-44-7667-01																												TCGA-44-7667-01	High	C1-LUAD-enriched		Cluster 5	squamous c3	LUAD-like c10	miRNA cluster 6			TCGA-44-7667	TCGA Lung Adenocarcinoma (LUAD)	lung adenocarcinoma	Lung					49	R-Lower		TCGA-44-7667-F39968
TCGA-44-7667-11																												TCGA-44-7667-11		C1-LUAD-enriched								TCGA-44-7667	TCGA Lung Adenocarcinoma (LUAD)	lung adenocarcinoma	Lung					49	R-Lower		TCGA-44-7667-F39968
TCGA-44-7669-01																												TCGA-44-7669-01	GBM	C1-LUAD-enriched		Cluster 5	squamous c3	LUAD-like c10	miRNA cluster 6			TCGA-44-7669	TCGA Lung Adenocarcinoma (LUAD)	lung adenocarcinoma	Lung	YES	YES	NO	NO	59	R-Upper		TCGA-44-7669-F20505
TCGA-44-7669-11																												TCGA-44-7669-11		C1-LUAD-enriched								TCGA-44-7669	TCGA Lung Adenocarcinoma (LUAD)	lung adenocarcinoma	Lung	YES	YES	NO	NO	59	R-Upper		TCGA-44-7669-F20505
TCGA-44-7670-01	2.76	0.68	none		none	none	none	N	N	none	none	p.R866K	0.27	Magnoid	none	none	none	none	none	p.E600K	none	Lepidic predominant Adc	Lepidic predominant Adc			none	0	TCGA-44-7670-01	High	C1-LUAD-enriched	cluster 3	Cluster 5	squamous c3	LUAD-like c10	miRNA cluster 5	cluster 3		TCGA-44-7670	TCGA Lung Adenocarcinoma (LUAD)	lung adenocarcinoma	Lung			NO		47	L-Upper		TCGA-44-7670-F39052
TCGA-44-7670-11	2.76	0.68	none		none	none	none	N	N	none	none	p.R866K	0.27	Magnoid	none	none	none	none	none	p.E600K	none	Lepidic predominant Adc	Lepidic predominant Adc			none	0	TCGA-44-7670-11		C1-LUAD-enriched								TCGA-44-7670	TCGA Lung Adenocarcinoma (LUAD)	lung adenocarcinoma	Lung			NO		47	L-Upper		TCGA-44-7670-F39052
TCGA-44-7671-01	3.03	0.67	none		none	none	none	Y	Y	none	none	none	0.25	Magnoid	none	p.G12C	none	p.T660R	none	none	none	Acinar predominant Adc	Acinar predominant Adc			p.K262*	0	TCGA-44-7671-01	BRCA-LUAD+	C1-LUAD-enriched	cluster 3	Cluster 5	squamous c3	LUAD-like c10	miRNA cluster 5	cluster 3		TCGA-44-7671	TCGA Lung Adenocarcinoma (LUAD)	lung adenocarcinoma	Lung	NO		NO		64			TCGA-44-7671-F38982
TCGA-44-7671-11	3.03	0.67	none		none	none	none	Y	Y	none	none	none	0.25	Magnoid	none	p.G12C	none	p.T660R	none	none	none	Acinar predominant Adc	Acinar predominant Adc			p.K262*	0	TCGA-44-7671-11		C1-LUAD-enriched								TCGA-44-7671	TCGA Lung Adenocarcinoma (LUAD)	lung adenocarcinoma	Lung	NO		NO		64			TCGA-44-7671-F38982
TCGA-44-7672-01	2.88	0.19	none		none	none	none	Y	Y	none	none	none	0.09	Squamoid	none	p.G12A	none	none	none	none	none	Solid predominant Adc	Solid predominant Adc			none	0	TCGA-44-7672-01	High	C1-LUAD-enriched	cluster 2	Cluster 6	squamous c3	LUAD-like c10	miRNA cluster 4	cluster 2		TCGA-44-7672	TCGA Lung Adenocarcinoma (LUAD)	lung adenocarcinoma	Lung					52	L-Upper		TCGA-44-7672-F39074
TCGA-44-7672-11	2.88	0.19	none		none	none	none	Y	Y	none	none	none	0.09	Squamoid	none	p.G12A	none	none	none	none	none	Solid predominant Adc	Solid predominant Adc			none	0	TCGA-44-7672-11		C1-LUAD-enriched								TCGA-44-7672	TCGA Lung Adenocarcinoma (LUAD)	lung adenocarcinoma	Lung					52	L-Upper		TCGA-44-7672-F39074
TCGA-44-8117-01																												TCGA-44-8117-01	High			Cluster 6		LUAD-like c10	miRNA cluster 4			TCGA-44-8117	TCGA Lung Adenocarcinoma (LUAD)	lung adenocarcinoma	Lung					54	R-Upper		TCGA-44-8117-F36070
TCGA-44-8119-01																												TCGA-44-8119-01	High			Cluster 5		LUAD-like c10	miRNA cluster 4			TCGA-44-8119	TCGA Lung Adenocarcinoma (LUAD)	lung adenocarcinoma	Lung			NO		73	R-Upper		TCGA-44-8119-F38976
TCGA-44-8120-01																												TCGA-44-8120-01	Squamous			Cluster 6		LUAD-like c10	miRNA cluster 4			TCGA-44-8120	TCGA Lung Adenocarcinoma (LUAD)	lung adenocarcinoma	Lung					58	R-Upper		TCGA-44-8120-F36757
TCGA-44-A479-01																												TCGA-44-A479-01										TCGA-44-A479	TCGA Lung Adenocarcinoma (LUAD)	lung adenocarcinoma	Lung	NO	NO	YES	NO	73	R-Upper		TCGA-44-A479-F45874
TCGA-44-A47A-01																												TCGA-44-A47A-01										TCGA-44-A47A	TCGA Lung Adenocarcinoma (LUAD)	lung adenocarcinoma	Lung	NO	YES	NO	NO	78	R-Upper		TCGA-44-A47A-F46609
TCGA-44-A47B-01																												TCGA-44-A47B-01										TCGA-44-A47B	TCGA Lung Adenocarcinoma (LUAD)	lung adenocarcinoma	Lung					79	R-Upper		TCGA-44-A47B-F41746
TCGA-44-A47F-01																												TCGA-44-A47F-01										TCGA-44-A47F	TCGA Lung Adenocarcinoma (LUAD)	lung adenocarcinoma	Lung					74	L-Upper		TCGA-44-A47F-F41750
TCGA-44-A47G-01																												TCGA-44-A47G-01										TCGA-44-A47G	TCGA Lung Adenocarcinoma (LUAD)	lung adenocarcinoma	Lung					73	R-Upper		TCGA-44-A47G-F49023
TCGA-44-A4SS-01																												TCGA-44-A4SS-01										TCGA-44-A4SS	TCGA Lung Adenocarcinoma (LUAD)	lung adenocarcinoma	Lung					73	L-Upper		TCGA-44-A4SS-F49165
TCGA-44-A4SU-01																												TCGA-44-A4SU-01										TCGA-44-A4SU	TCGA Lung Adenocarcinoma (LUAD)	lung adenocarcinoma	Lung	NO	NO	NO		67	R-Lower		TCGA-44-A4SU-F49438
TCGA-49-4486-01	2.1	0.72	none		none	none	none	N	N	none	none	none	0.35	Bronchioid	none	none	none	none	none	none	none	Lepidic predominant Adc	Lepidic predominant Adc			p.N181I	1	TCGA-49-4486-01	Iq	C1-LUAD-enriched		Cluster 5	squamous c3	LUAD-like c10	miRNA cluster 7	cluster 4	mutation cluster 5	TCGA-49-4486	TCGA Lung Adenocarcinoma (LUAD)	lung adenocarcinoma	Lung	NO	NO	NO	NO	72	R-Lower		TCGA-49-4486-F58843
TCGA-49-4486-11	2.1	0.72	none		none	none	none	N	N	none	none	none	0.35	Bronchioid	none	none	none	none	none	none	none	Lepidic predominant Adc	Lepidic predominant Adc			p.N181I	1	TCGA-49-4486-11		C1-LUAD-enriched							mutation cluster 5	TCGA-49-4486	TCGA Lung Adenocarcinoma (LUAD)	lung adenocarcinoma	Lung	NO	NO	NO	NO	72	R-Lower		TCGA-49-4486-F58843
TCGA-49-4487-01			none		none	none	none	N	N	none	none	none		Squamoid	none	none	none	none	none	none	none	Adenocarcinoma, NOS	Adenocarcinoma, NOS			p.E70*	0	TCGA-49-4487-01	High	C1-LUAD-enriched	cluster 3	Cluster 5	squamous c3	LUAD-like c10	miRNA cluster 4	cluster 2	mutation cluster 11	TCGA-49-4487	TCGA Lung Adenocarcinoma (LUAD)	lung adenocarcinoma	Lung	NO	YES	YES	YES	72	L-Upper		TCGA-49-4487-F14693
TCGA-49-4488-01			none		none	none	none	N	N	none	none	none		Squamoid	none	none	none	none	none	none	none	Papillary predominant Adc	Papillary predominant Adc			none	0	TCGA-49-4488-01	BRCA-LUAD+	C1-LUAD-enriched	cluster 1	Cluster 6	squamous c3	LUAD-like c10	miRNA cluster 12	cluster 5	mutation c1uster 10	TCGA-49-4488	TCGA Lung Adenocarcinoma (LUAD)	lung adenocarcinoma	Lung	NO	YES			74	L-Lower		TCGA-49-4488-F14699
TCGA-49-4488-11			none		none	none	none	N	N	none	none	none		Squamoid	none	none	none	none	none	none	none	Papillary predominant Adc	Papillary predominant Adc			none	0	TCGA-49-4488-11		C1-LUAD-enriched							mutation c1uster 10	TCGA-49-4488	TCGA Lung Adenocarcinoma (LUAD)	lung adenocarcinoma	Lung	NO	YES			74	L-Lower		TCGA-49-4488-F14699
TCGA-49-4490-01			none		none	none	none	Y	Y	p.L858R	none	none		Bronchioid	none	none	none	none	none	none	none	Micropapillary predom Adc	Micropapillary predom Adc			none	0	TCGA-49-4490-01	BRCA-LUAD+	C1-LUAD-enriched	cluster 3	Cluster 5		LUAD-like c10	miRNA cluster 4	cluster 2	mutation cluster 8	TCGA-49-4490	TCGA Lung Adenocarcinoma (LUAD)	lung adenocarcinoma	Lung					45	L-Upper		TCGA-49-4490-F14703
TCGA-49-4490-11			none		none	none	none	Y	Y	p.L858R	none	none		Bronchioid	none	none	none	none	none	none	none	Micropapillary predom Adc	Micropapillary predom Adc			none	0	TCGA-49-4490-11		C1-LUAD-enriched							mutation cluster 8	TCGA-49-4490	TCGA Lung Adenocarcinoma (LUAD)	lung adenocarcinoma	Lung					45	L-Upper		TCGA-49-4490-F14703
TCGA-49-4494-01	4.06	0.3	none		none	none	none	Y	Y	p.T790M, p.L858R	none	none	0.11	Magnoid	none	none	none	none	none	none	none	Acinar predominant Adc	Acinar predominant Adc			none	0	TCGA-49-4494-01	BRCA-LUAD+	C1-LUAD-enriched		Cluster 6	squamous c3	LUAD-like c10	miRNA cluster 4	cluster 4	mutation cluster 7	TCGA-49-4494	TCGA Lung Adenocarcinoma (LUAD)	lung adenocarcinoma	Lung					77	L-Upper		TCGA-49-4494-F58840
TCGA-49-4494-11	4.06	0.3	none		none	none	none	Y	Y	p.T790M, p.L858R	none	none	0.11	Magnoid	none	none	none	none	none	none	none	Acinar predominant Adc	Acinar predominant Adc			none	0	TCGA-49-4494-11		C1-LUAD-enriched							mutation cluster 7	TCGA-49-4494	TCGA Lung Adenocarcinoma (LUAD)	lung adenocarcinoma	Lung					77	L-Upper		TCGA-49-4494-F58840
TCGA-49-4501-01	2.85	0.43	none		none	none	none	Y	Y	p.ELREA746del	none	none	0.18	Bronchioid	none	none	none	none	none	none	none	Acinar predominant Adc	Acinar predominant Adc			none	0	TCGA-49-4501-01	BRCA-LUAD+	C1-LUAD-enriched		Cluster 5	squamous c3	LUAD-like c10	miRNA cluster 4	cluster 4	mutation cluster 14	TCGA-49-4501	TCGA Lung Adenocarcinoma (LUAD)	lung adenocarcinoma	Lung	YES	NO	NO		67	R-Upper		TCGA-49-4501-F7014
TCGA-49-4501-11	2.85	0.43	none		none	none	none	Y	Y	p.ELREA746del	none	none	0.18	Bronchioid	none	none	none	none	none	none	none	Acinar predominant Adc	Acinar predominant Adc			none	0	TCGA-49-4501-11		C1-LUAD-enriched							mutation cluster 14	TCGA-49-4501	TCGA Lung Adenocarcinoma (LUAD)	lung adenocarcinoma	Lung	YES	NO	NO		67	R-Upper		TCGA-49-4501-F7014
TCGA-49-4505-01			none		none	none	none	Y	Y	none	none	none		Bronchioid	none	p.G12C	none	none	none	none	none	Micropapillary predom Adc	Micropapillary predom Adc			none	0	TCGA-49-4505-01	BRCA-LUAD+	C1-LUAD-enriched		Cluster 6	squamous c3	LUAD-like c10	miRNA cluster 4	cluster 2	mutation cluster 11	TCGA-49-4505	TCGA Lung Adenocarcinoma (LUAD)	lung adenocarcinoma	Lung					61	R-Lower		TCGA-49-4505-F58844
TCGA-49-4505-11			none		none	none	none	Y	Y	none	none	none		Bronchioid	none	p.G12C	none	none	none	none	none	Micropapillary predom Adc	Micropapillary predom Adc			none	0	TCGA-49-4505-11		C1-LUAD-enriched							mutation cluster 11	TCGA-49-4505	TCGA Lung Adenocarcinoma (LUAD)	lung adenocarcinoma	Lung					61	R-Lower		TCGA-49-4505-F58844
TCGA-49-4506-01	2.69	0.25	none		none	none	none	N	N	none	none	none	0.12	Magnoid	none	none	none	none	none	none	none	Micropapillary predom Adc	Micropapillary predom Adc			none	0	TCGA-49-4506-01	BRCA-LUAD+	C1-LUAD-enriched		Cluster 6	squamous c3	LUAD-like c10	miRNA cluster 4	cluster 4	mutation c1uster 9	TCGA-49-4506	TCGA Lung Adenocarcinoma (LUAD)	lung adenocarcinoma	Lung	NO	NO	NO		68	L-Upper		TCGA-49-4506-F58841
TCGA-49-4506-11	2.69	0.25	none		none	none	none	N	N	none	none	none	0.12	Magnoid	none	none	none	none	none	none	none	Micropapillary predom Adc	Micropapillary predom Adc			none	0	TCGA-49-4506-11		C1-LUAD-enriched							mutation c1uster 9	TCGA-49-4506	TCGA Lung Adenocarcinoma (LUAD)	lung adenocarcinoma	Lung	NO	NO	NO		68	L-Upper		TCGA-49-4506-F58841
TCGA-49-4507-01	2.7	0.35	none		none	none	none	N	N	none	none	none	0.16	Squamoid	none	none	none	none	none	none	none	Solid predominant Adc	Solid predominant Adc			p.D176A	0	TCGA-49-4507-01	High	C1-LUAD-enriched		Cluster 5	squamous c3	LUAD-like c10	miRNA cluster 4	cluster 2	mutation c1uster 9	TCGA-49-4507	TCGA Lung Adenocarcinoma (LUAD)	lung adenocarcinoma	Lung	YES	NO	NO	NO	73	R-Middle		TCGA-49-4507-F7007
TCGA-49-4507-11	2.7	0.35	none		none	none	none	N	N	none	none	none	0.16	Squamoid	none	none	none	none	none	none	none	Solid predominant Adc	Solid predominant Adc			p.D176A	0	TCGA-49-4507-11		C1-LUAD-enriched							mutation c1uster 9	TCGA-49-4507	TCGA Lung Adenocarcinoma (LUAD)	lung adenocarcinoma	Lung	YES	NO	NO	NO	73	R-Middle		TCGA-49-4507-F7007
TCGA-49-4510-01	3.39	0.63	none		none	none	none	Y	Y	none	none	none	0.22	Bronchioid	none	p.G12D	none	none	none	none	none	Papillary predominant Adc	Papillary predominant Adc			none	1	TCGA-49-4510-01	High	C1-LUAD-enriched		Cluster 5	squamous c3	LUAD-like c10	miRNA cluster 7	cluster 4	mutation cluster 12	TCGA-49-4510	TCGA Lung Adenocarcinoma (LUAD)	lung adenocarcinoma	Lung	YES	NO	NO	NO	51	L-Upper		TCGA-49-4510-F58842
TCGA-49-4510-11	3.39	0.63	none		none	none	none	Y	Y	none	none	none	0.22	Bronchioid	none	p.G12D	none	none	none	none	none	Papillary predominant Adc	Papillary predominant Adc			none	1	TCGA-49-4510-11		C1-LUAD-enriched							mutation cluster 12	TCGA-49-4510	TCGA Lung Adenocarcinoma (LUAD)	lung adenocarcinoma	Lung	YES	NO	NO	NO	51	L-Upper		TCGA-49-4510-F58842
TCGA-49-4512-01	2.43	0.48	none		none	none	none	N	N	none	none	none	0.22	Bronchioid	none	none	none	none	none	none	none	Micropapillary predom Adc	Micropapillary predom Adc			none	0	TCGA-49-4512-01	High	C1-LUAD-enriched	cluster 3	Cluster 5	squamous c3	LUAD-like c10	miRNA cluster 4	cluster 3	mutation c1uster 9	TCGA-49-4512	TCGA Lung Adenocarcinoma (LUAD)	lung adenocarcinoma	Lung					69	R-Middle		TCGA-49-4512-F14815
TCGA-49-4512-11	2.43	0.48	none		none	none	none	N	N	none	none	none	0.22	Bronchioid	none	none	none	none	none	none	none	Micropapillary predom Adc	Micropapillary predom Adc			none	0	TCGA-49-4512-11		C1-LUAD-enriched							mutation c1uster 9	TCGA-49-4512	TCGA Lung Adenocarcinoma (LUAD)	lung adenocarcinoma	Lung					69	R-Middle		TCGA-49-4512-F14815
TCGA-49-4514-01	1.79	0.34	none		none	none	none	N	N	none	none	none	0.18	Magnoid	none	none	none	none	none	none	none	Papillary predominant Adc	Papillary predominant Adc			none	0	TCGA-49-4514-01	High	C1-LUAD-enriched	cluster 3	Cluster 5	squamous c3	LUAD-like c10	miRNA cluster 4	cluster 3	mutation cluster 2	TCGA-49-4514	TCGA Lung Adenocarcinoma (LUAD)	lung adenocarcinoma	Lung					79	L-Upper		TCGA-49-4514-F14817
TCGA-49-6742-01	3.59	0.49	none		none	none	none	N	N	none	none	none	0.18	Magnoid	none	none	none	none	none	none	none	Acinar predominant Adc	Acinar predominant Adc			none	0	TCGA-49-6742-01	High	C1-LUAD-enriched	cluster 3	Cluster 5	squamous c3	LUAD-like c10	miRNA cluster 5	cluster 3	mutation cluster 12	TCGA-49-6742	TCGA Lung Adenocarcinoma (LUAD)	lung adenocarcinoma	Lung	YES	NO	NO	YES	70	L-Upper		TCGA-49-6742-F70579
TCGA-49-6742-11	3.59	0.49	none		none	none	none	N	N	none	none	none	0.18	Magnoid	none	none	none	none	none	none	none	Acinar predominant Adc	Acinar predominant Adc			none	0	TCGA-49-6742-11		C1-LUAD-enriched							mutation cluster 12	TCGA-49-6742	TCGA Lung Adenocarcinoma (LUAD)	lung adenocarcinoma	Lung	YES	NO	NO	YES	70	L-Upper		TCGA-49-6742-F70579
TCGA-49-6743-01																												TCGA-49-6743-01	Squamous	C1-LUAD-enriched		Cluster 5	squamous c3	LUAD-like c10	miRNA cluster 4		mutation cluster 6	TCGA-49-6743	TCGA Lung Adenocarcinoma (LUAD)	lung adenocarcinoma	Lung					81	R-Upper		TCGA-49-6743-F71136
TCGA-49-6743-11																												TCGA-49-6743-11		C1-LUAD-enriched							mutation cluster 6	TCGA-49-6743	TCGA Lung Adenocarcinoma (LUAD)	lung adenocarcinoma	Lung					81	R-Upper		TCGA-49-6743-F71136
TCGA-49-6744-01			none		none	none	none	N	N	none	none	none		Bronchioid	none	none	none	none	none	none	none	Papillary predominant Adc	Papillary predominant Adc			none	0	TCGA-49-6744-01	BRCA-LUAD+	C1-LUAD-enriched	cluster 3	Cluster 5	squamous c3	LUAD-like c10	miRNA cluster 4	cluster 2	mutation cluster 12	TCGA-49-6744	TCGA Lung Adenocarcinoma (LUAD)	lung adenocarcinoma	Lung	NO	NO			64	L-Upper		TCGA-49-6744-F70580
TCGA-49-6744-11			none		none	none	none	N	N	none	none	none		Bronchioid	none	none	none	none	none	none	none	Papillary predominant Adc	Papillary predominant Adc			none	0	TCGA-49-6744-11		C1-LUAD-enriched							mutation cluster 12	TCGA-49-6744	TCGA Lung Adenocarcinoma (LUAD)	lung adenocarcinoma	Lung	NO	NO			64	L-Upper		TCGA-49-6744-F70580
TCGA-49-6745-01	2.16	0.34	none		none	none	none	N	N	none	none	none	0.17	Squamoid	none	none	none	p.D1010_splice	none	none	none	Micropapillary predom Adc	Micropapillary predom Adc			none	0	TCGA-49-6745-01	BRCA-LUAD+	C1-LUAD-enriched	cluster 1	Cluster 6	squamous c3	LUAD-like c10	miRNA cluster 4	cluster 2	mutation c1uster 9	TCGA-49-6745	TCGA Lung Adenocarcinoma (LUAD)	lung adenocarcinoma	Lung					82	L-Upper		TCGA-49-6745-F15015
TCGA-49-6745-11	2.16	0.34	none		none	none	none	N	N	none	none	none	0.17	Squamoid	none	none	none	p.D1010_splice	none	none	none	Micropapillary predom Adc	Micropapillary predom Adc			none	0	TCGA-49-6745-11		C1-LUAD-enriched							mutation c1uster 9	TCGA-49-6745	TCGA Lung Adenocarcinoma (LUAD)	lung adenocarcinoma	Lung					82	L-Upper		TCGA-49-6745-F15015
TCGA-49-6761-01	3.13	0.29	none		none	none	none	Y	Y	none	none	none	0.12	Squamoid	none	p.G12D	none	p.S441C	none	none	none	Solid predominant Adc	Solid predominant Adc			none	0	TCGA-49-6761-01	BRCA-LUAD+	C1-LUAD-enriched	cluster 1	Cluster 6	squamous c3	LUAD-like c10	miRNA cluster 4	cluster 4		TCGA-49-6761	TCGA Lung Adenocarcinoma (LUAD)	lung adenocarcinoma	Lung	NO	NO			68	R-Upper		TCGA-49-6761-F22056
TCGA-49-6761-11	3.13	0.29	none		none	none	none	Y	Y	none	none	none	0.12	Squamoid	none	p.G12D	none	p.S441C	none	none	none	Solid predominant Adc	Solid predominant Adc			none	0	TCGA-49-6761-11		C1-LUAD-enriched								TCGA-49-6761	TCGA Lung Adenocarcinoma (LUAD)	lung adenocarcinoma	Lung	NO	NO			68	R-Upper		TCGA-49-6761-F22056
TCGA-49-6767-01	3.32	0.43	none		none	none	none	N	N	none	none	p.P645T	0.17	Squamoid	none	none	none	none	none	none	none	Adenocarcinoma, NOS	Adenocarcinoma, NOS			none	0	TCGA-49-6767-01	High	C1-LUAD-enriched	cluster 2	Cluster 6	squamous c3	LUAD-like c10	miRNA cluster 4	cluster 2	mutation cluster 8	TCGA-49-6767	TCGA Lung Adenocarcinoma (LUAD)	lung adenocarcinoma	Lung					46	R-Middle		TCGA-49-6767-F58822
TCGA-49-AAQV-01																												TCGA-49-AAQV-01										TCGA-49-AAQV	TCGA Lung Adenocarcinoma (LUAD)	lung adenocarcinoma	Lung					63	L-Lower
TCGA-49-AAR0-01																												TCGA-49-AAR0-01										TCGA-49-AAR0	TCGA Lung Adenocarcinoma (LUAD)	lung adenocarcinoma	Lung					57	R-Upper		TCGA-49-AAR0-F71576
TCGA-49-AAR2-01																												TCGA-49-AAR2-01										TCGA-49-AAR2	TCGA Lung Adenocarcinoma (LUAD)	lung adenocarcinoma	Lung					64	R-Lower		TCGA-49-AAR2-F72094
TCGA-49-AAR3-01																												TCGA-49-AAR3-01										TCGA-49-AAR3	TCGA Lung Adenocarcinoma (LUAD)	lung adenocarcinoma	Lung					69	R-Upper		TCGA-49-AAR3-F70567
TCGA-49-AAR4-01																												TCGA-49-AAR4-01										TCGA-49-AAR4	TCGA Lung Adenocarcinoma (LUAD)	lung adenocarcinoma	Lung					51	L-Upper
TCGA-49-AAR9-01																												TCGA-49-AAR9-01										TCGA-49-AAR9	TCGA Lung Adenocarcinoma (LUAD)	lung adenocarcinoma	Lung					61	Other (please specify)	ALL 3 LOBES OF RT Lung
TCGA-49-AARE-01																												TCGA-49-AARE-01										TCGA-49-AARE	TCGA Lung Adenocarcinoma (LUAD)	lung adenocarcinoma	Lung					51	R-Upper
TCGA-49-AARN-01																												TCGA-49-AARN-01										TCGA-49-AARN	TCGA Lung Adenocarcinoma (LUAD)	lung adenocarcinoma	Lung					56	R-Lower
TCGA-49-AARO-01																												TCGA-49-AARO-01										TCGA-49-AARO	TCGA Lung Adenocarcinoma (LUAD)	lung adenocarcinoma	Lung	YES	NO	NO		39	L-Upper		TCGA-49-AARO-F70571
TCGA-49-AARQ-01																												TCGA-49-AARQ-01										TCGA-49-AARQ	TCGA Lung Adenocarcinoma (LUAD)	lung adenocarcinoma	Lung					41	R-Upper		TCGA-49-AARQ-F72093
TCGA-49-AARR-01																												TCGA-49-AARR-01										TCGA-49-AARR	TCGA Lung Adenocarcinoma (LUAD)	lung adenocarcinoma	Lung	NO	NO	NO		68	L-Upper		TCGA-49-AARR-F70574
TCGA-4B-A93V-01																												TCGA-4B-A93V-01										TCGA-4B-A93V	TCGA Lung Adenocarcinoma (LUAD)	lung adenocarcinoma	Lung	NO	YES	NO	NO	52	R-Lower		TCGA-4B-A93V-F67919
TCGA-50-5044-01	2.03	0.21	none		p.D594H	none	none	N	Y	none	none	none	0.1	Squamoid	none	none	none	none	none	p.E542K	none	Adenocarcinoma, NOS	Adenocarcinoma, NOS			none	0	TCGA-50-5044-01	Iq	C1-LUAD-enriched	cluster 2	Cluster 5	KIRC-like c1	LUAD-like c10	miRNA cluster 4	cluster 2	mutation cluster 14	TCGA-50-5044	TCGA Lung Adenocarcinoma (LUAD)	lung adenocarcinoma	Lung	YES	YES	NO	NO	72	R-Lower		TCGA-50-5044-F31976
TCGA-50-5045-01																												TCGA-50-5045-01	BRCA-LUAD+	C1-LUAD-enriched		Cluster 5	squamous c3		miRNA cluster 4		mutation cluster 5	TCGA-50-5045	TCGA Lung Adenocarcinoma (LUAD)	lung adenocarcinoma	Lung	YES	YES	NO		57	R-Lower		TCGA-50-5045-F32015
TCGA-50-5049-01			none		none	none	none	N	N	none	none	p.Q1126*		Squamoid	none	none	none	none	none	none	p.D551N	Acinar predominant Adc	Acinar predominant Adc			none	0	TCGA-50-5049-01	High	C1-LUAD-enriched	cluster 2	Cluster 5	squamous c3	LUAD-like c10	miRNA cluster 4	cluster 4	mutation cluster 11	TCGA-50-5049	TCGA Lung Adenocarcinoma (LUAD)	lung adenocarcinoma	Lung	NO	YES	NO		70	R-Upper		TCGA-50-5049-F70448
TCGA-50-5051-01	2.99	0.59	none		none	none	none	Y	Y	none	none	none	0.23	Magnoid	none	p.G12C	none	none	none	none	none	Adenocarcinoma, NOS	Adenocarcinoma, NOS			none	0	TCGA-50-5051-01	High	C1-LUAD-enriched	cluster 2	Cluster 6	squamous c3	LUAD-like c10	miRNA cluster 4	cluster 2	mutation cluster 12	TCGA-50-5051	TCGA Lung Adenocarcinoma (LUAD)	lung adenocarcinoma	Lung	NO	NO	NO	NO	42	L-Upper		TCGA-50-5051-F32019
TCGA-50-5055-01			none		none	none	none	N	N	none	none	none		Bronchioid	none	none	none	none	none	none	none	Acinar predominant Adc	Acinar predominant Adc			none	0	TCGA-50-5055-01	GBM	C10-GBM	cluster 3	Low purity c2		LUAD-like c10	miRNA cluster 5	cluster 4	mutation c1uster 9	TCGA-50-5055	TCGA Lung Adenocarcinoma (LUAD)	lung adenocarcinoma	Lung	YES	YES	YES	NO	79	L-Lower		TCGA-50-5055-F32023
TCGA-50-5066-01																												TCGA-50-5066-01	BRCA-LUAD+	C1-LUAD-enriched		Cluster 5	squamous c3	LUAD-like c10	miRNA cluster 4		mutation cluster 13	TCGA-50-5066	TCGA Lung Adenocarcinoma (LUAD)	lung adenocarcinoma	Lung					72	R-Upper		TCGA-50-5066-F70450
TCGA-50-5066-02																												TCGA-50-5066-02		C1-LUAD-enriched		Cluster 5		LUAD-like c10	miRNA cluster 5		mutation cluster 13	TCGA-50-5066	TCGA Lung Adenocarcinoma (LUAD)	lung adenocarcinoma	Lung					72	R-Upper		TCGA-50-5066-F70450
TCGA-50-5068-01	1.62	0.38	none		none	none	none	N	N	none	none	none	0.2	Squamoid	none	none	none	none	none	none	none	Acinar predominant Adc	Acinar predominant Adc			none	0	TCGA-50-5068-01	High	C1-LUAD-enriched	cluster 2	Cluster 5	squamous c3	LUAD-like c10	miRNA cluster 4	cluster 2	mutation cluster 5	TCGA-50-5068	TCGA Lung Adenocarcinoma (LUAD)	lung adenocarcinoma	Lung	YES	NO	YES	NO	59	R-Lower		TCGA-50-5068-F32057
TCGA-50-5072-01	2.1	0.45	none		none	none	none	N	N	none	none	none	0.22	Magnoid	none	none	none	none	none	none	none	Solid predominant Adc	Solid predominant Adc			p.K97_splice	0	TCGA-50-5072-01	High	C1-LUAD-enriched	cluster 3	Cluster 5	squamous c3	LUAD-like c10	miRNA cluster 5	cluster 3	mutation c1uster 9	TCGA-50-5072	TCGA Lung Adenocarcinoma (LUAD)	lung adenocarcinoma	Lung	NO	YES		NO	74	L-Upper		TCGA-50-5072-F32059
TCGA-50-5930-01																												TCGA-50-5930-01	BRCA-LUAD+	C1-LUAD-enriched		Cluster 5	squamous c3		miRNA cluster 4		mutation c1uster 9	TCGA-50-5930	TCGA Lung Adenocarcinoma (LUAD)	lung adenocarcinoma	Lung	NO	YES		NO	47	[Discrepancy]		TCGA-50-5930-F32064
TCGA-50-5930-11																												TCGA-50-5930-11		C1-LUAD-enriched							mutation c1uster 9	TCGA-50-5930	TCGA Lung Adenocarcinoma (LUAD)	lung adenocarcinoma	Lung	NO	YES		NO	47	[Discrepancy]		TCGA-50-5930-F32064
TCGA-50-5931-01	3.68	0.76	none		none	none	none	N	N	none	none	none	0.23	Magnoid	none	none	none	none	none	none	none	Solid predominant Adc	Solid predominant Adc			none	0	TCGA-50-5931-01	Squamous	C1-LUAD-enriched	cluster 3	Cluster 5	squamous c3	RNA cluster 12	miRNA cluster 5	cluster 3	mutation cluster 2	TCGA-50-5931	TCGA Lung Adenocarcinoma (LUAD)	lung adenocarcinoma	Lung	NO	NO		NO	75	L-Upper		TCGA-50-5931-F32067
TCGA-50-5931-11	3.68	0.76	none		none	none	none	N	N	none	none	none	0.23	Magnoid	none	none	none	none	none	none	none	Solid predominant Adc	Solid predominant Adc			none	0	TCGA-50-5931-11		C1-LUAD-enriched							mutation cluster 2	TCGA-50-5931	TCGA Lung Adenocarcinoma (LUAD)	lung adenocarcinoma	Lung	NO	NO		NO	75	L-Upper		TCGA-50-5931-F32067
TCGA-50-5932-01	1.8	0.85	none		none	none	none	Y	Y	none	none	none	0.46	Magnoid	none	p.G12C	none	none	none	none	none	Papillary predominant Adc	Papillary predominant Adc			p.N181Y	0	TCGA-50-5932-01	BRCA-LUAD+	C1-LUAD-enriched	cluster 3	Cluster 5	squamous c3	LUAD-like c10	miRNA cluster 4	cluster 1	mutation cluster 12	TCGA-50-5932	TCGA Lung Adenocarcinoma (LUAD)	lung adenocarcinoma	Lung	YES	NO	NO	NO	75	R-Upper		TCGA-50-5932-F32080
TCGA-50-5932-11	1.8	0.85	none		none	none	none	Y	Y	none	none	none	0.46	Magnoid	none	p.G12C	none	none	none	none	none	Papillary predominant Adc	Papillary predominant Adc			p.N181Y	0	TCGA-50-5932-11		C1-LUAD-enriched							mutation cluster 12	TCGA-50-5932	TCGA Lung Adenocarcinoma (LUAD)	lung adenocarcinoma	Lung	YES	NO	NO	NO	75	R-Upper		TCGA-50-5932-F32080
TCGA-50-5933-01	2.78	0.3	none		none	none	none	N	N	none	none	none	0.13	Squamoid	none	none	none	p.C98F	none	none	none	Solid predominant Adc	Solid predominant Adc			none	0	TCGA-50-5933-01	High	C1-LUAD-enriched	cluster 1	Cluster 6	squamous c3	LUAD-like c10	miRNA cluster 5	cluster 3	mutation cluster 11	TCGA-50-5933	TCGA Lung Adenocarcinoma (LUAD)	lung adenocarcinoma	Lung					72	L-Lower		TCGA-50-5933-F32104
TCGA-50-5933-11	2.78	0.3	none		none	none	none	N	N	none	none	none	0.13	Squamoid	none	none	none	p.C98F	none	none	none	Solid predominant Adc	Solid predominant Adc			none	0	TCGA-50-5933-11		C1-LUAD-enriched							mutation cluster 11	TCGA-50-5933	TCGA Lung Adenocarcinoma (LUAD)	lung adenocarcinoma	Lung					72	L-Lower		TCGA-50-5933-F32104
TCGA-50-5935-01	3.08	0.58	none		none	none	none	N	N	none	none	none	0.22	Bronchioid	none	none	none	none	none	none	none	Acinar predominant Adc	Acinar predominant Adc			none	0	TCGA-50-5935-01	BRCA-LUAD+	C1-LUAD-enriched	cluster 2	Cluster 6		LUAD-like c10	miRNA cluster 4	cluster 5	mutation cluster 12	TCGA-50-5935	TCGA Lung Adenocarcinoma (LUAD)	lung adenocarcinoma	Lung			NO		86	L-Upper		TCGA-50-5935-F32108
TCGA-50-5935-11	3.08	0.58	none		none	none	none	N	N	none	none	none	0.22	Bronchioid	none	none	none	none	none	none	none	Acinar predominant Adc	Acinar predominant Adc			none	0	TCGA-50-5935-11		C1-LUAD-enriched							mutation cluster 12	TCGA-50-5935	TCGA Lung Adenocarcinoma (LUAD)	lung adenocarcinoma	Lung			NO		86	L-Upper		TCGA-50-5935-F32108
TCGA-50-5936-01	3.25	0.43	none		none	none	none	N	N	none	none	none	0.17	Magnoid	none	none	none	none	none	none	none	Acinar predominant Adc	Acinar predominant Adc			none	0	TCGA-50-5936-01	Squamous	C1-LUAD-enriched	cluster 3	Cluster 5	squamous c3	LUAD-like c10	miRNA cluster 4	cluster 2	mutation cluster 12	TCGA-50-5936	TCGA Lung Adenocarcinoma (LUAD)	lung adenocarcinoma	Lung	YES	NO	YES	NO	58	R-Lower		TCGA-50-5936-F32110
TCGA-50-5936-11	3.25	0.43	none		none	none	none	N	N	none	none	none	0.17	Magnoid	none	none	none	none	none	none	none	Acinar predominant Adc	Acinar predominant Adc			none	0	TCGA-50-5936-11		C1-LUAD-enriched							mutation cluster 12	TCGA-50-5936	TCGA Lung Adenocarcinoma (LUAD)	lung adenocarcinoma	Lung	YES	NO	YES	NO	58	R-Lower		TCGA-50-5936-F32110
TCGA-50-5939-01	1.72	0.33	none		none	none	none	N	N	none	none	none	0.17	Squamoid	none	none	none	none	none	none	none	Solid predominant Adc	Solid predominant Adc			none	0	TCGA-50-5939-01	Squamous	C1-LUAD-enriched	cluster 3	Cluster 6	squamous c3	LUAD-like c10	miRNA cluster 4	cluster 2	mutation cluster 5	TCGA-50-5939	TCGA Lung Adenocarcinoma (LUAD)	lung adenocarcinoma	Lung					85	R-Upper		TCGA-50-5939-F32124
TCGA-50-5939-11	1.72	0.33	none		none	none	none	N	N	none	none	none	0.17	Squamoid	none	none	none	none	none	none	none	Solid predominant Adc	Solid predominant Adc			none	0	TCGA-50-5939-11		C1-LUAD-enriched							mutation cluster 5	TCGA-50-5939	TCGA Lung Adenocarcinoma (LUAD)	lung adenocarcinoma	Lung					85	R-Upper		TCGA-50-5939-F32124
TCGA-50-5941-01			none		p.G327_splice	none	none	Y	Y	none	none	none		Squamoid	none	p.G12A	none	none	none	none	none	Adenocarcinoma, NOS	Adenocarcinoma, NOS			none	0	TCGA-50-5941-01	High	C1-LUAD-enriched	cluster 2	Cluster 5	squamous c3	LUAD-like c10	miRNA cluster 4	cluster 3	mutation cluster 2	TCGA-50-5941	TCGA Lung Adenocarcinoma (LUAD)	lung adenocarcinoma	Lung					55	R-Upper		TCGA-50-5941-F70451
TCGA-50-5942-01	1.95	0.7	none		p.V600E	none	none	N	Y	none	none	none	0.36	Bronchioid	none	none	none	none	none	none	none	Lepidic predominant Adc	Lepidic predominant Adc			none	0	TCGA-50-5942-01	Kirc+	C1-LUAD-enriched	cluster 3	Cluster 5	squamous c3	LUAD-like c10	miRNA cluster 5	cluster 3	mutation c1uster 9	TCGA-50-5942	TCGA Lung Adenocarcinoma (LUAD)	lung adenocarcinoma	Lung	NO	YES			67	R-Upper		TCGA-50-5942-F70452
TCGA-50-5944-01	3.32	0.57	none		none	none	none	Y	Y	p.L858R	none	none	0.21	Bronchioid	none	none	none	none	none	none	none	Lepidic predominant Adc	Lepidic predominant Adc			none	0	TCGA-50-5944-01	High	C1-LUAD-enriched	cluster 3	Cluster 5	squamous c3	LUAD-like c10	miRNA cluster 5	cluster 3	mutation cluster 8	TCGA-50-5944	TCGA Lung Adenocarcinoma (LUAD)	lung adenocarcinoma	Lung					69	R-Upper		TCGA-50-5944-F70454
TCGA-50-5946-01																												TCGA-50-5946-01	High	C1-LUAD-enriched		Cluster 5	squamous c3	LUAD-like c10			mutation cluster 5	TCGA-50-5946	TCGA Lung Adenocarcinoma (LUAD)	lung adenocarcinoma	Lung	NO	NO		NO	62	R-Upper		TCGA-50-5946-F70455
TCGA-50-5946-02																												TCGA-50-5946-02		C1-LUAD-enriched		Cluster 5		LUAD-like c10	miRNA cluster 5		mutation cluster 5	TCGA-50-5946	TCGA Lung Adenocarcinoma (LUAD)	lung adenocarcinoma	Lung	NO	NO		NO	62	R-Upper		TCGA-50-5946-F70455
TCGA-50-6590-01																												TCGA-50-6590-01	BRCA-LUAD+	C1-LUAD-enriched		Cluster 6	squamous c3	LUAD-like c10	miRNA cluster 4		mutation cluster 11	TCGA-50-6590	TCGA Lung Adenocarcinoma (LUAD)	lung adenocarcinoma	Lung					72	R-Upper		TCGA-50-6590-F43827
TCGA-50-6591-01																												TCGA-50-6591-01	BRCA-LUAD+	C1-LUAD-enriched		Cluster 5	squamous c3	GBM-like c6	miRNA cluster 13		mutation cluster 8	TCGA-50-6591	TCGA Lung Adenocarcinoma (LUAD)	lung adenocarcinoma	Lung					63	L-Lower		TCGA-50-6591-F43833
TCGA-50-6591-11																												TCGA-50-6591-11		C1-LUAD-enriched							mutation cluster 8	TCGA-50-6591	TCGA Lung Adenocarcinoma (LUAD)	lung adenocarcinoma	Lung					63	L-Lower		TCGA-50-6591-F43833
TCGA-50-6592-01																												TCGA-50-6592-01	High	C1-LUAD-enriched		Cluster 6	squamous c3	LUAD-like c10	miRNA cluster 4		mutation cluster 3	TCGA-50-6592	TCGA Lung Adenocarcinoma (LUAD)	lung adenocarcinoma	Lung					71	L-Lower		TCGA-50-6592-F43835
TCGA-50-6592-11																												TCGA-50-6592-11		C1-LUAD-enriched							mutation cluster 3	TCGA-50-6592	TCGA Lung Adenocarcinoma (LUAD)	lung adenocarcinoma	Lung					71	L-Lower		TCGA-50-6592-F43835
TCGA-50-6593-01	2.9	0.31	none		none	none	none	N	N	none	none	none	0.14	Squamoid	none	none	none	none	none	none	none	Acinar predominant Adc	Acinar predominant Adc			none	0	TCGA-50-6593-01	High	C1-LUAD-enriched	cluster 2	Cluster 5	squamous c3	LUAD-like c10	miRNA cluster 5	cluster 3	mutation cluster 13	TCGA-50-6593	TCGA Lung Adenocarcinoma (LUAD)	lung adenocarcinoma	Lung	NO	NO		NO	49	R-Upper		TCGA-50-6593-F43840
TCGA-50-6593-11	2.9	0.31	none		none	none	none	N	N	none	none	none	0.14	Squamoid	none	none	none	none	none	none	none	Acinar predominant Adc	Acinar predominant Adc			none	0	TCGA-50-6593-11		C1-LUAD-enriched							mutation cluster 13	TCGA-50-6593	TCGA Lung Adenocarcinoma (LUAD)	lung adenocarcinoma	Lung	NO	NO		NO	49	R-Upper		TCGA-50-6593-F43840
TCGA-50-6594-01																												TCGA-50-6594-01	BRCA-LUAD+	C1-LUAD-enriched		Cluster 5	squamous c3	LUAD-like c10	miRNA cluster 4		mutation cluster 2	TCGA-50-6594	TCGA Lung Adenocarcinoma (LUAD)	lung adenocarcinoma	Lung	NO	YES		NO	79	L-Upper		TCGA-50-6594-F44032
TCGA-50-6594-11																												TCGA-50-6594-11		C1-LUAD-enriched							mutation cluster 2	TCGA-50-6594	TCGA Lung Adenocarcinoma (LUAD)	lung adenocarcinoma	Lung	NO	YES		NO	79	L-Upper		TCGA-50-6594-F44032
TCGA-50-6595-01			none		none	none	none	Y	Y	p.G719A, p.S768I	none	none		Squamoid	none	none	none	none	none	none	none	NSCLC, favor Adeno	NSCLC, favor Adeno			none	0	TCGA-50-6595-01	BRCA-LUAD+	C1-LUAD-enriched	cluster 3	Cluster 5	squamous c3	squamous-like c4	miRNA cluster 4	cluster 2	mutation cluster 8	TCGA-50-6595	TCGA Lung Adenocarcinoma (LUAD)	lung adenocarcinoma	Lung	NO	NO	NO	YES	74	R-Upper		TCGA-50-6595-F44127
TCGA-50-6595-11			none		none	none	none	Y	Y	p.G719A, p.S768I	none	none		Squamoid	none	none	none	none	none	none	none	NSCLC, favor Adeno	NSCLC, favor Adeno			none	0	TCGA-50-6595-11		C1-LUAD-enriched							mutation cluster 8	TCGA-50-6595	TCGA Lung Adenocarcinoma (LUAD)	lung adenocarcinoma	Lung	NO	NO	NO	YES	74	R-Upper		TCGA-50-6595-F44127
TCGA-50-6597-01			none		none	none	none	N	N	none	none	none		Bronchioid	none	none	none	p.D1010_splice	none	none	none	Lepidic predominant Adc	Lepidic predominant Adc			none	0	TCGA-50-6597-01	High	C1-LUAD-enriched	cluster 1	Cluster 6	squamous c3	LUAD-like c10	miRNA cluster 4	cluster 2	mutation c1uster 9	TCGA-50-6597	TCGA Lung Adenocarcinoma (LUAD)	lung adenocarcinoma	Lung					79	R-Lower		TCGA-50-6597-F44134
TCGA-50-6673-01	3.77	0.35	none		none	none	none	Y	Y	p.773_774insH	none	none	0.13	Bronchioid	none	none	none	none	none	none	none	Papillary predominant Adc	Papillary predominant Adc			none	0	TCGA-50-6673-01	Squamous	C1-LUAD-enriched	cluster 2	Cluster 6	squamous c3	LUAD-like c10	miRNA cluster 7	cluster 4		TCGA-50-6673	TCGA Lung Adenocarcinoma (LUAD)	lung adenocarcinoma	Lung					84	R-Upper		TCGA-50-6673-F44135
TCGA-50-7109-01	2.91	0.45	none		none	none	none	N	N	none	none	none	0.19	Magnoid	none	none	none	none	none	none	none	Solid predominant Adc	Solid predominant Adc			p.D194Y	0	TCGA-50-7109-01	High	C1-LUAD-enriched	cluster 2	Cluster 5	squamous c3	LUAD-like c10	miRNA cluster 4	cluster 2		TCGA-50-7109	TCGA Lung Adenocarcinoma (LUAD)	lung adenocarcinoma	Lung	NO	NO	NO	NO	60	R-Lower		TCGA-50-7109-F44136
TCGA-50-7109-11	2.91	0.45	none		none	none	none	N	N	none	none	none	0.19	Magnoid	none	none	none	none	none	none	none	Solid predominant Adc	Solid predominant Adc			p.D194Y	0	TCGA-50-7109-11		C1-LUAD-enriched								TCGA-50-7109	TCGA Lung Adenocarcinoma (LUAD)	lung adenocarcinoma	Lung	NO	NO	NO	NO	60	R-Lower		TCGA-50-7109-F44136
TCGA-50-8457-01																												TCGA-50-8457-01				Cluster 5			miRNA cluster 4			TCGA-50-8457	TCGA Lung Adenocarcinoma (LUAD)	lung adenocarcinoma	Lung					63	R-Upper		TCGA-50-8457-F70409
TCGA-50-8459-01																												TCGA-50-8459-01				Cluster 5			miRNA cluster 4			TCGA-50-8459	TCGA Lung Adenocarcinoma (LUAD)	lung adenocarcinoma	Lung					68	R-Lower		TCGA-50-8459-F70410
TCGA-50-8460-01																												TCGA-50-8460-01				Cluster 5			miRNA cluster 4			TCGA-50-8460	TCGA Lung Adenocarcinoma (LUAD)	lung adenocarcinoma	Lung					74	R-Upper		TCGA-50-8460-F69335
TCGA-53-7624-01																												TCGA-53-7624-01	High	C8-BLCA		Cluster 5	squamous c3	BLCA nonsquamous-like c1	miRNA cluster 4			TCGA-53-7624	TCGA Lung Adenocarcinoma (LUAD)	lung adenocarcinoma	Lung	YES	YES		YES	40	R-Upper		TCGA-53-7624-F39722
TCGA-53-7626-01	3.58	0.26	none		none	none	none	N	N	none	none	p.C589F	0.11	Bronchioid	none	none	none	none	none	none	none	Adenocarcinoma, NOS	Adenocarcinoma, NOS			none	0	TCGA-53-7626-01	BRCA-LUAD+	C1-LUAD-enriched	cluster 2	Cluster 5	squamous c3	LUAD-like c10	miRNA cluster 4	cluster 3		TCGA-53-7626	TCGA Lung Adenocarcinoma (LUAD)	lung adenocarcinoma	Lung	NO	NO	NO		76	R-Upper		TCGA-53-7626-F38969
TCGA-53-7813-01			none		none	none	none	Y	Y	none	none	none		Magnoid	none	p.G12A	none	none	none	none	none					p.Y60fs		TCGA-53-7813-01	BRCA-LUAD+	C1-LUAD-enriched	cluster 3	Cluster 5	squamous c3	LUAD-like c10	miRNA cluster 6	cluster 1		TCGA-53-7813	TCGA Lung Adenocarcinoma (LUAD)	lung adenocarcinoma	Lung					51	R-Upper		TCGA-53-7813-F39281
TCGA-53-A4EZ-01																												TCGA-53-A4EZ-01										TCGA-53-A4EZ	TCGA Lung Adenocarcinoma (LUAD)	lung adenocarcinoma	Lung					63	L-Upper		TCGA-53-A4EZ-F61081
TCGA-55-1592-01	3.24	0.49	none		none	none	none	N	N	none	none	none	0.19	Bronchioid	none	none	none	none	none	none	none	Adenocarcinoma, NOS	Adenocarcinoma, NOS			none	0	TCGA-55-1592-01	High	C1-LUAD-enriched		Cluster 5	squamous c3	LUAD-like c10	miRNA cluster 4	cluster 4	mutation cluster 11	TCGA-55-1592	TCGA Lung Adenocarcinoma (LUAD)	lung adenocarcinoma	Lung	NO	NO	NO	NO	65	L-Upper		TCGA-55-1592-F9167
TCGA-55-1592-11	3.24	0.49	none		none	none	none	N	N	none	none	none	0.19	Bronchioid	none	none	none	none	none	none	none	Adenocarcinoma, NOS	Adenocarcinoma, NOS			none	0	TCGA-55-1592-11		C1-LUAD-enriched							mutation cluster 11	TCGA-55-1592	TCGA Lung Adenocarcinoma (LUAD)	lung adenocarcinoma	Lung	NO	NO	NO	NO	65	L-Upper		TCGA-55-1592-F9167
TCGA-55-1594-01	3.28	0.54	none		none	none	none	N	N	none	none	none	0.2	Magnoid	none	none	none	none	none	none	none	Solid predominant Adc	Solid predominant Adc			none	1	TCGA-55-1594-01	High	C1-LUAD-enriched		Cluster 5	squamous c3	LUAD-like c10	miRNA cluster 6	cluster 1	mutation cluster 5	TCGA-55-1594	TCGA Lung Adenocarcinoma (LUAD)	lung adenocarcinoma	Lung					68	R-Lower
TCGA-55-1594-11	3.28	0.54	none		none	none	none	N	N	none	none	none	0.2	Magnoid	none	none	none	none	none	none	none	Solid predominant Adc	Solid predominant Adc			none	1	TCGA-55-1594-11		C1-LUAD-enriched							mutation cluster 5	TCGA-55-1594	TCGA Lung Adenocarcinoma (LUAD)	lung adenocarcinoma	Lung					68	R-Lower
TCGA-55-1595-01																												TCGA-55-1595-01	High	C1-LUAD-enriched		Cluster 6		LUAD-like c10	miRNA cluster 4		mutation cluster 12	TCGA-55-1595	TCGA Lung Adenocarcinoma (LUAD)	lung adenocarcinoma	Lung					74	L-Lower		TCGA-55-1595-F9159
TCGA-55-1595-11																												TCGA-55-1595-11		C1-LUAD-enriched							mutation cluster 12	TCGA-55-1595	TCGA Lung Adenocarcinoma (LUAD)	lung adenocarcinoma	Lung					74	L-Lower		TCGA-55-1595-F9159
TCGA-55-1596-01	3.45	0.62	none		none	none	none	N	N	none	none	none	0.21	Magnoid	none	none	none	none	none	none	none	Solid predominant Adc	Solid predominant Adc			p.S216F, p.G242W	1	TCGA-55-1596-01	Squamous	C1-LUAD-enriched		Cluster 5	squamous c3	LUAD-like c10	miRNA cluster 4	cluster 2	mutation cluster 5	TCGA-55-1596	TCGA Lung Adenocarcinoma (LUAD)	lung adenocarcinoma	Lung					55	R-Upper		TCGA-55-1596-F40544
TCGA-55-1596-11	3.45	0.62	none		none	none	none	N	N	none	none	none	0.21	Magnoid	none	none	none	none	none	none	none	Solid predominant Adc	Solid predominant Adc			p.S216F, p.G242W	1	TCGA-55-1596-11		C1-LUAD-enriched							mutation cluster 5	TCGA-55-1596	TCGA Lung Adenocarcinoma (LUAD)	lung adenocarcinoma	Lung					55	R-Upper		TCGA-55-1596-F40544
TCGA-55-5899-01																												TCGA-55-5899-01	Squamous	C1-LUAD-enriched		Cluster 6	squamous c3	LUAD-like c10	miRNA cluster 6		mutation cluster 3	TCGA-55-5899	TCGA Lung Adenocarcinoma (LUAD)	lung adenocarcinoma	Lung					58	R-Upper		TCGA-55-5899-F43194
TCGA-55-6543-01	2.29	0.65	none		none	none	none	N	Y	none	none	none	0.3	Bronchioid	none	none	none	none	none	none	none	Acinar predominant Adc	Acinar predominant Adc	Y		none	0	TCGA-55-6543-01	Kirc+	C1-LUAD-enriched	cluster 3	Cluster 5	squamous c3	LUAD-like c10	miRNA cluster 5	cluster 3	mutation c1uster 9	TCGA-55-6543	TCGA Lung Adenocarcinoma (LUAD)	lung adenocarcinoma	Lung					60	R-Upper		TCGA-55-6543-F46659
TCGA-55-6642-01	2.66	0.36	none		none	none	none	Y	Y	none	none	none	0.16	Magnoid	none	p.G12V	none	none	none	none	none	Micropapillary predom Adc	Micropapillary predom Adc			none	0	TCGA-55-6642-01	Squamous	C1-LUAD-enriched	cluster 2	Cluster 5		LUAD-like c10	miRNA cluster 4	cluster 2	mutation cluster 12	TCGA-55-6642	TCGA Lung Adenocarcinoma (LUAD)	lung adenocarcinoma	Lung					63	R-Lower		TCGA-55-6642-F45614
TCGA-55-6712-01	3.31	0.29	none		none	none	none	N	N	none	none	none	0.12	Squamoid	none	none	none	p.E1314G	none	none	none	Adenocarcinoma, NOS	Adenocarcinoma, NOS			none	0	TCGA-55-6712-01	High	C1-LUAD-enriched	cluster 1	Cluster 6	squamous c3	LUAD-like c10	miRNA cluster 4	cluster 2	mutation cluster 5	TCGA-55-6712	TCGA Lung Adenocarcinoma (LUAD)	lung adenocarcinoma	Lung					71	L-Upper		TCGA-55-6712-F46639
TCGA-55-6968-01																												TCGA-55-6968-01	Squamous			Cluster 5		LUAD-like c10	miRNA cluster 6			TCGA-55-6968	TCGA Lung Adenocarcinoma (LUAD)	lung adenocarcinoma	Lung					61	R-Lower		TCGA-55-6968-F56247
TCGA-55-6968-11																												TCGA-55-6968-11										TCGA-55-6968	TCGA Lung Adenocarcinoma (LUAD)	lung adenocarcinoma	Lung					61	R-Lower		TCGA-55-6968-F56247
TCGA-55-6969-01																												TCGA-55-6969-01	High	C1-LUAD-enriched		Cluster 5	squamous c3	LUAD-like c10	miRNA cluster 7			TCGA-55-6969	TCGA Lung Adenocarcinoma (LUAD)	lung adenocarcinoma	Lung					52	L-Upper
TCGA-55-6969-11																												TCGA-55-6969-11		C1-LUAD-enriched								TCGA-55-6969	TCGA Lung Adenocarcinoma (LUAD)	lung adenocarcinoma	Lung					52	L-Upper
TCGA-55-6970-01	1.39	0.56	none		none	none	none	Y	Y	none	none	none	0.34	Magnoid	none	p.G12V	none	none	none	none	none	Papillary predominant Adc	Papillary predominant Adc			p.T250fs	0	TCGA-55-6970-01	High	C1-LUAD-enriched	cluster 3	Cluster 5	squamous c3	LUAD-like c10	miRNA cluster 4	cluster 4		TCGA-55-6970	TCGA Lung Adenocarcinoma (LUAD)	lung adenocarcinoma	Lung	NO	NO	NO		67	R-Upper		TCGA-55-6970-F57904
TCGA-55-6970-11	1.39	0.56	none		none	none	none	Y	Y	none	none	none	0.34	Magnoid	none	p.G12V	none	none	none	none	none	Papillary predominant Adc	Papillary predominant Adc			p.T250fs	0	TCGA-55-6970-11		C1-LUAD-enriched								TCGA-55-6970	TCGA Lung Adenocarcinoma (LUAD)	lung adenocarcinoma	Lung	NO	NO	NO		67	R-Upper		TCGA-55-6970-F57904
TCGA-55-6971-01	3.34	0.22	none		none	none	none	N	N	none	none	none	0.1	Magnoid	none	none	none	none	none	none	none	Acinar predominant Adc	Acinar predominant Adc			p.G251F	0	TCGA-55-6971-01	BRCA-LUAD+	C1-LUAD-enriched	cluster 3	Cluster 5	squamous c3	LUAD-like c10	miRNA cluster 4	cluster 4		TCGA-55-6971	TCGA Lung Adenocarcinoma (LUAD)	lung adenocarcinoma	Lung					59	L-Lower		TCGA-55-6971-F56190
TCGA-55-6971-11	3.34	0.22	none		none	none	none	N	N	none	none	none	0.1	Magnoid	none	none	none	none	none	none	none	Acinar predominant Adc	Acinar predominant Adc			p.G251F	0	TCGA-55-6971-11		C1-LUAD-enriched								TCGA-55-6971	TCGA Lung Adenocarcinoma (LUAD)	lung adenocarcinoma	Lung					59	L-Lower		TCGA-55-6971-F56190
TCGA-55-6972-01			none		none	none	none	N	N	none	none	none		Magnoid	none	none	none	none	none	none	none	Acinar predominant Adc	Acinar predominant Adc			none	0	TCGA-55-6972-01	High		cluster 3	Low purity c2		LUAD-like c10	miRNA cluster 7	cluster 4		TCGA-55-6972	TCGA Lung Adenocarcinoma (LUAD)	lung adenocarcinoma	Lung					72	R-Upper		TCGA-55-6972-F56187
TCGA-55-6972-11			none		none	none	none	N	N	none	none	none		Magnoid	none	none	none	none	none	none	none	Acinar predominant Adc	Acinar predominant Adc			none	0	TCGA-55-6972-11										TCGA-55-6972	TCGA Lung Adenocarcinoma (LUAD)	lung adenocarcinoma	Lung					72	R-Upper		TCGA-55-6972-F56187
TCGA-55-6975-01																												TCGA-55-6975-01	Squamous			Cluster 5		LUAD-like c10				TCGA-55-6975	TCGA Lung Adenocarcinoma (LUAD)	lung adenocarcinoma	Lung					61	L-Lower		TCGA-55-6975-F45635
TCGA-55-6975-11																												TCGA-55-6975-11										TCGA-55-6975	TCGA Lung Adenocarcinoma (LUAD)	lung adenocarcinoma	Lung					61	L-Lower		TCGA-55-6975-F45635
TCGA-55-6978-01			none		none	none	none	N	N	none	none	none		Squamoid	none	none	none	none	none	none	none	NSCLC, favor Adeno	NSCLC, favor Adeno			none	0	TCGA-55-6978-01	Squamous	C1-LUAD-enriched	cluster 2	Cluster 5	squamous c3	LUAD-like c10	miRNA cluster 4	cluster 2		TCGA-55-6978	TCGA Lung Adenocarcinoma (LUAD)	lung adenocarcinoma	Lung	NO	YES	NO	NO	81	R-Middle		TCGA-55-6978-F45607
TCGA-55-6978-11			none		none	none	none	N	N	none	none	none		Squamoid	none	none	none	none	none	none	none	NSCLC, favor Adeno	NSCLC, favor Adeno			none	0	TCGA-55-6978-11		C1-LUAD-enriched								TCGA-55-6978	TCGA Lung Adenocarcinoma (LUAD)	lung adenocarcinoma	Lung	NO	YES	NO	NO	81	R-Middle		TCGA-55-6978-F45607
TCGA-55-6979-01	3.35	0.18	none		p.P367R	none	none	N	N	none	none	none	0.08	Squamoid	none	none	none	none	none	none	none	Solid predominant Adc	Solid predominant Adc			none	0	TCGA-55-6979-01	High	C1-LUAD-enriched	cluster 3	Cluster 5	squamous c3	LUAD-like c10	miRNA cluster 7	cluster 4		TCGA-55-6979	TCGA Lung Adenocarcinoma (LUAD)	lung adenocarcinoma	Lung	YES	YES		NO	59	L-Upper		TCGA-55-6979-F37057
TCGA-55-6979-11	3.35	0.18	none		p.P367R	none	none	N	N	none	none	none	0.08	Squamoid	none	none	none	none	none	none	none	Solid predominant Adc	Solid predominant Adc			none	0	TCGA-55-6979-11		C1-LUAD-enriched								TCGA-55-6979	TCGA Lung Adenocarcinoma (LUAD)	lung adenocarcinoma	Lung	YES	YES		NO	59	L-Upper		TCGA-55-6979-F37057
TCGA-55-6980-01	2.15	0.3	none		none	none	none	Y	Y	p.709_710ET>D	none	none	0.15	Bronchioid	none	none	none	none	none	none	none	Other see comment	Acinar predominant Adc			none	0	TCGA-55-6980-01	High		cluster 3	Cluster 5		LUAD-like c10	miRNA cluster 4	cluster 5		TCGA-55-6980	TCGA Lung Adenocarcinoma (LUAD)	lung adenocarcinoma	Lung					56	R-Lower		TCGA-55-6980-F46642
TCGA-55-6980-11	2.15	0.3	none		none	none	none	Y	Y	p.709_710ET>D	none	none	0.15	Bronchioid	none	none	none	none	none	none	none	Other see comment	Acinar predominant Adc			none	0	TCGA-55-6980-11										TCGA-55-6980	TCGA Lung Adenocarcinoma (LUAD)	lung adenocarcinoma	Lung					56	R-Lower		TCGA-55-6980-F46642
TCGA-55-6981-01	3.42	0.27	none		none	none	none	Y	Y	p.LREAT747del	none	none	0.11	Squamoid	none	none	none	none	none	none	none	Solid predominant Adc	Solid predominant Adc			none	0	TCGA-55-6981-01	BRCA-LUAD+	C1-LUAD-enriched	cluster 2	Cluster 5	squamous c3	LUAD-like c10	miRNA cluster 4	cluster 5		TCGA-55-6981	TCGA Lung Adenocarcinoma (LUAD)	lung adenocarcinoma	Lung					53	L-Upper		TCGA-55-6981-F56243
TCGA-55-6981-11	3.42	0.27	none		none	none	none	Y	Y	p.LREAT747del	none	none	0.11	Squamoid	none	none	none	none	none	none	none	Solid predominant Adc	Solid predominant Adc			none	0	TCGA-55-6981-11		C1-LUAD-enriched								TCGA-55-6981	TCGA Lung Adenocarcinoma (LUAD)	lung adenocarcinoma	Lung					53	L-Upper		TCGA-55-6981-F56243
TCGA-55-6982-01	2.7	0.25	none		none	none	none	N	N	none	none	none	0.11	Squamoid	none	none	none	p.D1010_splice	none	none	none	Solid predominant Adc	Solid predominant Adc			none	0	TCGA-55-6982-01	BRCA-LUAD+	C1-LUAD-enriched	cluster 2	Cluster 6	squamous c3	LUAD-like c10	miRNA cluster 4	cluster 4		TCGA-55-6982	TCGA Lung Adenocarcinoma (LUAD)	lung adenocarcinoma	Lung	YES	YES	NO	YES	79	R-Lower		TCGA-55-6982-F46626
TCGA-55-6982-11	2.7	0.25	none		none	none	none	N	N	none	none	none	0.11	Squamoid	none	none	none	p.D1010_splice	none	none	none	Solid predominant Adc	Solid predominant Adc			none	0	TCGA-55-6982-11		C1-LUAD-enriched								TCGA-55-6982	TCGA Lung Adenocarcinoma (LUAD)	lung adenocarcinoma	Lung	YES	YES	NO	YES	79	R-Lower		TCGA-55-6982-F46626
TCGA-55-6983-01			none		none	none	none	Y	Y	none	none	none		Magnoid	none	p.G12C	none	none	none	none	none	Colloid adenoca	Colloid adenoca			p.R75fs	0	TCGA-55-6983-01	Iq		cluster 2	Cluster 6		LUAD-like c10	miRNA cluster 6	cluster 1		TCGA-55-6983	TCGA Lung Adenocarcinoma (LUAD)	lung adenocarcinoma	Lung					81	L-Lower		TCGA-55-6983-F47805
TCGA-55-6983-11			none		none	none	none	Y	Y	none	none	none		Magnoid	none	p.G12C	none	none	none	none	none	Colloid adenoca	Colloid adenoca			p.R75fs	0	TCGA-55-6983-11										TCGA-55-6983	TCGA Lung Adenocarcinoma (LUAD)	lung adenocarcinoma	Lung					81	L-Lower		TCGA-55-6983-F47805
TCGA-55-6984-01																												TCGA-55-6984-01	BRCA-LUAD+			BRCA non-CIMP c9		LUAD-like c10	miRNA cluster 4			TCGA-55-6984	TCGA Lung Adenocarcinoma (LUAD)	lung adenocarcinoma	Lung	YES	NO	NO	NO	71	L-Lower		TCGA-55-6984-F45632
TCGA-55-6984-11																												TCGA-55-6984-11										TCGA-55-6984	TCGA Lung Adenocarcinoma (LUAD)	lung adenocarcinoma	Lung	YES	NO	NO	NO	71	L-Lower		TCGA-55-6984-F45632
TCGA-55-6985-01			none		none	none	none	N	N	none	none	none		Squamoid	none	none	none	none	none	none	none	Acinar predominant Adc	Acinar predominant Adc			none	0	TCGA-55-6985-01	Squamous		cluster 2	Cluster 6		LUAD-like c10	miRNA cluster 4	cluster 5		TCGA-55-6985	TCGA Lung Adenocarcinoma (LUAD)	lung adenocarcinoma	Lung					58	L-Upper		TCGA-55-6985-F37056
TCGA-55-6985-11			none		none	none	none	N	N	none	none	none		Squamoid	none	none	none	none	none	none	none	Acinar predominant Adc	Acinar predominant Adc			none	0	TCGA-55-6985-11										TCGA-55-6985	TCGA Lung Adenocarcinoma (LUAD)	lung adenocarcinoma	Lung					58	L-Upper		TCGA-55-6985-F37056
TCGA-55-6986-01	1.96	0.39	none		none	none	none	N	Y	none	none	none	0.2	Bronchioid	none	none	none	none	none	none	none	Micropapillary predom Adc	Micropapillary predom Adc		Y	none	0	TCGA-55-6986-01	Kirc+		cluster 2	Cluster 6		LUAD-like c10	miRNA c1uster 9	cluster 4		TCGA-55-6986	TCGA Lung Adenocarcinoma (LUAD)	lung adenocarcinoma	Lung					74	R-Lower		TCGA-55-6986-F45606
TCGA-55-6986-11	1.96	0.39	none		none	none	none	N	Y	none	none	none	0.2	Bronchioid	none	none	none	none	none	none	none	Micropapillary predom Adc	Micropapillary predom Adc		Y	none	0	TCGA-55-6986-11										TCGA-55-6986	TCGA Lung Adenocarcinoma (LUAD)	lung adenocarcinoma	Lung					74	R-Lower		TCGA-55-6986-F45606
TCGA-55-6987-01																												TCGA-55-6987-01	High			Cluster 5		LUAD-like c10	miRNA cluster 7			TCGA-55-6987	TCGA Lung Adenocarcinoma (LUAD)	lung adenocarcinoma	Lung					77	L-Lower		TCGA-55-6987-F47803
TCGA-55-7227-01																												TCGA-55-7227-01	Kirc+			Cluster 6		LUAD-like c10	miRNA cluster 4			TCGA-55-7227	TCGA Lung Adenocarcinoma (LUAD)	lung adenocarcinoma	Lung	YES	NO	NO		77	R-Lower		TCGA-55-7227-F65704
TCGA-55-7281-01	1.85	0.59	none		none	none	none	Y	Y	none	none	none	0.31	Bronchioid	none	p.G12C	none	none	none	none	none	Acinar predominant Adc	Acinar predominant Adc			none	0	TCGA-55-7281-01	BRCA-LUAD+		cluster 2	Cluster 6		LUAD-like c10	miRNA cluster 4	cluster 2		TCGA-55-7281	TCGA Lung Adenocarcinoma (LUAD)	lung adenocarcinoma	Lung	YES	YES	NO	NO	70	R-Middle		TCGA-55-7281-F47807
TCGA-55-7283-01			p.D323Y		none	none	none	Y	Y	none	none	none		Bronchioid	none	p.G12S	none	none	none	none	none	Adenocarcinoma, NOS	Adenocarcinoma, NOS			none	0	TCGA-55-7283-01	BRCA-LUAD+		cluster 1	Cluster 6		LUAD-like c10	miRNA cluster 5	cluster 3		TCGA-55-7283	TCGA Lung Adenocarcinoma (LUAD)	lung adenocarcinoma	Lung					76	R-Upper		TCGA-55-7283-F46988
TCGA-55-7283-11			p.D323Y		none	none	none	Y	Y	none	none	none		Bronchioid	none	p.G12S	none	none	none	none	none	Adenocarcinoma, NOS	Adenocarcinoma, NOS			none	0	TCGA-55-7283-11										TCGA-55-7283	TCGA Lung Adenocarcinoma (LUAD)	lung adenocarcinoma	Lung					76	R-Upper		TCGA-55-7283-F46988
TCGA-55-7284-01																												TCGA-55-7284-01	Iq			Cluster 5		LUAD-like c10	miRNA cluster 4			TCGA-55-7284	TCGA Lung Adenocarcinoma (LUAD)	lung adenocarcinoma	Lung	NO	NO	NO	NO	74	R-Lower		TCGA-55-7284-F61486
TCGA-55-7570-01																												TCGA-55-7570-01	Squamous			Cluster 5		RNA cluster 3	miRNA cluster 4			TCGA-55-7570	TCGA Lung Adenocarcinoma (LUAD)	lung adenocarcinoma	Lung					60	R-Upper		TCGA-55-7570-F56185
TCGA-55-7570-11																												TCGA-55-7570-11										TCGA-55-7570	TCGA Lung Adenocarcinoma (LUAD)	lung adenocarcinoma	Lung					60	R-Upper		TCGA-55-7570-F56185
TCGA-55-7573-01	3.2	0.33	none		none	none	none	Y	Y	p.K754E, p.ELR746del	none	none	0.14	Bronchioid	none	none	none	none	none	none	none	Acinar predominant Adc	Acinar predominant Adc			none	0	TCGA-55-7573-01	Iq	C1-LUAD-enriched	cluster 3	Cluster 5	squamous c3	LUAD-like c10	miRNA cluster 5	cluster 3		TCGA-55-7573	TCGA Lung Adenocarcinoma (LUAD)	lung adenocarcinoma	Lung					72	R-Upper		TCGA-55-7573-F46657
TCGA-55-7574-01	2.12	0.16	none		none	none	none	N	N	none	none	none	0.08	Bronchioid	none	none	none	none	none	p.R87T	none	Solid predominant Adc	Solid predominant Adc			p.K97_splice	0	TCGA-55-7574-01	Squamous	C1-LUAD-enriched	cluster 2	Cluster 5	squamous c3	LUAD-like c10	miRNA cluster 5	cluster 3		TCGA-55-7574	TCGA Lung Adenocarcinoma (LUAD)	lung adenocarcinoma	Lung	YES	YES	NO	NO	64	R-Upper		TCGA-55-7574-F64279
TCGA-55-7574-11	2.12	0.16	none		none	none	none	N	N	none	none	none	0.08	Bronchioid	none	none	none	none	none	p.R87T	none	Solid predominant Adc	Solid predominant Adc			p.K97_splice	0	TCGA-55-7574-11		C1-LUAD-enriched								TCGA-55-7574	TCGA Lung Adenocarcinoma (LUAD)	lung adenocarcinoma	Lung	YES	YES	NO	NO	64	R-Upper		TCGA-55-7574-F64279
TCGA-55-7576-01	2.86	0.47	none		none	none	none	Y	Y	none	none	none	0.2	Squamoid	none	p.G12S	none	none	none	none	none	Acinar predominant Adc	Acinar predominant Adc			none	0	TCGA-55-7576-01	Squamous		cluster 1	Cluster 6		LUAD-like c10	miRNA cluster 4	cluster 2		TCGA-55-7576	TCGA Lung Adenocarcinoma (LUAD)	lung adenocarcinoma	Lung					54	R-Upper		TCGA-55-7576-F45603
TCGA-55-7576-11	2.86	0.47	none		none	none	none	Y	Y	none	none	none	0.2	Squamoid	none	p.G12S	none	none	none	none	none	Acinar predominant Adc	Acinar predominant Adc			none	0	TCGA-55-7576-11										TCGA-55-7576	TCGA Lung Adenocarcinoma (LUAD)	lung adenocarcinoma	Lung					54	R-Upper		TCGA-55-7576-F45603
TCGA-55-7724-01			p.E17K		none	none	none	N	Y	none	none	none		Squamoid	none	none	none	none	none	p.E542K	none	Solid predominant Adc	Solid predominant Adc			none		TCGA-55-7724-01	Squamous		cluster 3	Cluster 5		squamous-like c4	miRNA cluster 5	cluster 3		TCGA-55-7724	TCGA Lung Adenocarcinoma (LUAD)	lung adenocarcinoma	Lung					76	L-Upper		TCGA-55-7724-F56186
TCGA-55-7724-11			p.E17K		none	none	none	N	Y	none	none	none		Squamoid	none	none	none	none	none	p.E542K	none	Solid predominant Adc	Solid predominant Adc			none		TCGA-55-7724-11										TCGA-55-7724	TCGA Lung Adenocarcinoma (LUAD)	lung adenocarcinoma	Lung					76	L-Upper		TCGA-55-7724-F56186
TCGA-55-7725-01			none		none	none	none	Y	Y	none	none	none		Bronchioid	none	p.G12V	none	none	none	none	none	Acinar predominant Adc	Acinar predominant Adc			none	0	TCGA-55-7725-01	Kirc+		cluster 2	Cluster 5		LUAD-like c10	miRNA cluster 5	cluster 3		TCGA-55-7725	TCGA Lung Adenocarcinoma (LUAD)	lung adenocarcinoma	Lung					68	R-Lower		TCGA-55-7725-F46647
TCGA-55-7725-11			none		none	none	none	Y	Y	none	none	none		Bronchioid	none	p.G12V	none	none	none	none	none	Acinar predominant Adc	Acinar predominant Adc			none	0	TCGA-55-7725-11										TCGA-55-7725	TCGA Lung Adenocarcinoma (LUAD)	lung adenocarcinoma	Lung					68	R-Lower		TCGA-55-7725-F46647
TCGA-55-7726-01			none		none	none	none	Y	Y	none	none	none		Squamoid	none	p.G12C	none	none	none	none	none					none		TCGA-55-7726-01	BRCA-LUAD+		cluster 3	Cluster 5		squamous-like c4	miRNA cluster 5	cluster 3		TCGA-55-7726	TCGA Lung Adenocarcinoma (LUAD)	lung adenocarcinoma	Lung					72	L-Lower		TCGA-55-7726-F47844
TCGA-55-7726-11			none		none	none	none	Y	Y	none	none	none		Squamoid	none	p.G12C	none	none	none	none	none					none		TCGA-55-7726-11										TCGA-55-7726	TCGA Lung Adenocarcinoma (LUAD)	lung adenocarcinoma	Lung					72	L-Lower		TCGA-55-7726-F47844
TCGA-55-7727-01			none		none	none	none	N	N	none	none	none		Magnoid	none	none	none	none	none	none	none	Micropapillary predom Adc	Micropapillary predom Adc			none	0	TCGA-55-7727-01	BRCA-LUAD+		cluster 1	Cluster 6		LUAD-like c10	miRNA cluster 4	cluster 2		TCGA-55-7727	TCGA Lung Adenocarcinoma (LUAD)	lung adenocarcinoma	Lung					70	L-Upper		TCGA-55-7727-F66030
TCGA-55-7728-01			none		none	none	none	Y	Y	none	none	p.H841Q		Bronchioid	none	p.G12V	none	none	none	none	none	Invasive mucinous	Invasive mucinous			none	0	TCGA-55-7728-01	Kirc+	C1-LUAD-enriched	cluster 3	Cluster 5	squamous c3	LUAD-like c10	miRNA cluster 4	cluster 2		TCGA-55-7728	TCGA Lung Adenocarcinoma (LUAD)	lung adenocarcinoma	Lung					64	L-Upper		TCGA-55-7728-F47841
TCGA-55-7815-01			none		none	none	none	Y	Y	none	none	none		Magnoid	none	p.G12V	none	none	none	none	none					none		TCGA-55-7815-01	BRCA-LUAD+	C1-LUAD-enriched	cluster 2	Cluster 6	squamous c3	LUAD-like c10	miRNA cluster 4	cluster 2		TCGA-55-7815	TCGA Lung Adenocarcinoma (LUAD)	lung adenocarcinoma	Lung	YES	YES	NO	NO	76	R-Lower		TCGA-55-7815-F61497
TCGA-55-7816-01																												TCGA-55-7816-01				Low purity c2			miRNA cluster 5			TCGA-55-7816	TCGA Lung Adenocarcinoma (LUAD)	lung adenocarcinoma	Lung					49	R-Upper		TCGA-55-7816-F60131
TCGA-55-7903-01			none		p.R146W, p.V600E	none	none	N	Y	none	none	none		Squamoid	none	none	none	none	none	none	none	Solid predominant Adc	Solid predominant Adc			none	0	TCGA-55-7903-01	BRCA-LUAD+		cluster 1	Cluster 6		LUAD-like c10	miRNA cluster 4	cluster 2		TCGA-55-7903	TCGA Lung Adenocarcinoma (LUAD)	lung adenocarcinoma	Lung					64	R-Lower		TCGA-55-7903-F47840
TCGA-55-7903-11			none		p.R146W, p.V600E	none	none	N	Y	none	none	none		Squamoid	none	none	none	none	none	none	none	Solid predominant Adc	Solid predominant Adc			none	0	TCGA-55-7903-11										TCGA-55-7903	TCGA Lung Adenocarcinoma (LUAD)	lung adenocarcinoma	Lung					64	R-Lower		TCGA-55-7903-F47840
TCGA-55-7907-01			none		none	none	none	Y	Y	none	none	p.L805V		Squamoid	none	p.G12C	none	none	none	none	none	Micropapillary predom Adc	Micropapillary predom Adc			none	0	TCGA-55-7907-01	High		cluster 1	Cluster 6		LUAD-like c10	miRNA cluster 5	cluster 3		TCGA-55-7907	TCGA Lung Adenocarcinoma (LUAD)	lung adenocarcinoma	Lung	NO	NO		NO	77	L-Upper		TCGA-55-7907-F60132
TCGA-55-7910-01																												TCGA-55-7910-01	High	C1-LUAD-enriched		Low purity c2	squamous c3	LUAD-like c10	miRNA cluster 5			TCGA-55-7910	TCGA Lung Adenocarcinoma (LUAD)	lung adenocarcinoma	Lung	NO	YES			50	L-Lower		TCGA-55-7910-F66140
TCGA-55-7910-11																												TCGA-55-7910-11		C1-LUAD-enriched								TCGA-55-7910	TCGA Lung Adenocarcinoma (LUAD)	lung adenocarcinoma	Lung	NO	YES			50	L-Lower		TCGA-55-7910-F66140
TCGA-55-7911-01			none		none	none	none	Y	Y	none	none	none		Squamoid	none	p.G12V, p.K88*	none	none	none	none	none	Solid predominant Adc	Solid predominant Adc			none	0	TCGA-55-7911-01	BRCA-LUAD+	C1-LUAD-enriched	cluster 1	Cluster 6	squamous c3	LUAD-like c10	miRNA cluster 4	cluster 2		TCGA-55-7911	TCGA Lung Adenocarcinoma (LUAD)	lung adenocarcinoma	Lung	NO	YES	NO	NO	70	R-Middle		TCGA-55-7911-F48785
TCGA-55-7911-11			none		none	none	none	Y	Y	none	none	none		Squamoid	none	p.G12V, p.K88*	none	none	none	none	none	Solid predominant Adc	Solid predominant Adc			none	0	TCGA-55-7911-11		C1-LUAD-enriched								TCGA-55-7911	TCGA Lung Adenocarcinoma (LUAD)	lung adenocarcinoma	Lung	NO	YES	NO	NO	70	R-Middle		TCGA-55-7911-F48785
TCGA-55-7913-01																												TCGA-55-7913-01	BRCA-LUAD+			Cluster 5		LUAD-like c10	miRNA cluster 6			TCGA-55-7913	TCGA Lung Adenocarcinoma (LUAD)	lung adenocarcinoma	Lung	NO	YES		NO	61	L-Lower		TCGA-55-7913-F57911
TCGA-55-7914-01			none		none	none	none	Y	Y	none	none	none		Bronchioid	none	p.G12C	none	none	none	none	none	Acinar predominant Adc	Acinar predominant Adc			none	0	TCGA-55-7914-01	Squamous		cluster 1	Cluster 6		LUAD-like c10	miRNA cluster 5	cluster 3		TCGA-55-7914	TCGA Lung Adenocarcinoma (LUAD)	lung adenocarcinoma	Lung					71	R-Upper		TCGA-55-7914-F59091
TCGA-55-7914-11			none		none	none	none	Y	Y	none	none	none		Bronchioid	none	p.G12C	none	none	none	none	none	Acinar predominant Adc	Acinar predominant Adc			none	0	TCGA-55-7914-11										TCGA-55-7914	TCGA Lung Adenocarcinoma (LUAD)	lung adenocarcinoma	Lung					71	R-Upper		TCGA-55-7914-F59091
TCGA-55-7994-01																												TCGA-55-7994-01	Squamous			Cluster 6		LUAD-like c10	miRNA cluster 4			TCGA-55-7994	TCGA Lung Adenocarcinoma (LUAD)	lung adenocarcinoma	Lung					81	R-Upper		TCGA-55-7994-F47823
TCGA-55-7995-01																												TCGA-55-7995-01	High			BRCA basal-like c8		LUAD-like c10	miRNA cluster 4			TCGA-55-7995	TCGA Lung Adenocarcinoma (LUAD)	lung adenocarcinoma	Lung	YES	YES	NO		73	L-Upper		TCGA-55-7995-F65700
TCGA-55-8085-01																												TCGA-55-8085-01	BRCA-LUAD+			Cluster 5		LUAD-like c10	miRNA cluster 7			TCGA-55-8085	TCGA Lung Adenocarcinoma (LUAD)	lung adenocarcinoma	Lung					64	L-Lower		TCGA-55-8085-F65697
TCGA-55-8087-01																												TCGA-55-8087-01	Iq			Cluster 5		LUAD-like c10	miRNA c1uster 9			TCGA-55-8087	TCGA Lung Adenocarcinoma (LUAD)	lung adenocarcinoma	Lung					59	R-Upper		TCGA-55-8087-F47822
TCGA-55-8089-01																												TCGA-55-8089-01	High			Cluster 6		LUAD-like c10	miRNA cluster 4			TCGA-55-8089	TCGA Lung Adenocarcinoma (LUAD)	lung adenocarcinoma	Lung					56	R-Upper		TCGA-55-8089-F59075
TCGA-55-8090-01																												TCGA-55-8090-01	BRCA-LUAD+			Cluster 6		LUAD-like c10	miRNA c1uster 9			TCGA-55-8090	TCGA Lung Adenocarcinoma (LUAD)	lung adenocarcinoma	Lung	NO	NO		NO	80	R-Lower		TCGA-55-8090-F56189
TCGA-55-8091-01																												TCGA-55-8091-01	Kirc+			Cluster 5		LUAD-like c10	miRNA c1uster 9			TCGA-55-8091	TCGA Lung Adenocarcinoma (LUAD)	lung adenocarcinoma	Lung					74	R-Lower		TCGA-55-8091-F47820
TCGA-55-8092-01																												TCGA-55-8092-01	High			Cluster 6		LUAD-like c10	miRNA cluster 7			TCGA-55-8092	TCGA Lung Adenocarcinoma (LUAD)	lung adenocarcinoma	Lung	NO	NO	NO		75	R-Upper		TCGA-55-8092-F46643
TCGA-55-8094-01																												TCGA-55-8094-01	High			Cluster 5		LUAD-like c10	miRNA cluster 6			TCGA-55-8094	TCGA Lung Adenocarcinoma (LUAD)	lung adenocarcinoma	Lung					51	L-Upper		TCGA-55-8094-F66029
TCGA-55-8096-01																												TCGA-55-8096-01	High			Low purity c2		LUAD-like c10	miRNA cluster 4			TCGA-55-8096	TCGA Lung Adenocarcinoma (LUAD)	lung adenocarcinoma	Lung	NO	YES		NO	67	L-Upper		TCGA-55-8096-F59097
TCGA-55-8097-01																												TCGA-55-8097-01	COAD-READ			Cluster 5		LUAD-like c10	miRNA cluster 4			TCGA-55-8097	TCGA Lung Adenocarcinoma (LUAD)	lung adenocarcinoma	Lung					60	R-Upper		TCGA-55-8097-F47821
TCGA-55-8203-01																												TCGA-55-8203-01	BRCA-LUAD+			Cluster 6		LUAD-like c10	miRNA cluster 6			TCGA-55-8203	TCGA Lung Adenocarcinoma (LUAD)	lung adenocarcinoma	Lung					69	R-Lower		TCGA-55-8203-F47819
TCGA-55-8204-01																												TCGA-55-8204-01	Squamous			Cluster 5		squamous-like c4	miRNA cluster 4			TCGA-55-8204	TCGA Lung Adenocarcinoma (LUAD)	lung adenocarcinoma	Lung					87	L-Upper		TCGA-55-8204-F47802
TCGA-55-8205-01																												TCGA-55-8205-01	Squamous			Cluster 6		LUAD-like c10	miRNA cluster 4			TCGA-55-8205	TCGA Lung Adenocarcinoma (LUAD)	lung adenocarcinoma	Lung	YES	YES		NO	76	R-Lower		TCGA-55-8205-F59040
TCGA-55-8206-01																												TCGA-55-8206-01	BRCA-LUAD+			Cluster 5		LUAD-like c10	miRNA cluster 5			TCGA-55-8206	TCGA Lung Adenocarcinoma (LUAD)	lung adenocarcinoma	Lung					56	R-Upper		TCGA-55-8206-F65698
TCGA-55-8207-01																												TCGA-55-8207-01	High			Cluster 6		LUAD-like c10	miRNA cluster 4			TCGA-55-8207	TCGA Lung Adenocarcinoma (LUAD)	lung adenocarcinoma	Lung					73	L-Lower		TCGA-55-8207-F65849
TCGA-55-8208-01																												TCGA-55-8208-01	High			Cluster 5		LUAD-like c10	miRNA cluster 7			TCGA-55-8208	TCGA Lung Adenocarcinoma (LUAD)	lung adenocarcinoma	Lung		YES		YES	73	R-Upper		TCGA-55-8208-F59045
TCGA-55-8299-01																												TCGA-55-8299-01	Quiet			Low purity c2		LUAD-like c10	miRNA cluster 4			TCGA-55-8299	TCGA Lung Adenocarcinoma (LUAD)	lung adenocarcinoma	Lung	NO	YES	NO	NO	61	R-Upper		TCGA-55-8299-F57915
TCGA-55-8301-01																												TCGA-55-8301-01	High			Cluster 5		LUAD-like c10	miRNA cluster 4			TCGA-55-8301	TCGA Lung Adenocarcinoma (LUAD)	lung adenocarcinoma	Lung	YES	YES	NO	NO	58	R-Lower		TCGA-55-8301-F56261
TCGA-55-8302-01																												TCGA-55-8302-01				Cluster 6			miRNA cluster 4			TCGA-55-8302	TCGA Lung Adenocarcinoma (LUAD)	lung adenocarcinoma	Lung					54	R-Lower		TCGA-55-8302-F56188
TCGA-55-8505-01																												TCGA-55-8505-01										TCGA-55-8505	TCGA Lung Adenocarcinoma (LUAD)	lung adenocarcinoma	Lung					62	R-Lower		TCGA-55-8505-F47798
TCGA-55-8506-01																												TCGA-55-8506-01										TCGA-55-8506	TCGA Lung Adenocarcinoma (LUAD)	lung adenocarcinoma	Lung					62	R-Upper
TCGA-55-8507-01																												TCGA-55-8507-01										TCGA-55-8507	TCGA Lung Adenocarcinoma (LUAD)	lung adenocarcinoma	Lung					53	R-Upper		TCGA-55-8507-F48792
TCGA-55-8508-01																												TCGA-55-8508-01										TCGA-55-8508	TCGA Lung Adenocarcinoma (LUAD)	lung adenocarcinoma	Lung					60	R-Upper		TCGA-55-8508-F66137
TCGA-55-8510-01																												TCGA-55-8510-01										TCGA-55-8510	TCGA Lung Adenocarcinoma (LUAD)	lung adenocarcinoma	Lung					55	R-Lower		TCGA-55-8510-F57923
TCGA-55-8511-01																												TCGA-55-8511-01										TCGA-55-8511	TCGA Lung Adenocarcinoma (LUAD)	lung adenocarcinoma	Lung			NO	NO	73	R-Upper		TCGA-55-8511-F66028
TCGA-55-8512-01																												TCGA-55-8512-01										TCGA-55-8512	TCGA Lung Adenocarcinoma (LUAD)	lung adenocarcinoma	Lung					41	R-Lower		TCGA-55-8512-F64286
TCGA-55-8513-01																												TCGA-55-8513-01										TCGA-55-8513	TCGA Lung Adenocarcinoma (LUAD)	lung adenocarcinoma	Lung	YES	NO	NO	NO	77	L-Lower		TCGA-55-8513-F64283
TCGA-55-8514-01																												TCGA-55-8514-01										TCGA-55-8514	TCGA Lung Adenocarcinoma (LUAD)	lung adenocarcinoma	Lung					70	R-Upper		TCGA-55-8514-F57917
TCGA-55-8614-01																												TCGA-55-8614-01										TCGA-55-8614	TCGA Lung Adenocarcinoma (LUAD)	lung adenocarcinoma	Lung					76	L-Upper		TCGA-55-8614-F47843
TCGA-55-8615-01																												TCGA-55-8615-01										TCGA-55-8615	TCGA Lung Adenocarcinoma (LUAD)	lung adenocarcinoma	Lung	YES	YES	NO	NO	67	R-Middle		TCGA-55-8615-F56254
TCGA-55-8616-01																												TCGA-55-8616-01										TCGA-55-8616	TCGA Lung Adenocarcinoma (LUAD)	lung adenocarcinoma	Lung					58	R-Upper
TCGA-55-8619-01																												TCGA-55-8619-01										TCGA-55-8619	TCGA Lung Adenocarcinoma (LUAD)	lung adenocarcinoma	Lung					72	R-Lower		TCGA-55-8619-F57919
TCGA-55-8620-01																												TCGA-55-8620-01										TCGA-55-8620	TCGA Lung Adenocarcinoma (LUAD)	lung adenocarcinoma	Lung					60	L-Upper		TCGA-55-8620-F59081
TCGA-55-8621-01																												TCGA-55-8621-01										TCGA-55-8621	TCGA Lung Adenocarcinoma (LUAD)	lung adenocarcinoma	Lung					75	L-Lower		TCGA-55-8621-F48791
TCGA-55-A48X-01																												TCGA-55-A48X-01										TCGA-55-A48X	TCGA Lung Adenocarcinoma (LUAD)	lung adenocarcinoma	Lung	YES	NO	YES		63	L-Lower		TCGA-55-A48X-F61500
TCGA-55-A48Y-01																												TCGA-55-A48Y-01										TCGA-55-A48Y	TCGA Lung Adenocarcinoma (LUAD)	lung adenocarcinoma	Lung					69	L-Lower		TCGA-55-A48Y-F59057
TCGA-55-A48Z-01																												TCGA-55-A48Z-01										TCGA-55-A48Z	TCGA Lung Adenocarcinoma (LUAD)	lung adenocarcinoma	Lung	NO	YES	NO	NO	60	R-Upper		TCGA-55-A48Z-F59061
TCGA-55-A490-01																												TCGA-55-A490-01										TCGA-55-A490	TCGA Lung Adenocarcinoma (LUAD)	lung adenocarcinoma	Lung					78	R-Upper		TCGA-55-A490-F59076
TCGA-55-A491-01																												TCGA-55-A491-01										TCGA-55-A491	TCGA Lung Adenocarcinoma (LUAD)	lung adenocarcinoma	Lung					81	L-Lower		TCGA-55-A491-F60134
TCGA-55-A492-01																												TCGA-55-A492-01										TCGA-55-A492	TCGA Lung Adenocarcinoma (LUAD)	lung adenocarcinoma	Lung					70	R-Upper		TCGA-55-A492-F60135
TCGA-55-A493-01																												TCGA-55-A493-01										TCGA-55-A493	TCGA Lung Adenocarcinoma (LUAD)	lung adenocarcinoma	Lung					54	R-Upper
TCGA-55-A494-01																												TCGA-55-A494-01										TCGA-55-A494	TCGA Lung Adenocarcinoma (LUAD)	lung adenocarcinoma	Lung					61	R-Lower		TCGA-55-A494-F59038
TCGA-55-A4DF-01																												TCGA-55-A4DF-01										TCGA-55-A4DF	TCGA Lung Adenocarcinoma (LUAD)	lung adenocarcinoma	Lung	NO	YES	NO	NO	88	R-Lower		TCGA-55-A4DF-F59072
TCGA-55-A4DG-01																												TCGA-55-A4DG-01										TCGA-55-A4DG	TCGA Lung Adenocarcinoma (LUAD)	lung adenocarcinoma	Lung					71	R-Upper		TCGA-55-A4DG-F59047
TCGA-55-A57B-01																												TCGA-55-A57B-01										TCGA-55-A57B	TCGA Lung Adenocarcinoma (LUAD)	lung adenocarcinoma	Lung					80	L-Upper		TCGA-55-A57B-F60133
TCGA-62-8394-01																												TCGA-62-8394-01				Cluster 5			miRNA cluster 4			TCGA-62-8394	TCGA Lung Adenocarcinoma (LUAD)	lung adenocarcinoma	Lung					65	L-Lower
TCGA-62-8395-01																												TCGA-62-8395-01				Cluster 6			miRNA cluster 4			TCGA-62-8395	TCGA Lung Adenocarcinoma (LUAD)	lung adenocarcinoma	Lung	YES	NO	NO		80	R-Upper		TCGA-62-8395-F42099
TCGA-62-8397-01																												TCGA-62-8397-01				Cluster 5			miRNA cluster 4			TCGA-62-8397	TCGA Lung Adenocarcinoma (LUAD)	lung adenocarcinoma	Lung					70	R-Lower		TCGA-62-8397-F42100
TCGA-62-8398-01																												TCGA-62-8398-01				Cluster 5			miRNA cluster 4			TCGA-62-8398	TCGA Lung Adenocarcinoma (LUAD)	lung adenocarcinoma	Lung					55	R-Lower
TCGA-62-8399-01																												TCGA-62-8399-01				Cluster 5			miRNA cluster 4			TCGA-62-8399	TCGA Lung Adenocarcinoma (LUAD)	lung adenocarcinoma	Lung					62	L-Upper		TCGA-62-8399-F52545
TCGA-62-8402-01																												TCGA-62-8402-01				Cluster 5			miRNA cluster 4			TCGA-62-8402	TCGA Lung Adenocarcinoma (LUAD)	lung adenocarcinoma	Lung	YES	YES		NO	73	R-Upper		TCGA-62-8402-F52547
TCGA-62-A46O-01																												TCGA-62-A46O-01										TCGA-62-A46O	TCGA Lung Adenocarcinoma (LUAD)	lung adenocarcinoma	Lung					65	R-Lower
TCGA-62-A46P-01																												TCGA-62-A46P-01										TCGA-62-A46P	TCGA Lung Adenocarcinoma (LUAD)	lung adenocarcinoma	Lung					65	L-Upper
TCGA-62-A46R-01																												TCGA-62-A46R-01										TCGA-62-A46R	TCGA Lung Adenocarcinoma (LUAD)	lung adenocarcinoma	Lung					54	L-Lower
TCGA-62-A46S-01																												TCGA-62-A46S-01										TCGA-62-A46S	TCGA Lung Adenocarcinoma (LUAD)	lung adenocarcinoma	Lung					73	L-Upper
TCGA-62-A46U-01																												TCGA-62-A46U-01										TCGA-62-A46U	TCGA Lung Adenocarcinoma (LUAD)	lung adenocarcinoma	Lung					71	R-Lower		TCGA-62-A46U-F51441
TCGA-62-A46V-01																												TCGA-62-A46V-01										TCGA-62-A46V	TCGA Lung Adenocarcinoma (LUAD)	lung adenocarcinoma	Lung					78	L-Lower		TCGA-62-A46V-F51440
TCGA-62-A46Y-01																												TCGA-62-A46Y-01										TCGA-62-A46Y	TCGA Lung Adenocarcinoma (LUAD)	lung adenocarcinoma	Lung					70	R-Lower
TCGA-62-A470-01																												TCGA-62-A470-01										TCGA-62-A470	TCGA Lung Adenocarcinoma (LUAD)	lung adenocarcinoma	Lung					84	R-Upper
TCGA-62-A471-01																												TCGA-62-A471-01										TCGA-62-A471	TCGA Lung Adenocarcinoma (LUAD)	lung adenocarcinoma	Lung					64	L-Upper		TCGA-62-A471-F51439
TCGA-62-A472-01																												TCGA-62-A472-01										TCGA-62-A472	TCGA Lung Adenocarcinoma (LUAD)	lung adenocarcinoma	Lung	NO	YES	NO		70	R-Lower		TCGA-62-A472-F51442
TCGA-64-1676-01	3.41	0.36	none		none	none	none	N	N	none	none	none	0.14	Squamoid	none	none	p.C121S	none	none	none	none	Adenocarcinoma, NOS	Adenocarcinoma, NOS			none	0	TCGA-64-1676-01	High	C1-LUAD-enriched		Cluster 6	squamous c3	LUAD-like c10	miRNA cluster 4	cluster 2	mutation cluster 11	TCGA-64-1676	TCGA Lung Adenocarcinoma (LUAD)	lung adenocarcinoma	Lung					58	R-Lower		TCGA-64-1676-F4366
TCGA-64-1677-01	2.68	0.32	none		none	none	none	N	N	none	none	none	0.14	Magnoid	none	none	none	none	none	p.E545K	none	Adenocarcinoma, NOS	Adenocarcinoma, NOS			none	0	TCGA-64-1677-01	High	C1-LUAD-enriched		Cluster 6	squamous c3	LUAD-like c10	miRNA cluster 7	cluster 4	mutation cluster 2	TCGA-64-1677	TCGA Lung Adenocarcinoma (LUAD)	lung adenocarcinoma	Lung	YES	YES	NO	NO	77	R-Lower		TCGA-64-1677-F8691
TCGA-64-1678-01	3.11	0.57	none		none	none	none	N	Y	none	none	none	0.22	Magnoid	none	none	p.K57N	none	none	none	none	Adenocarcinoma, NOS	Adenocarcinoma, NOS			none	1	TCGA-64-1678-01	High	C1-LUAD-enriched		Cluster 5	squamous c3	LUAD-like c10	miRNA cluster 6	cluster 1	mutation cluster 5	TCGA-64-1678	TCGA Lung Adenocarcinoma (LUAD)	lung adenocarcinoma	Lung					70	R-Middle		TCGA-64-1678-F4371
TCGA-64-1679-01	1.73	0.42	none		none	none	none	N	N	none	none	none	0.22	Squamoid	none	none	none	none	none	none	none	Acinar predominant Adc	Acinar predominant Adc			none	0	TCGA-64-1679-01	Squamous	C2-Squamous-like	cluster 3	Low purity c2	squamous c3	LUAD-like c10	miRNA cluster 4	cluster 2		TCGA-64-1679	TCGA Lung Adenocarcinoma (LUAD)	lung adenocarcinoma	Lung					58	R-Upper		TCGA-64-1679-F66261
TCGA-64-1680-01	3.41	0.63	none		none	none	none	N	Y	none	none	none	0.22	Bronchioid	none	none	none	none	none	none	none	Acinar predominant Adc	Acinar predominant Adc		Y	none	1	TCGA-64-1680-01	Kirc+	C1-LUAD-enriched		Cluster 6	squamous c3	LUAD-like c10	miRNA cluster 4	cluster 2	mutation cluster 14	TCGA-64-1680	TCGA Lung Adenocarcinoma (LUAD)	lung adenocarcinoma	Lung					63	R-Middle		TCGA-64-1680-F4387
TCGA-64-1681-01	2.97	0.44	none		none	none	none	Y	Y	p.L858R	none	none	0.18	Bronchioid	none	none	none	none	none	none	none	Acinar predominant Adc	Acinar predominant Adc			none	0	TCGA-64-1681-01	BRCA-LUAD+	C1-LUAD-enriched	cluster 3	Cluster 5	squamous c3	LUAD-like c10	miRNA cluster 5	cluster 3		TCGA-64-1681	TCGA Lung Adenocarcinoma (LUAD)	lung adenocarcinoma	Lung	YES	YES	NO		61	R-Upper		TCGA-64-1681-F20365
TCGA-64-5774-01	2.84	0.76	none		none	none	none	Y	Y	none	none	none	0.29	Magnoid	none	p.G12C	p.G279fs	none	none	none	none	Adenocarcinoma, NOS	Adenocarcinoma, NOS			none	0	TCGA-64-5774-01	BRCA-LUAD+	C1-LUAD-enriched	cluster 3	Cluster 5	squamous c3	LUAD-like c10	miRNA cluster 6	cluster 1	mutation cluster 12	TCGA-64-5774	TCGA Lung Adenocarcinoma (LUAD)	lung adenocarcinoma	Lung	NO	NO		YES	60	R-Middle		TCGA-64-5774-F31478
TCGA-64-5775-01	3.39	0.71	none		none	none	none	Y	Y	none	none	none	0.24	Squamoid	none	p.Q61L	none	none	none	none	none	Adenocarcinoma, NOS	Adenocarcinoma, NOS			none	0	TCGA-64-5775-01	Kirc+	C12-small-various	cluster 1	Cluster 6		RNA cluster 2	miRNA c1uster 9	cluster 2	mutation cluster 2	TCGA-64-5775	TCGA Lung Adenocarcinoma (LUAD)	lung adenocarcinoma	Lung					71	L-Upper		TCGA-64-5775-F11418
TCGA-64-5778-01	3.45	0.42	none		none	none	none	Y	Y	none	none	p.G640C	0.16	Squamoid	none	p.G12C	none	none	none	none	none	Adenocarcinoma, NOS	Adenocarcinoma, NOS			none	0	TCGA-64-5778-01	BRCA-LUAD+	C1-LUAD-enriched	cluster 3	Cluster 5	squamous c3	LUAD-like c10	miRNA cluster 4	cluster 2	mutation cluster 2	TCGA-64-5778	TCGA Lung Adenocarcinoma (LUAD)	lung adenocarcinoma	Lung	YES	NO	NO	NO	60	R-Upper		TCGA-64-5778-F31471
TCGA-64-5779-01																												TCGA-64-5779-01	BRCA-LUAD+	C1-LUAD-enriched		Cluster 5	squamous c3	LUAD-like c10	miRNA cluster 7		mutation cluster 12	TCGA-64-5779	TCGA Lung Adenocarcinoma (LUAD)	lung adenocarcinoma	Lung	NO	YES		YES	61	L-Lower		TCGA-64-5779-F31473
TCGA-64-5781-01	1.9	0.38	none		none	none	none	N	N	none	none	none	0.19	Squamoid	none	none	none	p.Y1235H	none	none	none	Adenocarcinoma, NOS	Adenocarcinoma, NOS			none	0	TCGA-64-5781-01	BRCA-LUAD+	C1-LUAD-enriched	cluster 2	Cluster 6	squamous c3	LUAD-like c10	miRNA cluster 4	cluster 2	mutation cluster 1	TCGA-64-5781	TCGA Lung Adenocarcinoma (LUAD)	lung adenocarcinoma	Lung	NO	NO	NO	YES	55	R-Upper		TCGA-64-5781-F31490
TCGA-64-5815-01																												TCGA-64-5815-01	Kirc+	C1-LUAD-enriched		Cluster 6	squamous c3	LUAD-like c10	miRNA cluster 4		mutation cluster 12	TCGA-64-5815	TCGA Lung Adenocarcinoma (LUAD)	lung adenocarcinoma	Lung					74	R-Upper		TCGA-64-5815-F31480
TCGA-67-3770-01																												TCGA-67-3770-01	BRCA-LUAD+					LUAD-like c10	miRNA cluster 7		mutation cluster 11	TCGA-67-3770	TCGA Lung Adenocarcinoma (LUAD)	lung adenocarcinoma	Lung					70	R-Upper
TCGA-67-3771-01	2.87	0.46	none		none	p.E894*	p.S37C	N	N	none	none	none	0.19	Magnoid	none	none	none	none	none	none	none	Solid predominant Adc	Solid predominant Adc			none	1	TCGA-67-3771-01	High	C1-LUAD-enriched		OV-like c1	squamous c3	LUAD-like c10	miRNA cluster 4	cluster 4	mutation cluster 8	TCGA-67-3771	TCGA Lung Adenocarcinoma (LUAD)	lung adenocarcinoma	Lung					77	L-Upper
TCGA-67-3772-01	1.89	0.43	none		none	none	none	Y	Y	p.L858R	none	none	0.22	Bronchioid	none	none	none	none	none	none	none	Acinar predominant Adc	Acinar predominant Adc			none	1	TCGA-67-3772-01	BRCA-LUAD+	C1-LUAD-enriched		Low purity c2		LUAD-like c10	miRNA cluster 7	cluster 4	mutation cluster 14	TCGA-67-3772	TCGA Lung Adenocarcinoma (LUAD)	lung adenocarcinoma	Lung					82	R-Upper
TCGA-67-3773-01	1.96	0.69	none		none	none	none	Y	Y	none	none	none	0.35	Bronchioid	none	p.G12V	none	none	none	none	none	Solid predominant Adc	Solid predominant Adc			none	0	TCGA-67-3773-01	Kirc+	C1-LUAD-enriched		Cluster 6		LUAD-like c10	miRNA cluster 4	cluster 4	mutation cluster 12	TCGA-67-3773	TCGA Lung Adenocarcinoma (LUAD)	lung adenocarcinoma	Lung					84	L-Lower
TCGA-67-3774-01	1.89	0.48	none		none	none	none	Y	Y	none	none	none	0.25	Bronchioid	none	p.G12F	none	none	none	none	none	Papillary predominant Adc	Papillary predominant Adc			none	0	TCGA-67-3774-01	BRCA-LUAD+	C1-LUAD-enriched		Cluster 5		LUAD-like c10	miRNA cluster 4	cluster 4	mutation cluster 7	TCGA-67-3774	TCGA Lung Adenocarcinoma (LUAD)	lung adenocarcinoma	Lung					73	L-Lower
TCGA-67-4679-01																												TCGA-67-4679-01	BRCA-LUAD+	C1-LUAD-enriched		Cluster 6		LUAD-like c10	miRNA cluster 5		mutation cluster 7	TCGA-67-4679	TCGA Lung Adenocarcinoma (LUAD)	lung adenocarcinoma	Lung					69	R-Lower
TCGA-67-6215-01	2.24	0.71	none	Y	none	none	none	Y	Y	none	none	none	0.33	Bronchioid	none	none	none	none	none	none	none	Papillary predominant Adc	Papillary predominant Adc			none	0	TCGA-67-6215-01	High	C1-LUAD-enriched	cluster 1	Cluster 6	squamous c3	LUAD-like c10	miRNA cluster 4	cluster 2	mutation c1uster 9	TCGA-67-6215	TCGA Lung Adenocarcinoma (LUAD)	lung adenocarcinoma	Lung					52	R-Lower		TCGA-67-6215-F13585
TCGA-67-6216-01	3.89	0.39	none	Y	none	none	none	Y	Y	none	none	none	0.14	Bronchioid	none	none	none	none	none	none	none	Micropapillary predom Adc	Micropapillary predom Adc			none	0	TCGA-67-6216-01	Kirc+	C1-LUAD-enriched	cluster 2	Cluster 6	squamous c3	LUAD-like c10	miRNA cluster 4	cluster 4	mutation c1uster 9	TCGA-67-6216	TCGA Lung Adenocarcinoma (LUAD)	lung adenocarcinoma	Lung					57	R-Middle		TCGA-67-6216-F13587
TCGA-67-6217-01			none		none	none	none	Y	Y	p.L858R	none	none		Bronchioid	none	none	none	none	none	none	none	Acinar predominant Adc	Acinar predominant Adc			none	0	TCGA-67-6217-01	BRCA-LUAD+	C1-LUAD-enriched	cluster 3	Cluster 5	squamous c3	LUAD-like c10	miRNA cluster 5	cluster 3	mutation cluster 14	TCGA-67-6217	TCGA Lung Adenocarcinoma (LUAD)	lung adenocarcinoma	Lung	YES		NO	NO	73	L-Upper		TCGA-67-6217-F13566
TCGA-69-7760-01			none		none	none	none	Y	Y	p.709_710ET>D	none	none		Magnoid	none	none	none	none	none	none	none	Acinar predominant Adc	Acinar predominant Adc			none	0	TCGA-69-7760-01	Squamous	C1-LUAD-enriched	cluster 3	Cluster 5	squamous c3	LUAD-like c10	miRNA cluster 5	cluster 3		TCGA-69-7760	TCGA Lung Adenocarcinoma (LUAD)	lung adenocarcinoma	Lung					73	R-Lower		TCGA-69-7760-F29247
TCGA-69-7761-01			none		none	none	none	N	N	none	none	none		Squamoid	none	none	none	none	none	none	none	Acinar predominant Adc	Acinar predominant Adc			none	0	TCGA-69-7761-01	Squamous	C1-LUAD-enriched	cluster 2	Cluster 5	squamous c3	LUAD-like c10	miRNA cluster 5	cluster 3		TCGA-69-7761	TCGA Lung Adenocarcinoma (LUAD)	lung adenocarcinoma	Lung					84	L-Lower		TCGA-69-7761-F29252
TCGA-69-7763-01			none		none	none	none	N	N	none	none	none		Bronchioid	none	none	none	none	none	none	none	Lepidic predominant Adc	Lepidic predominant Adc			p.Y60fs	0	TCGA-69-7763-01	BRCA-LUAD+	C1-LUAD-enriched	cluster 2	Cluster 6	squamous c3	LUAD-like c10	miRNA cluster 5	cluster 3		TCGA-69-7763	TCGA Lung Adenocarcinoma (LUAD)	lung adenocarcinoma	Lung					69	R-Middle		TCGA-69-7763-F20990
TCGA-69-7764-01			none		none	none	none	N	N	none	none	none		Bronchioid	none	none	none	none	none	none	none	Acinar predominant Adc	Acinar predominant Adc			none	0	TCGA-69-7764-01	BRCA-LUAD+	C1-LUAD-enriched	cluster 3	Cluster 5	squamous c3	LUAD-like c10	miRNA cluster 4	cluster 3		TCGA-69-7764	TCGA Lung Adenocarcinoma (LUAD)	lung adenocarcinoma	Lung					75	R-Upper		TCGA-69-7764-F20992
TCGA-69-7765-01			none		p.G469V	none	none	N	Y	p.Q486*	none	none		Squamoid	none	none	none	none	none	none	none	Acinar predominant Adc	Acinar predominant Adc			none	0	TCGA-69-7765-01	Iq	C1-LUAD-enriched	cluster 1	Cluster 6	squamous c3	LUAD-like c10	miRNA cluster 5	cluster 3		TCGA-69-7765	TCGA Lung Adenocarcinoma (LUAD)	lung adenocarcinoma	Lung					56	R-Upper		TCGA-69-7765-F29244
TCGA-69-7973-01																												TCGA-69-7973-01	High			Cluster 5		LUAD-like c10	miRNA cluster 6			TCGA-69-7973	TCGA Lung Adenocarcinoma (LUAD)	lung adenocarcinoma	Lung	NO	NO	NO	NO	42	R-Middle		TCGA-69-7973-F30347
TCGA-69-7974-01																												TCGA-69-7974-01	Kirc+			Cluster 6		LUAD-like c10	miRNA cluster 4			TCGA-69-7974	TCGA Lung Adenocarcinoma (LUAD)	lung adenocarcinoma	Lung					54	L-Upper		TCGA-69-7974-F30365
TCGA-69-7978-01																												TCGA-69-7978-01	BRCA-LUAD+			Cluster 6		LUAD-like c10	miRNA cluster 4			TCGA-69-7978	TCGA Lung Adenocarcinoma (LUAD)	lung adenocarcinoma	Lung			NO		59	R-Upper		TCGA-69-7978-F39911
TCGA-69-7979-01																												TCGA-69-7979-01	High			Cluster 6		LUAD-like c10	miRNA cluster 12			TCGA-69-7979	TCGA Lung Adenocarcinoma (LUAD)	lung adenocarcinoma	Lung					71	R-Upper		TCGA-69-7979-F40026
TCGA-69-7980-01			none		none	p.R86L	none	Y	Y	none	none	p.L420M, p.L868F		Bronchioid	none	p.G12A	none	none	none	none	none	0	Acinar predominant Adc			none		TCGA-69-7980-01	High		cluster 2	Cluster 6		LUAD-like c10	miRNA c1uster 9	cluster 2		TCGA-69-7980	TCGA Lung Adenocarcinoma (LUAD)	lung adenocarcinoma	Lung					70	R-Upper		TCGA-69-7980-F57659
TCGA-69-8253-01																												TCGA-69-8253-01	Iq			Cluster 5		LUAD-like c10	miRNA cluster 4			TCGA-69-8253	TCGA Lung Adenocarcinoma (LUAD)	lung adenocarcinoma	Lung					59	R-Lower		TCGA-69-8253-F41949
TCGA-69-8254-01																												TCGA-69-8254-01	Kirc+			Cluster 6		LUAD-like c10	miRNA cluster 6			TCGA-69-8254	TCGA Lung Adenocarcinoma (LUAD)	lung adenocarcinoma	Lung					85	R-Lower		TCGA-69-8254-F41950
TCGA-69-8255-01																												TCGA-69-8255-01	Squamous			Cluster 5		LAML-like c13				TCGA-69-8255	TCGA Lung Adenocarcinoma (LUAD)	lung adenocarcinoma	Lung					71	R-Upper		TCGA-69-8255-F32611
TCGA-69-8453-01																												TCGA-69-8453-01				Cluster 5			miRNA c1uster 9			TCGA-69-8453	TCGA Lung Adenocarcinoma (LUAD)	lung adenocarcinoma	Lung					77	R-Lower		TCGA-69-8453-F58885
TCGA-69-A59K-01																												TCGA-69-A59K-01										TCGA-69-A59K	TCGA Lung Adenocarcinoma (LUAD)	lung adenocarcinoma	Lung					60	R-Upper		TCGA-69-A59K-F57660
TCGA-71-6725-01	2.69	0.63	none		none	none	none	N	N	none	none	none	0.26	Bronchioid	none	none	none	none	none	none	none	Micropapillary predom Adc	Micropapillary predom Adc			none	0	TCGA-71-6725-01	High	C1-LUAD-enriched	cluster 2	Cluster 5	squamous c3	LUAD-like c10	miRNA cluster 4	cluster 2	mutation c1uster 9	TCGA-71-6725	TCGA Lung Adenocarcinoma (LUAD)	lung adenocarcinoma	Lung	NO	YES	NO		48	R-Upper		TCGA-71-6725-F70928
TCGA-71-8520-01																												TCGA-71-8520-01										TCGA-71-8520	TCGA Lung Adenocarcinoma (LUAD)	lung adenocarcinoma	Lung	NO	NO	NO		60	L-Upper		TCGA-71-8520-F70925
TCGA-73-4658-01	2.01	0.32	none		none	none	none	N	N	none	none	none	0.16	Squamoid	none	none	none	none	none	none	none	Micropapillary predom Adc	Micropapillary predom Adc			none	0	TCGA-73-4658-01	High	C1-LUAD-enriched	cluster 1	Cluster 6	squamous c3	LUAD-like c10	miRNA cluster 5	cluster 3	mutation cluster 4	TCGA-73-4658	TCGA Lung Adenocarcinoma (LUAD)	lung adenocarcinoma	Lung					80	L-Lower		TCGA-73-4658-F12975
TCGA-73-4658-11	2.01	0.32	none		none	none	none	N	N	none	none	none	0.16	Squamoid	none	none	none	none	none	none	none	Micropapillary predom Adc	Micropapillary predom Adc			none	0	TCGA-73-4658-11		C1-LUAD-enriched							mutation cluster 4	TCGA-73-4658	TCGA Lung Adenocarcinoma (LUAD)	lung adenocarcinoma	Lung					80	L-Lower		TCGA-73-4658-F12975
TCGA-73-4659-01	3.54	0.33	none		none	none	none	Y	Y	none	none	none	0.13	Magnoid	none	p.G12V	none	none	none	none	none	Acinar predominant Adc	Acinar predominant Adc			none	1	TCGA-73-4659-01	BRCA-LUAD+	C1-LUAD-enriched		Cluster 5	squamous c3	LUAD-like c10	miRNA cluster 6	cluster 1	mutation cluster 12	TCGA-73-4659	TCGA Lung Adenocarcinoma (LUAD)	lung adenocarcinoma	Lung	NO	YES		NO	66	R-Upper		TCGA-73-4659-F42024
TCGA-73-4659-11	3.54	0.33	none		none	none	none	Y	Y	none	none	none	0.13	Magnoid	none	p.G12V	none	none	none	none	none	Acinar predominant Adc	Acinar predominant Adc			none	1	TCGA-73-4659-11		C1-LUAD-enriched							mutation cluster 12	TCGA-73-4659	TCGA Lung Adenocarcinoma (LUAD)	lung adenocarcinoma	Lung	NO	YES		NO	66	R-Upper		TCGA-73-4659-F42024
TCGA-73-4662-01	3	0.49	none		none	none	none	Y	Y	none	none	none	0.2	Bronchioid	none	p.G12C	none	none	none	none	none	Acinar predominant Adc	Acinar predominant Adc			none	0	TCGA-73-4662-01	BRCA-LUAD+	C1-LUAD-enriched		Cluster 6		LUAD-like c10	miRNA cluster 4	cluster 2	mutation cluster 12	TCGA-73-4662	TCGA Lung Adenocarcinoma (LUAD)	lung adenocarcinoma	Lung					65	L-Upper		TCGA-73-4662-F71029
TCGA-73-4662-11	3	0.49	none		none	none	none	Y	Y	none	none	none	0.2	Bronchioid	none	p.G12C	none	none	none	none	none	Acinar predominant Adc	Acinar predominant Adc			none	0	TCGA-73-4662-11		C1-LUAD-enriched							mutation cluster 12	TCGA-73-4662	TCGA Lung Adenocarcinoma (LUAD)	lung adenocarcinoma	Lung					65	L-Upper		TCGA-73-4662-F71029
TCGA-73-4666-01																												TCGA-73-4666-01	BRCA-LUAD+	C1-LUAD-enriched		Cluster 6		LUAD-like c10			mutation cluster 2	TCGA-73-4666	TCGA Lung Adenocarcinoma (LUAD)	lung adenocarcinoma	Lung	NO	YES	NO	YES	52	R-Upper		TCGA-73-4666-F12865
TCGA-73-4666-11																												TCGA-73-4666-11		C1-LUAD-enriched							mutation cluster 2	TCGA-73-4666	TCGA Lung Adenocarcinoma (LUAD)	lung adenocarcinoma	Lung	NO	YES	NO	YES	52	R-Upper		TCGA-73-4666-F12865
TCGA-73-4668-01																												TCGA-73-4668-01	High	C1-LUAD-enriched		Cluster 6		LUAD-like c10			mutation c1uster 10	TCGA-73-4668	TCGA Lung Adenocarcinoma (LUAD)	lung adenocarcinoma	Lung	YES	YES	NO	NO	66	L-Upper		TCGA-73-4668-F7958
TCGA-73-4668-11																												TCGA-73-4668-11		C1-LUAD-enriched							mutation c1uster 10	TCGA-73-4668	TCGA Lung Adenocarcinoma (LUAD)	lung adenocarcinoma	Lung	YES	YES	NO	NO	66	L-Upper		TCGA-73-4668-F7958
TCGA-73-4670-01																												TCGA-73-4670-01	High	C1-LUAD-enriched		Cluster 6	squamous c3	LUAD-like c10			mutation cluster 11	TCGA-73-4670	TCGA Lung Adenocarcinoma (LUAD)	lung adenocarcinoma	Lung					69	L-Upper		TCGA-73-4670-F12983
TCGA-73-4670-11																												TCGA-73-4670-11		C1-LUAD-enriched							mutation cluster 11	TCGA-73-4670	TCGA Lung Adenocarcinoma (LUAD)	lung adenocarcinoma	Lung					69	L-Upper		TCGA-73-4670-F12983
TCGA-73-4675-01	3.47	0.58	none		none	none	none	N	N	none	none	none	0.2	Magnoid	none	none	none	none	none	none	none	Micropapillary predom Adc	Micropapillary predom Adc			none	0	TCGA-73-4675-01	High	C1-LUAD-enriched		Cluster 6	squamous c3	LUAD-like c10	miRNA cluster 6	cluster 1	mutation c1uster 9	TCGA-73-4675	TCGA Lung Adenocarcinoma (LUAD)	lung adenocarcinoma	Lung	YES	NO	NO		59	L-Lower		TCGA-73-4675-F71055
TCGA-73-4675-11	3.47	0.58	none		none	none	none	N	N	none	none	none	0.2	Magnoid	none	none	none	none	none	none	none	Micropapillary predom Adc	Micropapillary predom Adc			none	0	TCGA-73-4675-11		C1-LUAD-enriched							mutation c1uster 9	TCGA-73-4675	TCGA Lung Adenocarcinoma (LUAD)	lung adenocarcinoma	Lung	YES	NO	NO		59	L-Lower		TCGA-73-4675-F71055
TCGA-73-4676-01	2.57	0.52	none		none	none	none	N	N	none	none	none	0.23	Squamoid	none	none	none	none	none	none	none	Solid predominant Adc	Solid predominant Adc			none	0	TCGA-73-4676-01	High	C1-LUAD-enriched	cluster 1	Cluster 6	squamous c3	LUAD-like c10	miRNA cluster 5	cluster 3	mutation cluster 5	TCGA-73-4676	TCGA Lung Adenocarcinoma (LUAD)	lung adenocarcinoma	Lung					45	R-Upper		TCGA-73-4676-F71022
TCGA-73-4676-11	2.57	0.52	none		none	none	none	N	N	none	none	none	0.23	Squamoid	none	none	none	none	none	none	none	Solid predominant Adc	Solid predominant Adc			none	0	TCGA-73-4676-11		C1-LUAD-enriched							mutation cluster 5	TCGA-73-4676	TCGA Lung Adenocarcinoma (LUAD)	lung adenocarcinoma	Lung					45	R-Upper		TCGA-73-4676-F71022
TCGA-73-4677-01																												TCGA-73-4677-01	BRCA-LUAD+	C1-LUAD-enriched		Cluster 5		LUAD-like c10			mutation cluster 7	TCGA-73-4677	TCGA Lung Adenocarcinoma (LUAD)	lung adenocarcinoma	Lung					74	R-Upper		TCGA-73-4677-F12744
TCGA-73-4677-11																												TCGA-73-4677-11		C1-LUAD-enriched							mutation cluster 7	TCGA-73-4677	TCGA Lung Adenocarcinoma (LUAD)	lung adenocarcinoma	Lung					74	R-Upper		TCGA-73-4677-F12744
TCGA-73-7498-01			none		none	none	none	Y	Y	none	none	none		Bronchioid	none	p.G12C	none	none	none	none	none	0	Acinar predominant Adc			p.M51fs		TCGA-73-7498-01	BRCA-LUAD+	C1-LUAD-enriched	cluster 3	Cluster 5	squamous c3	LUAD-like c10	miRNA cluster 5	cluster 1		TCGA-73-7498	TCGA Lung Adenocarcinoma (LUAD)	lung adenocarcinoma	Lung					58	R-Lower		TCGA-73-7498-F48755
TCGA-73-7499-01			none		none	none	none	N	N	none	none	none		Squamoid	none	none	none	none	none	p.123_124MP>IA	none	0	Acinar predominant Adc			none		TCGA-73-7499-01	High	C1-LUAD-enriched	cluster 2	Cluster 6	squamous c3	LUAD-like c10	miRNA cluster 4	cluster 2		TCGA-73-7499	TCGA Lung Adenocarcinoma (LUAD)	lung adenocarcinoma	Lung	NO	NO		YES	81	R-Upper		TCGA-73-7499-F69827
TCGA-73-A9RS-01																												TCGA-73-A9RS-01										TCGA-73-A9RS	TCGA Lung Adenocarcinoma (LUAD)	lung adenocarcinoma	Lung					41	R-Upper		TCGA-73-A9RS-F64487
TCGA-75-5122-01	3.52	0.17	none		none	none	none	N	N	none	none	none	0.08	Squamoid	none	none	none	p.D1010_splice	none	none	none	Solid predominant Adc	Solid predominant Adc			none	0	TCGA-75-5122-01	High	C1-LUAD-enriched	cluster 2	Cluster 6	squamous c3	LUAD-like c10	miRNA cluster 4	cluster 2	mutation c1uster 10	TCGA-75-5122	TCGA Lung Adenocarcinoma (LUAD)	lung adenocarcinoma	Lung	NO	NO		NO		L-Upper		TCGA-75-5122-F11750
TCGA-75-5125-01																												TCGA-75-5125-01	High	C1-LUAD-enriched		Cluster 6	squamous c3	LUAD-like c10	miRNA cluster 4		mutation cluster 13	TCGA-75-5125	TCGA Lung Adenocarcinoma (LUAD)	lung adenocarcinoma	Lung	NO	YES	NO			R-Upper		TCGA-75-5125-F72028
TCGA-75-5126-01	2.01	0.27	none		none	none	none	Y	Y	none	none	none	0.13	Squamoid	none	p.G12C	none	none	none	none	none	NSCLC, favor Adeno	NSCLC, favor Adeno			none	0	TCGA-75-5126-01	Kirc+	C1-LUAD-enriched	cluster 2	Cluster 5		LUAD-like c10	miRNA cluster 5	cluster 3	mutation cluster 12	TCGA-75-5126	TCGA Lung Adenocarcinoma (LUAD)	lung adenocarcinoma	Lung	NO	NO	NO			L-Upper		TCGA-75-5126-F11746
TCGA-75-5146-01	1.8	0.57	none		p.G469V	none	none	N	Y	none	none	none	0.3	Bronchioid	none	none	none	none	none	none	none	Acinar predominant Adc	Acinar predominant Adc			p.W239C	0	TCGA-75-5146-01	Squamous	C1-LUAD-enriched	cluster 3	Cluster 5		LUAD-like c10	miRNA cluster 5	cluster 3	mutation cluster 8	TCGA-75-5146	TCGA Lung Adenocarcinoma (LUAD)	lung adenocarcinoma	Lung	YES	NO				R-Lower		TCGA-75-5146-F72030
TCGA-75-5147-01	3.27	0.4	none		none	none	none	N	N	none	none	none	0.16	Squamoid	none	none	none	none	none	none	none	Acinar predominant Adc	Acinar predominant Adc			none	0	TCGA-75-5147-01	BRCA-LUAD+	C1-LUAD-enriched	cluster 3	Cluster 5		LUAD-like c10	miRNA cluster 5	cluster 3	mutation cluster 5	TCGA-75-5147	TCGA Lung Adenocarcinoma (LUAD)	lung adenocarcinoma	Lung						R-Upper		TCGA-75-5147-F72031
TCGA-75-6203-01	2.21	0.26	none		none	none	none	N	Y	none	none	none	0.13	Bronchioid	none	none	none	none	none	none	none	Invasive mucinous	Invasive mucinous	Y - unknown binding partner		none	0	TCGA-75-6203-01	Kirc+	C1-LUAD-enriched	cluster 3	Low purity c2	squamous c3	LUAD-like c10	miRNA cluster 5	cluster 3	mutation c1uster 9	TCGA-75-6203	TCGA Lung Adenocarcinoma (LUAD)	lung adenocarcinoma	Lung						L-Lower		TCGA-75-6203-F15862
TCGA-75-6205-01			none		none	none	none	N	N	none	none	none		Squamoid	none	none	none	p.Y1003*	none	none	none	Solid predominant Adc	Solid predominant Adc			none	0	TCGA-75-6205-01	Squamous	C1-LUAD-enriched	cluster 2	Cluster 6	squamous c3	LUAD-like c10	miRNA cluster 5	cluster 3	mutation c1uster 9	TCGA-75-6205	TCGA Lung Adenocarcinoma (LUAD)	lung adenocarcinoma	Lung	NO	NO	NO	NO		L-Upper		TCGA-75-6205-F15083
TCGA-75-6206-01																												TCGA-75-6206-01	BRCA-LUAD+	C1-LUAD-enriched			squamous c3	LUAD-like c10	miRNA cluster 5		mutation cluster 12	TCGA-75-6206	TCGA Lung Adenocarcinoma (LUAD)	lung adenocarcinoma	Lung						R-Upper		TCGA-75-6206-F72036
TCGA-75-6207-01	1.94	0.64	none		none	none	none	Y	Y	p.ELREA746del	none	none	0.33	Squamoid	none	none	none	none	none	none	none	Solid predominant Adc	Solid predominant Adc			none	0	TCGA-75-6207-01	Squamous	C1-LUAD-enriched	cluster 1	Cluster 6	squamous c3	LUAD-like c10	miRNA cluster 4	cluster 2	mutation cluster 8	TCGA-75-6207	TCGA Lung Adenocarcinoma (LUAD)	lung adenocarcinoma	Lung	NO	NO				R-Upper		TCGA-75-6207-F15092
TCGA-75-6211-01	3.1	0.39	none		none	none	none	N	N	none	none	none	0.16	Magnoid	none	none	p.F53L	none	none	none	none	Solid predominant Adc	Solid predominant Adc			none	0	TCGA-75-6211-01	High	C1-LUAD-enriched	cluster 2	Cluster 6	squamous c3	LUAD-like c10	miRNA c1uster 10	cluster 5	mutation cluster 11	TCGA-75-6211	TCGA Lung Adenocarcinoma (LUAD)	lung adenocarcinoma	Lung	NO	YES		NO		Bronchial		TCGA-75-6211-F15095
TCGA-75-6212-01	2.76	0.41	none		none	none	none	Y	Y	p.ELR746del	none	none	0.18	Bronchioid	none	none	none	none	none	none	none	Papillary predominant Adc	Papillary predominant Adc			none	0	TCGA-75-6212-01	Kirc+	C1-LUAD-enriched	cluster 3	KIRC-like c17	squamous c3	LUAD-like c10	miRNA cluster 7	cluster 4	mutation cluster 14	TCGA-75-6212	TCGA Lung Adenocarcinoma (LUAD)	lung adenocarcinoma	Lung	YES	NO				L-Lower		TCGA-75-6212-F72037
TCGA-75-6214-01			none		none	none	p.E55K	N	N	none	none	none		Magnoid	none	none	none	none	none	p.E545K	p.M82V	Solid predominant Adc	Solid predominant Adc			none	0	TCGA-75-6214-01	COAD-READ	C2-Squamous-like	cluster 3	Cluster 5	squamous c3	squamous-like c4	miRNA cluster 11	cluster 5		TCGA-75-6214	TCGA Lung Adenocarcinoma (LUAD)	lung adenocarcinoma	Lung	NO	YES		YES		R-Upper		TCGA-75-6214-F72038
TCGA-75-7025-01	3.66	0.34	none		none	none	none	Y	Y	p.ELREA746del	none	none	0.13	Bronchioid	none	none	none	none	none	none	none	Acinar predominant Adc	Acinar predominant Adc			none	0	TCGA-75-7025-01	BRCA-LUAD+		cluster 3	Cluster 5		LUAD-like c10	miRNA c1uster 9	cluster 4		TCGA-75-7025	TCGA Lung Adenocarcinoma (LUAD)	lung adenocarcinoma	Lung	YES	NO	YES	YES		L-Lower		TCGA-75-7025-F72041
TCGA-75-7027-01	3.09	0.62	none		none	none	none	Y	Y	none	none	none	0.23	Magnoid	none	p.G12V	none	none	none	none	none	Solid predominant Adc	Solid predominant Adc			none	0	TCGA-75-7027-01	BRCA-LUAD+	C1-LUAD-enriched	cluster 3	Cluster 5	squamous c3	LUAD-like c10	miRNA cluster 4	cluster 1		TCGA-75-7027	TCGA Lung Adenocarcinoma (LUAD)	lung adenocarcinoma	Lung	YES	YES	NO			L-Lower		TCGA-75-7027-F72040
TCGA-75-7030-01	2.01	0.17	none		none	none	none	Y	Y	none	none	none	0.08	Bronchioid	none	p.G12D	none	none	none	none	none	Papillary predominant Adc	Papillary predominant Adc			none	0	TCGA-75-7030-01	Quiet	C1-LUAD-enriched	cluster 3	Cluster 5	squamous c3	LUAD-like c10	miRNA cluster 4	cluster 4		TCGA-75-7030	TCGA Lung Adenocarcinoma (LUAD)	lung adenocarcinoma	Lung	NO	NO	NO	NO		R-Lower		TCGA-75-7030-F15878
TCGA-75-7031-01	4.01	0.48	none		none	none	none	N	N	none	none	none	0.16	Magnoid	none	none	none	none	none	none	none	Acinar predominant Adc	Acinar predominant Adc			p.W239C	0	TCGA-75-7031-01	High	C4-BRCA/Basal	cluster 3	Low purity c2	BRCA basal-like c6	LUAD-like c10	miRNA cluster 4	cluster 1		TCGA-75-7031	TCGA Lung Adenocarcinoma (LUAD)	lung adenocarcinoma	Lung	NO	NO	NO	NO		R-Upper		TCGA-75-7031-F15880
TCGA-78-7143-01			none		none	none	none	N	N	none	none	none		Bronchioid	none	none	none	p.D963_splice	none	none	none	Adenocarcinoma, NOS	Adenocarcinoma, NOS			none	0	TCGA-78-7143-01	High	C1-LUAD-enriched	cluster 2	Cluster 6	squamous c3	LUAD-like c10	miRNA cluster 5	cluster 3		TCGA-78-7143	TCGA Lung Adenocarcinoma (LUAD)	lung adenocarcinoma	Lung	NO	NO	NO	NO	62	L-Upper		TCGA-78-7143-F16669
TCGA-78-7145-01	2.04	0.78	none		none	none	none	Y	Y	none	none	none	0.38	Squamoid	none	p.G12Y	none	none	none	none	none	Micropapillary predom Adc	Micropapillary predom Adc			none	0	TCGA-78-7145-01	High	C1-LUAD-enriched	cluster 2	Cluster 6	squamous c3	LUAD-like c10	miRNA cluster 4	cluster 2		TCGA-78-7145	TCGA Lung Adenocarcinoma (LUAD)	lung adenocarcinoma	Lung	YES	YES	NO	NO	52	R-Middle		TCGA-78-7145-F16671
TCGA-78-7146-01																												TCGA-78-7146-01	High	C1-LUAD-enriched		Cluster 6	squamous c3	LUAD-like c10	miRNA cluster 4			TCGA-78-7146	TCGA Lung Adenocarcinoma (LUAD)	lung adenocarcinoma	Lung					71	L-Lower		TCGA-78-7146-F16969
TCGA-78-7147-01	1.9	0.77	none		none	none	none	Y	Y	p.L387M, p.L861Q, p.D1083fs	none	none	0.4	Bronchioid	none	none	none	none	none	none	none	Acinar predominant Adc	Acinar predominant Adc			none	0	TCGA-78-7147-01	BRCA-LUAD+	C1-LUAD-enriched	cluster 1	Cluster 6	squamous c3	LUAD-like c10	miRNA cluster 4	cluster 3		TCGA-78-7147	TCGA Lung Adenocarcinoma (LUAD)	lung adenocarcinoma	Lung	NO	NO	NO	NO	67	R-Upper		TCGA-78-7147-F16971
TCGA-78-7148-01			none		none	none	none	Y	Y	none	none	p.R1304L		Magnoid	none	p.G12C	none	none	none	none	none	Acinar predominant Adc	Acinar predominant Adc			p.E265fs	0	TCGA-78-7148-01	BRCA-LUAD+	C1-LUAD-enriched	cluster 3	Cluster 5	squamous c3	LUAD-like c10	miRNA cluster 4	cluster 2		TCGA-78-7148	TCGA Lung Adenocarcinoma (LUAD)	lung adenocarcinoma	Lung			NO	YES	71	L-Upper		TCGA-78-7148-F17170
TCGA-78-7149-01	1.89	0.74	none		none	none	none	N	N	none	none	none	0.39	Magnoid	none	none	none	p.P1322H	none	none	none	Papillary predominant Adc	Papillary predominant Adc			none	0	TCGA-78-7149-01	BRCA-LUAD+	C1-LUAD-enriched	cluster 3	Cluster 5	squamous c3	LUAD-like c10	miRNA cluster 5	cluster 3		TCGA-78-7149	TCGA Lung Adenocarcinoma (LUAD)	lung adenocarcinoma	Lung					71	R-Lower		TCGA-78-7149-F46148
TCGA-78-7150-01	3	0.46	none		none	none	none	N	N	none	none	none	0.19	Magnoid	none	none	none	none	none	none	none	Solid predominant Adc	Solid predominant Adc			none	0	TCGA-78-7150-01	Squamous	C1-LUAD-enriched	cluster 3	Cluster 5	squamous c3	LUAD-like c10	miRNA cluster 4	cluster 2		TCGA-78-7150	TCGA Lung Adenocarcinoma (LUAD)	lung adenocarcinoma	Lung	YES	YES	NO	YES	59	L-Lower		TCGA-78-7150-F16962
TCGA-78-7152-01	1.99	0.56	none		none	none	none	N	N	none	none	none	0.28	Bronchioid	none	none	none	none	none	none	none	Acinar predominant Adc	Acinar predominant Adc			p.I29fs	0	TCGA-78-7152-01	Kirc+	C1-LUAD-enriched	cluster 1	Cluster 6	squamous c3	LUAD-like c10	miRNA cluster 5	cluster 3		TCGA-78-7152	TCGA Lung Adenocarcinoma (LUAD)	lung adenocarcinoma	Lung	NO	YES		NO	65	R-Upper		TCGA-78-7152-F46144
TCGA-78-7153-01	2.12	0.74	none		p.G466A	p.IVVD429del	p.S33N	N	Y	none	none	none	0.35	Magnoid	none	none	none	none	none	p.Q296E	none	Papillary predominant Adc	Papillary predominant Adc			none	0	TCGA-78-7153-01	Iq	C1-LUAD-enriched	cluster 1	Cluster 6	squamous c3	LUAD-like c10	miRNA cluster 5	cluster 3		TCGA-78-7153	TCGA Lung Adenocarcinoma (LUAD)	lung adenocarcinoma	Lung					65	R-Upper		TCGA-78-7153-F46077
TCGA-78-7154-01	2.17	0.68	none		none	none	none	N	N	none	none	none	0.32	Magnoid	none	none	none	none	none	none	none	Papillary predominant Adc	Papillary predominant Adc			none	0	TCGA-78-7154-01	High	C1-LUAD-enriched	cluster 1	Cluster 6	squamous c3	LUAD-like c10	miRNA cluster 4	cluster 5		TCGA-78-7154	TCGA Lung Adenocarcinoma (LUAD)	lung adenocarcinoma	Lung					72	L-Upper		TCGA-78-7154-F16951
TCGA-78-7155-01	2.53	0.81	none		none	none	none	N	N	p.Q432H, p.K754I, p.G901V	none	none	0.33	Squamoid	none	none	none	none	none	none	none	Solid predominant Adc	Solid predominant Adc			none	0	TCGA-78-7155-01	High	C1-LUAD-enriched	cluster 3	Cluster 5	squamous c3	RNA cluster 14	miRNA cluster 12	cluster 5		TCGA-78-7155	TCGA Lung Adenocarcinoma (LUAD)	lung adenocarcinoma	Lung	YES	YES	NO	NO	68	L-Upper		TCGA-78-7155-F16958
TCGA-78-7156-01	1.98	0.8	none		none	none	none	N	N	none	none	none	0.4	Magnoid	none	none	none	none	none	none	none	Papillary predominant Adc	Papillary predominant Adc			p.G279fs	0	TCGA-78-7156-01	BRCA-LUAD+	C1-LUAD-enriched	cluster 3	Cluster 5	squamous c3	LUAD-like c10	miRNA cluster 5	cluster 3		TCGA-78-7156	TCGA Lung Adenocarcinoma (LUAD)	lung adenocarcinoma	Lung					62			TCGA-78-7156-F16982
TCGA-78-7158-01	2.09	0.92	none		none	none	p.S37F	N	N	p.L907M	none	none	0.44	Bronchioid	none	none	none	none	none	none	none	Micropapillary predom Adc	Micropapillary predom Adc			none	0	TCGA-78-7158-01	BRCA-LUAD+	C1-LUAD-enriched	cluster 1	Cluster 6	squamous c3	LUAD-like c10	miRNA cluster 3	cluster 1		TCGA-78-7158	TCGA Lung Adenocarcinoma (LUAD)	lung adenocarcinoma	Lung			NO	NO	59	L-Lower		TCGA-78-7158-F16166
TCGA-78-7159-01	2.13	0.71	none		none	none	none	N	N	none	none	none	0.34	Magnoid	none	none	none	none	none	none	none	Acinar predominant Adc	Acinar predominant Adc			p.N259fs	0	TCGA-78-7159-01	High	C1-LUAD-enriched	cluster 2	Cluster 6	squamous c3	LUAD-like c10	miRNA cluster 6	cluster 1		TCGA-78-7159	TCGA Lung Adenocarcinoma (LUAD)	lung adenocarcinoma	Lung					60	L-Upper		TCGA-78-7159-F46103
TCGA-78-7160-01	3.23	0.17	none		none	none	none	Y	Y	none	none	p.P1240H	0.08	Magnoid	none	p.G12D	none	none	none	none	none	Micropapillary predom Adc	Micropapillary predom Adc			p.M51fs	0	TCGA-78-7160-01	Squamous	C1-LUAD-enriched	cluster 3	Low purity c2	squamous c3	LUAD-like c10	miRNA cluster 5	cluster 3		TCGA-78-7160	TCGA Lung Adenocarcinoma (LUAD)	lung adenocarcinoma	Lung					61	R-Lower		TCGA-78-7160-F46139
TCGA-78-7161-01			none		none	none	none	Y	Y	none	none	none		Magnoid	none	p.G12V	none	none	none	none	none	Acinar predominant Adc	Acinar predominant Adc			p.G155_splice	0	TCGA-78-7161-01	High	C1-LUAD-enriched	cluster 1	Cluster 6	squamous c3	LUAD-like c10	miRNA cluster 6	cluster 1		TCGA-78-7161	TCGA Lung Adenocarcinoma (LUAD)	lung adenocarcinoma	Lung			NO		69	L-Upper		TCGA-78-7161-F46153
TCGA-78-7162-01			none		none	none	none	N	N	none	none	none		Bronchioid	none	none	none	none	none	none	none	Adenocarcinoma, NOS	Adenocarcinoma, NOS			none	0	TCGA-78-7162-01	BRCA-LUAD+	C1-LUAD-enriched	cluster 3	Cluster 5	squamous c3	LUAD-like c10	miRNA cluster 5	cluster 3		TCGA-78-7162	TCGA Lung Adenocarcinoma (LUAD)	lung adenocarcinoma	Lung	YES	NO	NO	NO	75	L-Upper		TCGA-78-7162-F17127
TCGA-78-7163-01	2.56	0.7	none	Y	none	none	none	Y	Y	none	none	none	0.29	Bronchioid	none	none	none	none	none	none	none	Invasive mucinous	Invasive mucinous			none	0	TCGA-78-7163-01	Kirc+	C1-LUAD-enriched	cluster 3	Cluster 5	squamous c3	LUAD-like c10	miRNA cluster 4	cluster 1		TCGA-78-7163	TCGA Lung Adenocarcinoma (LUAD)	lung adenocarcinoma	Lung					60	R-Lower		TCGA-78-7163-F46140
TCGA-78-7163-11	2.56	0.7	none	Y	none	none	none	Y	Y	none	none	none	0.29	Bronchioid	none	none	none	none	none	none	none	Invasive mucinous	Invasive mucinous			none	0	TCGA-78-7163-11		C1-LUAD-enriched								TCGA-78-7163	TCGA Lung Adenocarcinoma (LUAD)	lung adenocarcinoma	Lung					60	R-Lower		TCGA-78-7163-F46140
TCGA-78-7166-01	2.04	0.63	none		none	none	none	Y	Y	none	none	none	0.31	Magnoid	none	p.G12C	none	none	none	none	none	Invasive mucinous	Invasive mucinous			p.G56V, p.K78E	0	TCGA-78-7166-01	Iq	C1-LUAD-enriched	cluster 3	Cluster 5	squamous c3	LUAD-like c10	miRNA cluster 4	cluster 2		TCGA-78-7166	TCGA Lung Adenocarcinoma (LUAD)	lung adenocarcinoma	Lung	NO	NO			84	L-Lower		TCGA-78-7166-F16954
TCGA-78-7167-01			none		none	none	none	Y	Y	none	none	none		Magnoid	none	p.G12F	none	none	none	none	none	Lepidic predominant Adc	Lepidic predominant Adc			p.R331fs	0	TCGA-78-7167-01	BRCA-LUAD+	C1-LUAD-enriched	cluster 3	Cluster 5	squamous c3	LUAD-like c10	miRNA cluster 6	cluster 1		TCGA-78-7167	TCGA Lung Adenocarcinoma (LUAD)	lung adenocarcinoma	Lung	NO	NO	NO	NO	77			TCGA-78-7167-F17172
TCGA-78-7220-01																												TCGA-78-7220-01	High			Cluster 5		LUAD-like c10	miRNA cluster 4			TCGA-78-7220	TCGA Lung Adenocarcinoma (LUAD)	lung adenocarcinoma	Lung	NO	YES	NO	NO	53	L-Upper		TCGA-78-7220-F19298
TCGA-78-7535-01	1.53	0.75	none		none	none	none	N	N	none	none	none	0.46	Squamoid	none	none	none	none	none	none	none	Solid predominant Adc	Solid predominant Adc			p.L245_splice	0	TCGA-78-7535-01	BRCA-LUAD+	C1-LUAD-enriched	cluster 1	Cluster 6	squamous c3	LUAD-like c10	miRNA cluster 4	cluster 2		TCGA-78-7535	TCGA Lung Adenocarcinoma (LUAD)	lung adenocarcinoma	Lung	NO	NO	NO	YES	45	L-Upper		TCGA-78-7535-F20633
TCGA-78-7536-01	3.07	0.78	none		none	none	none	N	N	none	none	none	0.28	Magnoid	none	none	none	none	none	none	p.E313*	Solid predominant Adc	Solid predominant Adc			p.G279fs	0	TCGA-78-7536-01	High	C1-LUAD-enriched	cluster 3	Cluster 5	squamous c3	LUAD-like c10	miRNA cluster 4	cluster 1		TCGA-78-7536	TCGA Lung Adenocarcinoma (LUAD)	lung adenocarcinoma	Lung	NO	NO	NO	NO	69	R-Upper		TCGA-78-7536-F20631
TCGA-78-7537-01	2.08	0.74	none		p.G466V	none	none	N	Y	none	none	none	0.36	Bronchioid	none	none	none	none	none	none	none	Papillary predominant Adc	Papillary predominant Adc			p.K175fs	0	TCGA-78-7537-01	Iq	C1-LUAD-enriched	cluster 2	Cluster 6	squamous c3	LUAD-like c10	miRNA c1uster 9	cluster 4		TCGA-78-7537	TCGA Lung Adenocarcinoma (LUAD)	lung adenocarcinoma	Lung					72	R-Upper		TCGA-78-7537-F20455
TCGA-78-7539-01	2.1	0.69	none		none	none	none	Y	Y	none	none	none	0.33	Bronchioid	none	p.G12C	none	none	none	none	none	Papillary predominant Adc	Papillary predominant Adc			none	0	TCGA-78-7539-01	High	C1-LUAD-enriched	cluster 2	Cluster 6	squamous c3	LUAD-like c10	miRNA cluster 4	cluster 2		TCGA-78-7539	TCGA Lung Adenocarcinoma (LUAD)	lung adenocarcinoma	Lung		YES		YES	75	R-Upper		TCGA-78-7539-F46143
TCGA-78-7540-01	2.02	0.58	none		none	none	none	Y	Y	none	none	none	0.29	Bronchioid	none	p.G12V	none	none	none	none	none	Invasive mucinous	Invasive mucinous			none	0	TCGA-78-7540-01	GBM	C1-LUAD-enriched	cluster 1	Cluster 6	squamous c3	LUAD-like c10	miRNA cluster 5	cluster 3		TCGA-78-7540	TCGA Lung Adenocarcinoma (LUAD)	lung adenocarcinoma	Lung					66	L-Lower		TCGA-78-7540-F46104
TCGA-78-7540-11	2.02	0.58	none		none	none	none	Y	Y	none	none	none	0.29	Bronchioid	none	p.G12V	none	none	none	none	none	Invasive mucinous	Invasive mucinous			none	0	TCGA-78-7540-11		C1-LUAD-enriched								TCGA-78-7540	TCGA Lung Adenocarcinoma (LUAD)	lung adenocarcinoma	Lung					66	L-Lower		TCGA-78-7540-F46104
TCGA-78-7542-01	3.49	0.44	none		none	none	none	N	N	none	none	none	0.17	Squamoid	none	none	none	none	none	none	none	Solid predominant Adc	Solid predominant Adc			none	0	TCGA-78-7542-01	High	C2-Squamous-like	cluster 2	Cluster 6	squamous c3	squamous-like c4	miRNA c1uster 9	cluster 3		TCGA-78-7542	TCGA Lung Adenocarcinoma (LUAD)	lung adenocarcinoma	Lung					56	R-Upper		TCGA-78-7542-F20456
TCGA-78-7633-01	2.19	0.75	none		p.G469L	none	none	N	Y	none	none	none	0.35	Magnoid	none	none	none	none	none	none	none	Papillary predominant Adc	Papillary predominant Adc			none	0	TCGA-78-7633-01	Iq	C1-LUAD-enriched	cluster 3	Cluster 5	squamous c3	LUAD-like c10	miRNA cluster 5	cluster 3		TCGA-78-7633	TCGA Lung Adenocarcinoma (LUAD)	lung adenocarcinoma	Lung					67	L-Upper		TCGA-78-7633-F46157
TCGA-78-8640-01																												TCGA-78-8640-01										TCGA-78-8640	TCGA Lung Adenocarcinoma (LUAD)	lung adenocarcinoma	Lung					59	L-Upper		TCGA-78-8640-F70500
TCGA-78-8648-01																												TCGA-78-8648-01										TCGA-78-8648	TCGA Lung Adenocarcinoma (LUAD)	lung adenocarcinoma	Lung					58	R-Upper
TCGA-78-8655-01																												TCGA-78-8655-01										TCGA-78-8655	TCGA Lung Adenocarcinoma (LUAD)	lung adenocarcinoma	Lung					77	L-Lower		TCGA-78-8655-F46154
TCGA-78-8660-01																												TCGA-78-8660-01										TCGA-78-8660	TCGA Lung Adenocarcinoma (LUAD)	lung adenocarcinoma	Lung					69	R-Lower
TCGA-78-8662-01																												TCGA-78-8662-01										TCGA-78-8662	TCGA Lung Adenocarcinoma (LUAD)	lung adenocarcinoma	Lung					53	R-Upper
TCGA-80-5607-01	2.02	0.49	none		p.V600E	none	none	N	Y	none	none	none	0.24	Bronchioid	none	none	none	none	none	p.E545K	none	Acinar predominant Adc	Acinar predominant Adc			none	0	TCGA-80-5607-01	Kirc+	C1-LUAD-enriched	cluster 1	Cluster 6	squamous c3	LUAD-like c10	miRNA cluster 4	cluster 4		TCGA-80-5607	TCGA Lung Adenocarcinoma (LUAD)	lung adenocarcinoma	Lung	NO	NO	NO	NO		L-Upper		TCGA-80-5607-F15867
TCGA-80-5608-01	3.11	0.48	none		none	none	none	Y	Y	none	none	p.H1303Q	0.19	Magnoid	none	p.G12A	none	none	none	none	none	Acinar predominant Adc	Acinar predominant Adc			p.K62*	0	TCGA-80-5608-01	High	C1-LUAD-enriched	cluster 2	Cluster 6	squamous c3	LUAD-like c10	miRNA cluster 6	cluster 1		TCGA-80-5608	TCGA Lung Adenocarcinoma (LUAD)	lung adenocarcinoma	Lung						R-Upper		TCGA-80-5608-F72033
TCGA-80-5611-01																												TCGA-80-5611-01	BRCA-LUAD+	C1-LUAD-enriched		Cluster 5	squamous c3	LUAD-like c10	miRNA cluster 4		mutation c1uster 9	TCGA-80-5611	TCGA Lung Adenocarcinoma (LUAD)	lung adenocarcinoma	Lung						L-Upper		TCGA-80-5611-F72034
TCGA-83-5908-01																												TCGA-83-5908-01	Squamous	C1-LUAD-enriched		Cluster 6	squamous c3	LUAD-like c10	miRNA cluster 4			TCGA-83-5908	TCGA Lung Adenocarcinoma (LUAD)	lung adenocarcinoma	Lung	NO	NO	NO	NO	59	L-Upper		TCGA-83-5908-F12196
TCGA-86-6562-01	3.43	0.45	none		none	none	none	N	Y	none	p.776_776G>VC	none	0.17	Squamoid	none	none	none	none	none	none	none	Micropapillary predom Adc	Micropapillary predom Adc			none	0	TCGA-86-6562-01	High	C1-LUAD-enriched	cluster 2	Cluster 6	squamous c3	LUAD-like c10	miRNA cluster 4	cluster 5	mutation c1uster 9	TCGA-86-6562	TCGA Lung Adenocarcinoma (LUAD)	lung adenocarcinoma	Lung	NO	NO	NO		52	R-Upper		TCGA-86-6562-F29765
TCGA-86-6851-01	3.34	0.32	none		none	none	none	N	N	none	none	none	0.13	Squamoid	none	none	none	none	none	none	none	Acinar predominant Adc	Acinar predominant Adc			none	0	TCGA-86-6851-01	Squamous	C1-LUAD-enriched	cluster 2	Cluster 5	squamous c3	LUAD-like c10	miRNA cluster 7	cluster 4		TCGA-86-6851	TCGA Lung Adenocarcinoma (LUAD)	lung adenocarcinoma	Lung					73	L-Upper		TCGA-86-6851-F53594
TCGA-86-7701-01																												TCGA-86-7701-01	BRCA-LUAD+	C1-LUAD-enriched		Cluster 6	squamous c3	LUAD-like c10	miRNA cluster 6			TCGA-86-7701	TCGA Lung Adenocarcinoma (LUAD)	lung adenocarcinoma	Lung	YES	YES		NO	66	R-Upper		TCGA-86-7701-F58406
TCGA-86-7711-01																												TCGA-86-7711-01	High	C1-LUAD-enriched		Cluster 5	squamous c3	LUAD-like c10	miRNA cluster 4			TCGA-86-7711	TCGA Lung Adenocarcinoma (LUAD)	lung adenocarcinoma	Lung					70	R-Lower		TCGA-86-7711-F41203
TCGA-86-7711-11																												TCGA-86-7711-11		C1-LUAD-enriched								TCGA-86-7711	TCGA Lung Adenocarcinoma (LUAD)	lung adenocarcinoma	Lung					70	R-Lower		TCGA-86-7711-F41203
TCGA-86-7713-01	2.14	0.79	none		none	none	none	Y	Y	none	none	none	0.37	Magnoid	none	p.G12C	none	none	none	none	none	Micropapillary predom Adc	Micropapillary predom Adc			p.L245F	0	TCGA-86-7713-01	BRCA-LUAD+	C1-LUAD-enriched	cluster 3	Cluster 5	squamous c3	LUAD-like c10	miRNA cluster 4	cluster 2		TCGA-86-7713	TCGA Lung Adenocarcinoma (LUAD)	lung adenocarcinoma	Lung					70	R-Middle		TCGA-86-7713-F63513
TCGA-86-7713-11	2.14	0.79	none		none	none	none	Y	Y	none	none	none	0.37	Magnoid	none	p.G12C	none	none	none	none	none	Micropapillary predom Adc	Micropapillary predom Adc			p.L245F	0	TCGA-86-7713-11		C1-LUAD-enriched								TCGA-86-7713	TCGA Lung Adenocarcinoma (LUAD)	lung adenocarcinoma	Lung					70	R-Middle		TCGA-86-7713-F63513
TCGA-86-7714-01			none		p.V600E	none	none	N	Y	none	none	none		Bronchioid	none	none	none	none	none	p.E726K	none	Lepidic predominant Adc	Lepidic predominant Adc			none	0	TCGA-86-7714-01	Kirc+		cluster 2	Cluster 6		LUAD-like c10	miRNA cluster 5	cluster 3		TCGA-86-7714	TCGA Lung Adenocarcinoma (LUAD)	lung adenocarcinoma	Lung					61	R-Lower		TCGA-86-7714-F53595
TCGA-86-7953-01																												TCGA-86-7953-01	BRCA-LUAD+	C1-LUAD-enriched		Cluster 5	squamous c3	LUAD-like c10	miRNA cluster 4			TCGA-86-7953	TCGA Lung Adenocarcinoma (LUAD)	lung adenocarcinoma	Lung					69	L-Upper		TCGA-86-7953-F66262
TCGA-86-7954-01																												TCGA-86-7954-01	High	C1-LUAD-enriched		Cluster 5	squamous c3	LUAD-like c10	miRNA c1uster 10			TCGA-86-7954	TCGA Lung Adenocarcinoma (LUAD)	lung adenocarcinoma	Lung					68	R-Lower		TCGA-86-7954-F57948
TCGA-86-7955-01																												TCGA-86-7955-01	High	C1-LUAD-enriched		Cluster 5	squamous c3	LUAD-like c10	miRNA cluster 4			TCGA-86-7955	TCGA Lung Adenocarcinoma (LUAD)	lung adenocarcinoma	Lung	YES	YES	NO		62	R-Lower		TCGA-86-7955-F63517
TCGA-86-8054-01																												TCGA-86-8054-01	BRCA-LUAD+			Cluster 5		LUAD-like c10	miRNA cluster 6			TCGA-86-8054	TCGA Lung Adenocarcinoma (LUAD)	lung adenocarcinoma	Lung					61	R-Upper		TCGA-86-8054-F65792
TCGA-86-8055-01																												TCGA-86-8055-01	BRCA-LUAD+			Cluster 5		LUAD-like c10	miRNA c1uster 9			TCGA-86-8055	TCGA Lung Adenocarcinoma (LUAD)	lung adenocarcinoma	Lung			NO		79	L-Upper		TCGA-86-8055-F40636
TCGA-86-8056-01																												TCGA-86-8056-01	BRCA-LUAD+			Cluster 6		LUAD-like c10	miRNA cluster 4			TCGA-86-8056	TCGA Lung Adenocarcinoma (LUAD)	lung adenocarcinoma	Lung					63	Other (please specify)	Right upper, lower	TCGA-86-8056-F57951
TCGA-86-8073-01																												TCGA-86-8073-01	High			Cluster 6		LUAD-like c10	miRNA c1uster 9			TCGA-86-8073	TCGA Lung Adenocarcinoma (LUAD)	lung adenocarcinoma	Lung					58	L-Upper		TCGA-86-8073-F66082
TCGA-86-8074-01																												TCGA-86-8074-01	BRCA-LUAD+			Cluster 6		LUAD-like c10	miRNA cluster 4			TCGA-86-8074	TCGA Lung Adenocarcinoma (LUAD)	lung adenocarcinoma	Lung					62	L-Lower		TCGA-86-8074-F41667
TCGA-86-8075-01																												TCGA-86-8075-01	BRCA-LUAD+			Cluster 5		LUAD-like c10	miRNA cluster 4			TCGA-86-8075	TCGA Lung Adenocarcinoma (LUAD)	lung adenocarcinoma	Lung					66	L-Upper		TCGA-86-8075-F63521
TCGA-86-8076-01																												TCGA-86-8076-01	Iq			Cluster 5		LUAD-like c10	miRNA c1uster 9			TCGA-86-8076	TCGA Lung Adenocarcinoma (LUAD)	lung adenocarcinoma	Lung					42	R-Upper		TCGA-86-8076-F63522
TCGA-86-8278-01																												TCGA-86-8278-01	Kirc+			Cluster 6			miRNA c1uster 9			TCGA-86-8278	TCGA Lung Adenocarcinoma (LUAD)	lung adenocarcinoma	Lung					63	L-Lower		TCGA-86-8278-F59732
TCGA-86-8279-01																												TCGA-86-8279-01	High			Cluster 5		LUAD-like c10	miRNA cluster 4			TCGA-86-8279	TCGA Lung Adenocarcinoma (LUAD)	lung adenocarcinoma	Lung					46	R-Upper		TCGA-86-8279-F59731
TCGA-86-8280-01																												TCGA-86-8280-01	BRCA-LUAD+			Cluster 5		LUAD-like c10	miRNA cluster 7			TCGA-86-8280	TCGA Lung Adenocarcinoma (LUAD)	lung adenocarcinoma	Lung					54	L-Lower		TCGA-86-8280-F66079
TCGA-86-8281-01																												TCGA-86-8281-01	BRCA-LUAD+			Cluster 5		LUAD-like c10	miRNA cluster 4			TCGA-86-8281	TCGA Lung Adenocarcinoma (LUAD)	lung adenocarcinoma	Lung					75	R-Lower		TCGA-86-8281-F57953
TCGA-86-8358-01																												TCGA-86-8358-01				Cluster 6			miRNA cluster 6			TCGA-86-8358	TCGA Lung Adenocarcinoma (LUAD)	lung adenocarcinoma	Lung					44	R-Upper		TCGA-86-8358-F58410
TCGA-86-8359-01																												TCGA-86-8359-01				Cluster 5			miRNA cluster 4			TCGA-86-8359	TCGA Lung Adenocarcinoma (LUAD)	lung adenocarcinoma	Lung					52	L-Lower		TCGA-86-8359-F43296
TCGA-86-8585-01																												TCGA-86-8585-01										TCGA-86-8585	TCGA Lung Adenocarcinoma (LUAD)	lung adenocarcinoma	Lung					57	L-Upper		TCGA-86-8585-F46400
TCGA-86-8668-01																												TCGA-86-8668-01										TCGA-86-8668	TCGA Lung Adenocarcinoma (LUAD)	lung adenocarcinoma	Lung					61	L-Lower		TCGA-86-8668-F66084
TCGA-86-8669-01																												TCGA-86-8669-01										TCGA-86-8669	TCGA Lung Adenocarcinoma (LUAD)	lung adenocarcinoma	Lung	YES	NO		NO	64	R-Upper		TCGA-86-8669-F66085
TCGA-86-8671-01																												TCGA-86-8671-01										TCGA-86-8671	TCGA Lung Adenocarcinoma (LUAD)	lung adenocarcinoma	Lung					72	R-Upper		TCGA-86-8671-F66089
TCGA-86-8672-01																												TCGA-86-8672-01										TCGA-86-8672	TCGA Lung Adenocarcinoma (LUAD)	lung adenocarcinoma	Lung					59	R-Upper		TCGA-86-8672-F46401
TCGA-86-8673-01																												TCGA-86-8673-01										TCGA-86-8673	TCGA Lung Adenocarcinoma (LUAD)	lung adenocarcinoma	Lung	NO	NO	YES		61	L-Upper		TCGA-86-8673-F59092
TCGA-86-8674-01																												TCGA-86-8674-01										TCGA-86-8674	TCGA Lung Adenocarcinoma (LUAD)	lung adenocarcinoma	Lung					50	R-Middle		TCGA-86-8674-F59096
TCGA-86-A456-01																												TCGA-86-A456-01										TCGA-86-A456	TCGA Lung Adenocarcinoma (LUAD)	lung adenocarcinoma	Lung					78	L-Upper		TCGA-86-A456-F67789
TCGA-86-A4D0-01																												TCGA-86-A4D0-01										TCGA-86-A4D0	TCGA Lung Adenocarcinoma (LUAD)	lung adenocarcinoma	Lung					48	R-Upper		TCGA-86-A4D0-F52852
TCGA-86-A4JF-01																												TCGA-86-A4JF-01										TCGA-86-A4JF	TCGA Lung Adenocarcinoma (LUAD)	lung adenocarcinoma	Lung					56	R-Upper		TCGA-86-A4JF-F70857
TCGA-86-A4P7-01																												TCGA-86-A4P7-01										TCGA-86-A4P7	TCGA Lung Adenocarcinoma (LUAD)	lung adenocarcinoma	Lung					63	L-Lower		TCGA-86-A4P7-F66092
TCGA-86-A4P8-01																												TCGA-86-A4P8-01										TCGA-86-A4P8	TCGA Lung Adenocarcinoma (LUAD)	lung adenocarcinoma	Lung					59	R-Lower		TCGA-86-A4P8-F65331
TCGA-91-6828-01			none		none	none	none	Y	Y	none	none	none		Magnoid	none	p.G12V	none	none	none	none	none	Acinar predominant Adc	Acinar predominant Adc			none	0	TCGA-91-6828-01	High	C1-LUAD-enriched	cluster 1	Cluster 6	squamous c3	LUAD-like c10	miRNA cluster 6	cluster 1	mutation cluster 12	TCGA-91-6828	TCGA Lung Adenocarcinoma (LUAD)	lung adenocarcinoma	Lung					70	L-Lower		TCGA-91-6828-F21014
TCGA-91-6828-11			none		none	none	none	Y	Y	none	none	none		Magnoid	none	p.G12V	none	none	none	none	none	Acinar predominant Adc	Acinar predominant Adc			none	0	TCGA-91-6828-11		C1-LUAD-enriched							mutation cluster 12	TCGA-91-6828	TCGA Lung Adenocarcinoma (LUAD)	lung adenocarcinoma	Lung					70	L-Lower		TCGA-91-6828-F21014
TCGA-91-6829-01	2.78	0.48	none		none	none	none	N	N	none	none	none	0.2	Squamoid	none	none	none	none	none	none	none	Acinar predominant Adc	Acinar predominant Adc			none	0	TCGA-91-6829-01	High	C1-LUAD-enriched	cluster 2	Cluster 6	squamous c3	LUAD-like c10	miRNA cluster 5	cluster 3	mutation cluster 8	TCGA-91-6829	TCGA Lung Adenocarcinoma (LUAD)	lung adenocarcinoma	Lung					78	R-Lower		TCGA-91-6829-F32591
TCGA-91-6829-11	2.78	0.48	none		none	none	none	N	N	none	none	none	0.2	Squamoid	none	none	none	none	none	none	none	Acinar predominant Adc	Acinar predominant Adc			none	0	TCGA-91-6829-11		C1-LUAD-enriched							mutation cluster 8	TCGA-91-6829	TCGA Lung Adenocarcinoma (LUAD)	lung adenocarcinoma	Lung					78	R-Lower		TCGA-91-6829-F32591
TCGA-91-6830-01																												TCGA-91-6830-01	Squamous	C1-LUAD-enriched		Low purity c2	squamous c3	LUAD-like c10	miRNA c1uster 9			TCGA-91-6830	TCGA Lung Adenocarcinoma (LUAD)	lung adenocarcinoma	Lung	NO	YES		YES	65	L-Upper		TCGA-91-6830-F32595
TCGA-91-6831-01																												TCGA-91-6831-01	High	C1-LUAD-enriched		Cluster 5	squamous c3	LUAD-like c10	miRNA cluster 4		mutation cluster 2	TCGA-91-6831	TCGA Lung Adenocarcinoma (LUAD)	lung adenocarcinoma	Lung					66	R-Middle		TCGA-91-6831-F32636
TCGA-91-6831-11																												TCGA-91-6831-11		C1-LUAD-enriched							mutation cluster 2	TCGA-91-6831	TCGA Lung Adenocarcinoma (LUAD)	lung adenocarcinoma	Lung					66	R-Middle		TCGA-91-6831-F32636
TCGA-91-6835-01			none		none	none	none	Y	Y	p.L858R	none	none		Squamoid	none	none	none	none	none	none	none	Solid predominant Adc	Solid predominant Adc			none	0	TCGA-91-6835-01	High	C1-LUAD-enriched	cluster 3	Cluster 5	squamous c3	LUAD-like c10	miRNA cluster 4	cluster 2	mutation cluster 14	TCGA-91-6835	TCGA Lung Adenocarcinoma (LUAD)	lung adenocarcinoma	Lung					81	R-Lower		TCGA-91-6835-F32643
TCGA-91-6835-11			none		none	none	none	Y	Y	p.L858R	none	none		Squamoid	none	none	none	none	none	none	none	Solid predominant Adc	Solid predominant Adc			none	0	TCGA-91-6835-11		C1-LUAD-enriched							mutation cluster 14	TCGA-91-6835	TCGA Lung Adenocarcinoma (LUAD)	lung adenocarcinoma	Lung					81	R-Lower		TCGA-91-6835-F32643
TCGA-91-6836-01																												TCGA-91-6836-01	High	C1-LUAD-enriched		Cluster 6	squamous c3	LUAD-like c10	miRNA cluster 4		mutation cluster 11	TCGA-91-6836	TCGA Lung Adenocarcinoma (LUAD)	lung adenocarcinoma	Lung					52	R-Upper		TCGA-91-6836-F32646
TCGA-91-6836-11																												TCGA-91-6836-11		C1-LUAD-enriched							mutation cluster 11	TCGA-91-6836	TCGA Lung Adenocarcinoma (LUAD)	lung adenocarcinoma	Lung					52	R-Upper		TCGA-91-6836-F32646
TCGA-91-6840-01	2.83	0.62	none		none	none	none	N	N	none	none	none	0.25	Magnoid	none	none	none	none	none	none	none	Solid predominant Adc	Solid predominant Adc			none	0	TCGA-91-6840-01	High	C1-LUAD-enriched	cluster 3	Low purity c2	squamous c3	LUAD-like c10	miRNA cluster 2	cluster 5		TCGA-91-6840	TCGA Lung Adenocarcinoma (LUAD)	lung adenocarcinoma	Lung					59	R-Upper		TCGA-91-6840-F21664
TCGA-91-6847-01	3.86	0.86	none		none	none	none	Y	Y	p.L861Q	none	none	0.24	Squamoid	none	none	none	p.Y321H	none	none	none	Acinar predominant Adc	Acinar predominant Adc			none	0	TCGA-91-6847-01	BRCA-LUAD+	C1-LUAD-enriched	cluster 2	Cluster 6	squamous c3	RNA cluster 14	miRNA cluster 12	cluster 5		TCGA-91-6847	TCGA Lung Adenocarcinoma (LUAD)	lung adenocarcinoma	Lung	NO	YES		NO	62	R-Lower		TCGA-91-6847-F32637
TCGA-91-6847-11	3.86	0.86	none		none	none	none	Y	Y	p.L861Q	none	none	0.24	Squamoid	none	none	none	p.Y321H	none	none	none	Acinar predominant Adc	Acinar predominant Adc			none	0	TCGA-91-6847-11		C1-LUAD-enriched								TCGA-91-6847	TCGA Lung Adenocarcinoma (LUAD)	lung adenocarcinoma	Lung	NO	YES		NO	62	R-Lower		TCGA-91-6847-F32637
TCGA-91-6848-01																												TCGA-91-6848-01	BRCA-LUAD+	C12-small-various		BRCA CIMP c7	squamous c3	RNA cluster 2	miRNA c1uster 9			TCGA-91-6848	TCGA Lung Adenocarcinoma (LUAD)	lung adenocarcinoma	Lung					59	L-Upper		TCGA-91-6848-F32641
TCGA-91-6849-01	1.93	0.6	none		none	none	none	Y	Y	none	none	p.G240*	0.31	Bronchioid	none	p.G12C	none	none	none	none	none	Acinar predominant Adc	Acinar predominant Adc			p.G288_splice	0	TCGA-91-6849-01	BRCA-LUAD+	C1-LUAD-enriched	cluster 2	Cluster 6	squamous c3	LUAD-like c10	miRNA c1uster 9	cluster 4		TCGA-91-6849	TCGA Lung Adenocarcinoma (LUAD)	lung adenocarcinoma	Lung					75	L-Upper		TCGA-91-6849-F32642
TCGA-91-6849-11	1.93	0.6	none		none	none	none	Y	Y	none	none	p.G240*	0.31	Bronchioid	none	p.G12C	none	none	none	none	none	Acinar predominant Adc	Acinar predominant Adc			p.G288_splice	0	TCGA-91-6849-11		C1-LUAD-enriched								TCGA-91-6849	TCGA Lung Adenocarcinoma (LUAD)	lung adenocarcinoma	Lung					75	L-Upper		TCGA-91-6849-F32642
TCGA-91-7771-01			none		none	none	none	N	N	none	none	p.R47G		Bronchioid	none	none	none	none	none	none	none	Solid predominant Adc	Solid predominant Adc			none	0	TCGA-91-7771-01	High	C1-LUAD-enriched	cluster 2	Cluster 6	squamous c3	LUAD-like c10	miRNA cluster 5	cluster 3		TCGA-91-7771	TCGA Lung Adenocarcinoma (LUAD)	lung adenocarcinoma	Lung					62	R-Upper		TCGA-91-7771-F37916
TCGA-91-8496-01																												TCGA-91-8496-01										TCGA-91-8496	TCGA Lung Adenocarcinoma (LUAD)	lung adenocarcinoma	Lung					63	L-Lower		TCGA-91-8496-F45467
TCGA-91-8497-01																												TCGA-91-8497-01										TCGA-91-8497	TCGA Lung Adenocarcinoma (LUAD)	lung adenocarcinoma	Lung					75	R-Upper		TCGA-91-8497-F58334
TCGA-91-8499-01																												TCGA-91-8499-01										TCGA-91-8499	TCGA Lung Adenocarcinoma (LUAD)	lung adenocarcinoma	Lung					76	L-Lower		TCGA-91-8499-F37976
TCGA-91-A4BC-01																												TCGA-91-A4BC-01										TCGA-91-A4BC	TCGA Lung Adenocarcinoma (LUAD)	lung adenocarcinoma	Lung					59	R-Upper		TCGA-91-A4BC-F45192
TCGA-91-A4BD-01																												TCGA-91-A4BD-01										TCGA-91-A4BD	TCGA Lung Adenocarcinoma (LUAD)	lung adenocarcinoma	Lung					78	L-Lower		TCGA-91-A4BD-F58335
TCGA-93-7347-01			none		none	none	none	Y	Y	none	none	none		Bronchioid	none	p.G12C	none	none	none	none	none	Acinar predominant Adc	Acinar predominant Adc			none	0	TCGA-93-7347-01	Kirc+		cluster 3	Cluster 5		LUAD-like c10	miRNA cluster 4	cluster 4		TCGA-93-7347	TCGA Lung Adenocarcinoma (LUAD)	lung adenocarcinoma	Lung					76	R-Upper		TCGA-93-7347-F43155
TCGA-93-7348-01	1.76	0.35	none		none	none	none	N	N	none	none	none	0.18	Bronchioid	none	none	none	p.D1010_splice	none	p.E542K	none	Acinar predominant Adc	Acinar predominant Adc			none	0	TCGA-93-7348-01	BRCA-LUAD+	C1-LUAD-enriched	cluster 3	Cluster 5	squamous c3	LUAD-like c10	miRNA cluster 5	cluster 3		TCGA-93-7348	TCGA Lung Adenocarcinoma (LUAD)	lung adenocarcinoma	Lung					75	R-Upper		TCGA-93-7348-F43154
TCGA-93-7348-11	1.76	0.35	none		none	none	none	N	N	none	none	none	0.18	Bronchioid	none	none	none	p.D1010_splice	none	p.E542K	none	Acinar predominant Adc	Acinar predominant Adc			none	0	TCGA-93-7348-11		C1-LUAD-enriched								TCGA-93-7348	TCGA Lung Adenocarcinoma (LUAD)	lung adenocarcinoma	Lung					75	R-Upper		TCGA-93-7348-F43154
TCGA-93-8067-01																												TCGA-93-8067-01	High			Cluster 6		LUAD-like c10	miRNA c1uster 9			TCGA-93-8067	TCGA Lung Adenocarcinoma (LUAD)	lung adenocarcinoma	Lung					77	L-Lower		TCGA-93-8067-F32193
TCGA-93-A4JN-01																												TCGA-93-A4JN-01										TCGA-93-A4JN	TCGA Lung Adenocarcinoma (LUAD)	lung adenocarcinoma	Lung					71	L-Upper		TCGA-93-A4JN-F56980
TCGA-93-A4JO-01																												TCGA-93-A4JO-01										TCGA-93-A4JO	TCGA Lung Adenocarcinoma (LUAD)	lung adenocarcinoma	Lung					70	R-Lower
TCGA-93-A4JP-01																												TCGA-93-A4JP-01										TCGA-93-A4JP	TCGA Lung Adenocarcinoma (LUAD)	lung adenocarcinoma	Lung	YES	YES		NO	64	R-Lower		TCGA-93-A4JP-F56970
TCGA-93-A4JQ-01																												TCGA-93-A4JQ-01										TCGA-93-A4JQ	TCGA Lung Adenocarcinoma (LUAD)	lung adenocarcinoma	Lung					49	R-Upper		TCGA-93-A4JQ-F57022
TCGA-95-7039-01	5.71	0.42	none		p.D565_splice	none	none	N	N	p.S921R	none	none	0.12	Squamoid	none	p.D33E	none	none	none	none	none	Micropapillary predom Adc	Micropapillary predom Adc			none	0	TCGA-95-7039-01	High	C1-LUAD-enriched	cluster 1	Cluster 6	squamous c3	LUAD-like c10	miRNA cluster 4	cluster 2		TCGA-95-7039	TCGA Lung Adenocarcinoma (LUAD)	lung adenocarcinoma	Lung	NO	NO	NO		54	R-Upper		TCGA-95-7039-F67192
TCGA-95-7043-01	3.72	0.77	none		none	none	none	N	N	none	none	none	0.23	Magnoid	none	none	none	none	none	none	none	Adenocarcinoma, NOS	Adenocarcinoma, NOS			none	0	TCGA-95-7043-01	Squamous	C1-LUAD-enriched	cluster 3	Cluster 6	BRCA basal-like c6	LUAD-like c10	miRNA c1uster 10	cluster 5		TCGA-95-7043	TCGA Lung Adenocarcinoma (LUAD)	lung adenocarcinoma	Lung					63	R-Upper		TCGA-95-7043-F67188
TCGA-95-7562-01																												TCGA-95-7562-01	BRCA-LUAD+			Cluster 6		LUAD-like c10	miRNA cluster 12			TCGA-95-7562	TCGA Lung Adenocarcinoma (LUAD)	lung adenocarcinoma	Lung					71	R-Lower		TCGA-95-7562-F32832
TCGA-95-7567-01	2.66	0.53	none		none	none	none	Y	Y	none	p.R1230fs	p.A888T	0.23	Squamoid	none	p.G12V	none	none	none	none	none	Adenocarcinoma, NOS	Adenocarcinoma, NOS			none	0	TCGA-95-7567-01	High	C1-LUAD-enriched	cluster 1	Cluster 6	squamous c3	LUAD-like c10	miRNA cluster 4	cluster 2		TCGA-95-7567	TCGA Lung Adenocarcinoma (LUAD)	lung adenocarcinoma	Lung					61	R-Upper		TCGA-95-7567-F40935
TCGA-95-7944-01																												TCGA-95-7944-01	GBM	C1-LUAD-enriched		Cluster 5	squamous c3	LUAD-like c10	miRNA cluster 4			TCGA-95-7944	TCGA Lung Adenocarcinoma (LUAD)	lung adenocarcinoma	Lung					71	L-Lower		TCGA-95-7944-F40938
TCGA-95-7947-01			none		none	none	none	N	N	p.I91V, p.R1052I	none	none		Squamoid	none	none	none	none	none	p.E453Q	none	0	Acinar predominant Adc			none		TCGA-95-7947-01	High	C1-LUAD-enriched	cluster 3	Cluster 6	squamous c3	LUAD-like c10	miRNA cluster 4	cluster 4		TCGA-95-7947	TCGA Lung Adenocarcinoma (LUAD)	lung adenocarcinoma	Lung					67	L-Upper		TCGA-95-7947-F40940
TCGA-95-7948-01			none		none	none	none	N	N	none	none	none		Squamoid	none	none	none	none	none	p.E545K	none	0	Micropapillary predom Adc			none		TCGA-95-7948-01	Squamous	C1-LUAD-enriched	cluster 2	Cluster 6	squamous c3	LUAD-like c10	miRNA cluster 12	cluster 5		TCGA-95-7948	TCGA Lung Adenocarcinoma (LUAD)	lung adenocarcinoma	Lung					42	R-Lower		TCGA-95-7948-F40945
TCGA-95-8039-01																												TCGA-95-8039-01	BRCA-LUAD+			Cluster 6		LUAD-like c10	miRNA cluster 4			TCGA-95-8039	TCGA Lung Adenocarcinoma (LUAD)	lung adenocarcinoma	Lung	YES	YES	NO		72	R-Upper		TCGA-95-8039-F61691
TCGA-95-8494-01																												TCGA-95-8494-01				Cluster 6			miRNA cluster 4			TCGA-95-8494	TCGA Lung Adenocarcinoma (LUAD)	lung adenocarcinoma	Lung					67	R-Middle		TCGA-95-8494-F58476
TCGA-95-A4VK-01																												TCGA-95-A4VK-01										TCGA-95-A4VK	TCGA Lung Adenocarcinoma (LUAD)	lung adenocarcinoma	Lung	NO	YES		NO	74	R-Upper		TCGA-95-A4VK-F58477
TCGA-95-A4VN-01																												TCGA-95-A4VN-01										TCGA-95-A4VN	TCGA Lung Adenocarcinoma (LUAD)	lung adenocarcinoma	Lung					62	R-Lower		TCGA-95-A4VN-F58501
TCGA-95-A4VP-01																												TCGA-95-A4VP-01										TCGA-95-A4VP	TCGA Lung Adenocarcinoma (LUAD)	lung adenocarcinoma	Lung	NO	YES		NO	66	L-Lower		TCGA-95-A4VP-F58502
TCGA-97-7546-01	1.8	0.57	none		none	none	none	N	N	none	none	none	0.3	Bronchioid	none	none	none	none	none	none	none	Lepidic predominant Adc	Lepidic predominant Adc			none	0	TCGA-97-7546-01	BRCA-LUAD+	C1-LUAD-enriched	cluster 3	Cluster 5	squamous c3	LUAD-like c10	miRNA cluster 5	cluster 3		TCGA-97-7546	TCGA Lung Adenocarcinoma (LUAD)	lung adenocarcinoma	Lung	YES	YES			76	L-Upper		TCGA-97-7546-F31995
TCGA-97-7547-01																												TCGA-97-7547-01	Iq			Cluster 5		LUAD-like c10	miRNA cluster 5			TCGA-97-7547	TCGA Lung Adenocarcinoma (LUAD)	lung adenocarcinoma	Lung	YES	NO	YES		67	R-Upper		TCGA-97-7547-F37177
TCGA-97-7552-01	1.95	0.18	none		none	none	none	N	N	none	none	none	0.09	Bronchioid	none	none	none	none	none	none	none	Invasive mucinous	Invasive mucinous			none	0	TCGA-97-7552-01	Kirc+	C1-LUAD-enriched	cluster 2	Cluster 5	squamous c3	LUAD-like c10	miRNA cluster 5	cluster 3		TCGA-97-7552	TCGA Lung Adenocarcinoma (LUAD)	lung adenocarcinoma	Lung	NO	NO			70	L-Lower		TCGA-97-7552-F37174
TCGA-97-7553-01	1.47	0.3	none		none	none	none	N	N	none	none	none	0.16	Bronchioid	none	none	none	none	none	none	none	Acinar predominant Adc	Acinar predominant Adc			none	0	TCGA-97-7553-01	High	C1-LUAD-enriched	cluster 3	Low purity c2	squamous c3	LUAD-like c10	miRNA cluster 5	cluster 3		TCGA-97-7553	TCGA Lung Adenocarcinoma (LUAD)	lung adenocarcinoma	Lung					58	L-Lower		TCGA-97-7553-F31865
TCGA-97-7554-01	2.28	0.49	none		none	none	none	Y	Y	none	none	none	0.23	Squamoid	none	p.G12V	none	none	none	none	none	Acinar predominant Adc	Acinar predominant Adc			none	0	TCGA-97-7554-01	BRCA-LUAD+	C1-LUAD-enriched	cluster 1	Cluster 6	squamous c3	LUAD-like c10	miRNA cluster 4	cluster 2		TCGA-97-7554	TCGA Lung Adenocarcinoma (LUAD)	lung adenocarcinoma	Lung					83	L-Lower		TCGA-97-7554-F20552
TCGA-97-7937-01			none		none	p.C401F	none	N	N	none	none	none		Squamoid	none	none	none	none	none	none	none	Acinar predominant Adc	Acinar predominant Adc			none	0	TCGA-97-7937-01	High	C1-LUAD-enriched	cluster 1	Cluster 6	squamous c3	LUAD-like c10	miRNA cluster 5	cluster 3		TCGA-97-7937	TCGA Lung Adenocarcinoma (LUAD)	lung adenocarcinoma	Lung			NO		65	L-Upper		TCGA-97-7937-F33767
TCGA-97-7938-01			none		none	none	none	Y	Y	none	none	none		Bronchioid	none	p.G12C	none	none	none	none	none	Lepidic predominant Adc	Lepidic predominant Adc			none	0	TCGA-97-7938-01	BRCA-LUAD+	C1-LUAD-enriched	cluster 3	Cluster 5	squamous c3	LUAD-like c10	miRNA cluster 5	cluster 3		TCGA-97-7938	TCGA Lung Adenocarcinoma (LUAD)	lung adenocarcinoma	Lung					76	R-Upper		TCGA-97-7938-F57460
TCGA-97-7941-01			none		none	none	none	Y	Y	none	none	none		Bronchioid	none	p.G12A	none	none	none	none	none	Acinar predominant Adc	Acinar predominant Adc			none	0	TCGA-97-7941-01	Kirc+	C1-LUAD-enriched	cluster 3	Cluster 6	squamous c3	LUAD-like c10	miRNA cluster 14	cluster 4		TCGA-97-7941	TCGA Lung Adenocarcinoma (LUAD)	lung adenocarcinoma	Lung					72	L-Upper		TCGA-97-7941-F33765
TCGA-97-8171-01																												TCGA-97-8171-01	BRCA-LUAD+			Cluster 5		LUAD-like c10	miRNA cluster 7			TCGA-97-8171	TCGA Lung Adenocarcinoma (LUAD)	lung adenocarcinoma	Lung	YES	NO		YES	81	Other (please specify)	RUL and RML	TCGA-97-8171-F44232
TCGA-97-8172-01																												TCGA-97-8172-01	Kirc+			Cluster 6		LUAD-like c10	miRNA c1uster 9			TCGA-97-8172	TCGA Lung Adenocarcinoma (LUAD)	lung adenocarcinoma	Lung					75	R-Upper		TCGA-97-8172-F44230
TCGA-97-8174-01																												TCGA-97-8174-01	BRCA-LUAD+			Cluster 5		LUAD-like c10	miRNA c1uster 9			TCGA-97-8174	TCGA Lung Adenocarcinoma (LUAD)	lung adenocarcinoma	Lung					67	R-Upper
TCGA-97-8175-01																												TCGA-97-8175-01	GBM			Cluster 6		LUAD-like c10	miRNA cluster 4			TCGA-97-8175	TCGA Lung Adenocarcinoma (LUAD)	lung adenocarcinoma	Lung	YES	YES	YES		55	L-Upper		TCGA-97-8175-F44234
TCGA-97-8176-01																												TCGA-97-8176-01										TCGA-97-8176	TCGA Lung Adenocarcinoma (LUAD)	lung adenocarcinoma	Lung					63	R-Lower		TCGA-97-8176-F49542
TCGA-97-8177-01																												TCGA-97-8177-01	Kirc+			Cluster 5		LUAD-like c10	miRNA cluster 4			TCGA-97-8177	TCGA Lung Adenocarcinoma (LUAD)	lung adenocarcinoma	Lung					59	L-Lower		TCGA-97-8177-F44243
TCGA-97-8179-01																												TCGA-97-8179-01	High			Cluster 6		LUAD-like c10	miRNA cluster 4			TCGA-97-8179	TCGA Lung Adenocarcinoma (LUAD)	lung adenocarcinoma	Lung					72	R-Upper		TCGA-97-8179-F44247
TCGA-97-8547-01																												TCGA-97-8547-01										TCGA-97-8547	TCGA Lung Adenocarcinoma (LUAD)	lung adenocarcinoma	Lung					78	R-Lower		TCGA-97-8547-F49559
TCGA-97-8552-01																												TCGA-97-8552-01										TCGA-97-8552	TCGA Lung Adenocarcinoma (LUAD)	lung adenocarcinoma	Lung					55	L-Lower		TCGA-97-8552-F49557
TCGA-97-A4LX-01																												TCGA-97-A4LX-01										TCGA-97-A4LX	TCGA Lung Adenocarcinoma (LUAD)	lung adenocarcinoma	Lung					81	Other (please specify)	Lingula	TCGA-97-A4LX-F57384
TCGA-97-A4M0-01																												TCGA-97-A4M0-01										TCGA-97-A4M0	TCGA Lung Adenocarcinoma (LUAD)	lung adenocarcinoma	Lung					60	R-Upper		TCGA-97-A4M0-F57385
TCGA-97-A4M1-01																												TCGA-97-A4M1-01										TCGA-97-A4M1	TCGA Lung Adenocarcinoma (LUAD)	lung adenocarcinoma	Lung					52	R-Upper		TCGA-97-A4M1-F57386
TCGA-97-A4M2-01																												TCGA-97-A4M2-01										TCGA-97-A4M2	TCGA Lung Adenocarcinoma (LUAD)	lung adenocarcinoma	Lung					66	R-Middle		TCGA-97-A4M2-F57453
TCGA-97-A4M3-01																												TCGA-97-A4M3-01										TCGA-97-A4M3	TCGA Lung Adenocarcinoma (LUAD)	lung adenocarcinoma	Lung	NO	NO			69	R-Upper		TCGA-97-A4M3-F57436
TCGA-97-A4M5-01																												TCGA-97-A4M5-01										TCGA-97-A4M5	TCGA Lung Adenocarcinoma (LUAD)	lung adenocarcinoma	Lung					83	R-Upper		TCGA-97-A4M5-F57443
TCGA-97-A4M6-01																												TCGA-97-A4M6-01										TCGA-97-A4M6	TCGA Lung Adenocarcinoma (LUAD)	lung adenocarcinoma	Lung					45	R-Lower		TCGA-97-A4M6-F57434
TCGA-97-A4M7-01																												TCGA-97-A4M7-01										TCGA-97-A4M7	TCGA Lung Adenocarcinoma (LUAD)	lung adenocarcinoma	Lung					74	R-Middle		TCGA-97-A4M7-F57383
TCGA-99-7458-01	1.79	0.36	none		none	none	none	Y	Y	none	none	none	0.19	Bronchioid	none	p.G12R	none	none	none	none	none	Micropapillary predom Adc	Micropapillary predom Adc			none	0	TCGA-99-7458-01	BRCA-LUAD+	C1-LUAD-enriched	cluster 2	Cluster 5	squamous c3	LUAD-like c10	miRNA cluster 5	cluster 3		TCGA-99-7458	TCGA Lung Adenocarcinoma (LUAD)	lung adenocarcinoma	Lung					74	R-Lower		TCGA-99-7458-F40777
TCGA-99-8025-01																												TCGA-99-8025-01	High			Cluster 6		LUAD-like c10	miRNA cluster 4			TCGA-99-8025	TCGA Lung Adenocarcinoma (LUAD)	lung adenocarcinoma	Lung					72	R-Upper		TCGA-99-8025-F57698
TCGA-99-8028-01																												TCGA-99-8028-01	Kirc+			Cluster 5		LUAD-like c10	miRNA c1uster 9			TCGA-99-8028	TCGA Lung Adenocarcinoma (LUAD)	lung adenocarcinoma	Lung					50	L-Upper		TCGA-99-8028-F57699
TCGA-99-8032-01																												TCGA-99-8032-01	BRCA-LUAD+			Cluster 5		LUAD-like c10	miRNA cluster 6			TCGA-99-8032	TCGA Lung Adenocarcinoma (LUAD)	lung adenocarcinoma	Lung					61	R-Upper
TCGA-99-8033-01																												TCGA-99-8033-01	High			Cluster 5		LUAD-like c10	miRNA cluster 4			TCGA-99-8033	TCGA Lung Adenocarcinoma (LUAD)	lung adenocarcinoma	Lung					74	R-Upper		TCGA-99-8033-F58623
TCGA-99-AA5R-01																												TCGA-99-AA5R-01										TCGA-99-AA5R	TCGA Lung Adenocarcinoma (LUAD)	lung adenocarcinoma	Lung					70	L-Lower		TCGA-99-AA5R-F69298
TCGA-J2-8192-01																												TCGA-J2-8192-01	Kirc+			Cluster 5		LUAD-like c10	miRNA cluster 4			TCGA-J2-8192	TCGA Lung Adenocarcinoma (LUAD)	lung adenocarcinoma	Lung	YES	NO	NO	NO	65	L-Upper		TCGA-J2-8192-F55390
TCGA-J2-8194-01																												TCGA-J2-8194-01	BRCA-LUAD+			Cluster 5		LUAD-like c10	miRNA cluster 4			TCGA-J2-8194	TCGA Lung Adenocarcinoma (LUAD)	lung adenocarcinoma	Lung	YES	NO	NO	YES	69	R-Lower		TCGA-J2-8194-F55317
TCGA-J2-A4AD-01																												TCGA-J2-A4AD-01										TCGA-J2-A4AD	TCGA Lung Adenocarcinoma (LUAD)	lung adenocarcinoma	Lung	NO	NO			61	L-Upper		TCGA-J2-A4AD-F55524
TCGA-J2-A4AE-01																												TCGA-J2-A4AE-01										TCGA-J2-A4AE	TCGA Lung Adenocarcinoma (LUAD)	lung adenocarcinoma	Lung					77	L-Upper		TCGA-J2-A4AE-F70639
TCGA-J2-A4AG-01																												TCGA-J2-A4AG-01										TCGA-J2-A4AG	TCGA Lung Adenocarcinoma (LUAD)	lung adenocarcinoma	Lung					66	L-Upper		TCGA-J2-A4AG-F70848
TCGA-L4-A4E5-01																												TCGA-L4-A4E5-01										TCGA-L4-A4E5	TCGA Lung Adenocarcinoma (LUAD)	lung adenocarcinoma	Lung					48	L-Upper		TCGA-L4-A4E5-F49031
TCGA-L4-A4E6-01																												TCGA-L4-A4E6-01										TCGA-L4-A4E6	TCGA Lung Adenocarcinoma (LUAD)	lung adenocarcinoma	Lung					67	R-Upper		TCGA-L4-A4E6-F51277
TCGA-L9-A443-01																												TCGA-L9-A443-01										TCGA-L9-A443	TCGA Lung Adenocarcinoma (LUAD)	lung adenocarcinoma	Lung					63	L-Lower		TCGA-L9-A443-F46410
TCGA-L9-A444-01																												TCGA-L9-A444-01										TCGA-L9-A444	TCGA Lung Adenocarcinoma (LUAD)	lung adenocarcinoma	Lung					60	R-Upper		TCGA-L9-A444-F46270
TCGA-L9-A50W-01																												TCGA-L9-A50W-01										TCGA-L9-A50W	TCGA Lung Adenocarcinoma (LUAD)	lung adenocarcinoma	Lung	NO	NO	NO	NO	75	L-Lower		TCGA-L9-A50W-F50396
TCGA-L9-A5IP-01																												TCGA-L9-A5IP-01										TCGA-L9-A5IP	TCGA Lung Adenocarcinoma (LUAD)	lung adenocarcinoma	Lung					40	R-Upper
TCGA-L9-A743-01																												TCGA-L9-A743-01										TCGA-L9-A743	TCGA Lung Adenocarcinoma (LUAD)	lung adenocarcinoma	Lung					56	L-Upper		TCGA-L9-A743-F66554
TCGA-L9-A7SV-01																												TCGA-L9-A7SV-01										TCGA-L9-A7SV	TCGA Lung Adenocarcinoma (LUAD)	lung adenocarcinoma	Lung					69	L-Lower		TCGA-L9-A7SV-F65116
TCGA-L9-A8F4-01																												TCGA-L9-A8F4-01										TCGA-L9-A8F4	TCGA Lung Adenocarcinoma (LUAD)	lung adenocarcinoma	Lung					64	L-Upper		TCGA-L9-A8F4-F64972
TCGA-MN-A4N1-01																												TCGA-MN-A4N1-01										TCGA-MN-A4N1	TCGA Lung Adenocarcinoma (LUAD)	lung adenocarcinoma	Lung					60	R-Upper		TCGA-MN-A4N1-F56662
TCGA-MN-A4N4-01																												TCGA-MN-A4N4-01										TCGA-MN-A4N4	TCGA Lung Adenocarcinoma (LUAD)	lung adenocarcinoma	Lung					57	L-Upper		TCGA-MN-A4N4-F56667
TCGA-MN-A4N5-01																												TCGA-MN-A4N5-01										TCGA-MN-A4N5	TCGA Lung Adenocarcinoma (LUAD)	lung adenocarcinoma	Lung					63	L-Upper		TCGA-MN-A4N5-F56665
TCGA-MP-A4SV-01																												TCGA-MP-A4SV-01										TCGA-MP-A4SV	TCGA Lung Adenocarcinoma (LUAD)	lung adenocarcinoma	Lung					67	L-Lower
TCGA-MP-A4SW-01																												TCGA-MP-A4SW-01										TCGA-MP-A4SW	TCGA Lung Adenocarcinoma (LUAD)	lung adenocarcinoma	Lung					53	L-Upper
TCGA-MP-A4SY-01																												TCGA-MP-A4SY-01										TCGA-MP-A4SY	TCGA Lung Adenocarcinoma (LUAD)	lung adenocarcinoma	Lung					61	R-Lower
TCGA-MP-A4T2-01																												TCGA-MP-A4T2-01										TCGA-MP-A4T2	TCGA Lung Adenocarcinoma (LUAD)	lung adenocarcinoma	Lung	NO	YES	NO	NO	71	L-Lower		TCGA-MP-A4T2-F41327
TCGA-MP-A4T4-01																												TCGA-MP-A4T4-01										TCGA-MP-A4T4	TCGA Lung Adenocarcinoma (LUAD)	lung adenocarcinoma	Lung					68	R-Lower
TCGA-MP-A4T6-01																												TCGA-MP-A4T6-01										TCGA-MP-A4T6	TCGA Lung Adenocarcinoma (LUAD)	lung adenocarcinoma	Lung					76	L-Lower
TCGA-MP-A4T7-01																												TCGA-MP-A4T7-01										TCGA-MP-A4T7	TCGA Lung Adenocarcinoma (LUAD)	lung adenocarcinoma	Lung					75	R-Lower
TCGA-MP-A4T8-01																												TCGA-MP-A4T8-01										TCGA-MP-A4T8	TCGA Lung Adenocarcinoma (LUAD)	lung adenocarcinoma	Lung					68	L-Upper
TCGA-MP-A4T9-01																												TCGA-MP-A4T9-01										TCGA-MP-A4T9	TCGA Lung Adenocarcinoma (LUAD)	lung adenocarcinoma	Lung	NO	NO	YES		54	L-Upper		TCGA-MP-A4T9-F41357
TCGA-MP-A4TA-01																												TCGA-MP-A4TA-01										TCGA-MP-A4TA	TCGA Lung Adenocarcinoma (LUAD)	lung adenocarcinoma	Lung					75	R-Upper
TCGA-MP-A4TC-01																												TCGA-MP-A4TC-01										TCGA-MP-A4TC	TCGA Lung Adenocarcinoma (LUAD)	lung adenocarcinoma	Lung					77	R-Middle
TCGA-MP-A4TD-01																												TCGA-MP-A4TD-01										TCGA-MP-A4TD	TCGA Lung Adenocarcinoma (LUAD)	lung adenocarcinoma	Lung					71	L-Lower
TCGA-MP-A4TE-01																												TCGA-MP-A4TE-01										TCGA-MP-A4TE	TCGA Lung Adenocarcinoma (LUAD)	lung adenocarcinoma	Lung				NO	56	L-Lower		TCGA-MP-A4TE-F41405
TCGA-MP-A4TF-01																												TCGA-MP-A4TF-01										TCGA-MP-A4TF	TCGA Lung Adenocarcinoma (LUAD)	lung adenocarcinoma	Lung					58	R-Upper
TCGA-MP-A4TH-01																												TCGA-MP-A4TH-01										TCGA-MP-A4TH	TCGA Lung Adenocarcinoma (LUAD)	lung adenocarcinoma	Lung					70	L-Lower		TCGA-MP-A4TH-F69949
TCGA-MP-A4TI-01																												TCGA-MP-A4TI-01										TCGA-MP-A4TI	TCGA Lung Adenocarcinoma (LUAD)	lung adenocarcinoma	Lung					72	R-Lower
TCGA-MP-A4TJ-01																												TCGA-MP-A4TJ-01										TCGA-MP-A4TJ	TCGA Lung Adenocarcinoma (LUAD)	lung adenocarcinoma	Lung					62	R-Upper
TCGA-MP-A4TK-01																												TCGA-MP-A4TK-01										TCGA-MP-A4TK	TCGA Lung Adenocarcinoma (LUAD)	lung adenocarcinoma	Lung	YES	YES		NO	56	R-Lower		TCGA-MP-A4TK-F41426
TCGA-MP-A5C7-01																												TCGA-MP-A5C7-01										TCGA-MP-A5C7	TCGA Lung Adenocarcinoma (LUAD)	lung adenocarcinoma	Lung					76	L-Upper		TCGA-MP-A5C7-F67079
TCGA-NJ-A4YF-01																												TCGA-NJ-A4YF-01										TCGA-NJ-A4YF	TCGA Lung Adenocarcinoma (LUAD)	lung adenocarcinoma	Lung					50	R-Upper		TCGA-NJ-A4YF-F50858
TCGA-NJ-A4YG-01																												TCGA-NJ-A4YG-01										TCGA-NJ-A4YG	TCGA Lung Adenocarcinoma (LUAD)	lung adenocarcinoma	Lung					65	L-Upper		TCGA-NJ-A4YG-F70643
TCGA-NJ-A4YI-01																												TCGA-NJ-A4YI-01										TCGA-NJ-A4YI	TCGA Lung Adenocarcinoma (LUAD)	lung adenocarcinoma	Lung					87	R-Upper		TCGA-NJ-A4YI-F50887
TCGA-NJ-A4YP-01																												TCGA-NJ-A4YP-01										TCGA-NJ-A4YP	TCGA Lung Adenocarcinoma (LUAD)	lung adenocarcinoma	Lung					52	R-Lower		TCGA-NJ-A4YP-F50888
TCGA-NJ-A4YQ-01																												TCGA-NJ-A4YQ-01										TCGA-NJ-A4YQ	TCGA Lung Adenocarcinoma (LUAD)	lung adenocarcinoma	Lung					69	L-Upper		TCGA-NJ-A4YQ-F70646
TCGA-NJ-A55A-01																												TCGA-NJ-A55A-01										TCGA-NJ-A55A	TCGA Lung Adenocarcinoma (LUAD)	lung adenocarcinoma	Lung					76	R-Lower		TCGA-NJ-A55A-F70649
TCGA-NJ-A55O-01																												TCGA-NJ-A55O-01										TCGA-NJ-A55O	TCGA Lung Adenocarcinoma (LUAD)	lung adenocarcinoma	Lung					56	R-Upper		TCGA-NJ-A55O-F50898
TCGA-NJ-A55R-01																												TCGA-NJ-A55R-01										TCGA-NJ-A55R	TCGA Lung Adenocarcinoma (LUAD)	lung adenocarcinoma	Lung					67	L-Upper		TCGA-NJ-A55R-F70652
TCGA-NJ-A7XG-01																												TCGA-NJ-A7XG-01										TCGA-NJ-A7XG	TCGA Lung Adenocarcinoma (LUAD)	lung adenocarcinoma	Lung					49	L-Upper		TCGA-NJ-A7XG-F71390
TCGA-O1-A52J-01																												TCGA-O1-A52J-01										TCGA-O1-A52J	TCGA Lung Adenocarcinoma (LUAD)	lung adenocarcinoma	Lung					74	L-Lower
TCGA-S2-AA1A-01																												TCGA-S2-AA1A-01										TCGA-S2-AA1A	TCGA Lung Adenocarcinoma (LUAD)	lung adenocarcinoma	Lung					68	R-Upper		TCGA-S2-AA1A-F67520
[truncated: 98 more columns]
